# Supplementary material for: Food access and associated socioeconomic factors in the Durham-Chapel Hill Metropolitan Statistical Area (MSA), North Carolina
Source: PLoS One. 2025 Sep 5;20(9):e0330333. doi: 10.1371/journal.pone.0330333 (PMC12412965; doi:10.1371/journal.pone.0330333)
Supplement: S1 File — Contains block group–level data for food outlet categories in the Durham–Chapel Hill MSA. Includes: S1 Table (convenience stores), S2 Table (food banks), S3 Table (fruit and vegetable outlets), S4 Table (grocery stores), S5 Table (restaurants), S6 Table (specialty stores), and S7 Table (example Area Weighted Median calculation for grocery stores). (ZIP) [file pone.0330333.s001.zip]

Archive with 7 entries (7 files):
- S1_Table.csv
- S2_Table.csv
- S3_Table.csv
- S4_Table.csv
- S5_Table.csv
- S6_Table.csv
- S7_Table.csv
