# Supplementary material for: Food access and associated socioeconomic factors in the Durham-Chapel Hill Metropolitan Statistical Area (MSA), North Carolina
Source: PLoS One. 2025 Sep 5;20(9):e0330333. doi: 10.1371/journal.pone.0330333 (PMC12412965; doi:10.1371/journal.pone.0330333)
Supplement: S1 File — Contains block group–level data for food outlet categories in the Durham–Chapel Hill MSA. Includes: S1 Table (convenience stores), S2 Table (food banks), S3 Table (fruit and vegetable outlets), S4 Table (grocery stores), S5 Table (restaurants), S6 Table (specialty stores), and S7 Table (example Area Weighted Median calculation for grocery stores). (ZIP) [file pone.0330333.s001.zip › S1_Table.csv]

OID_	FIPS	COUNT_	AREA	PERCENTAGE
1	370370201031	1	0.074224012817505	0.291601474845998
2	370370201031	2	3.528035227608490	13.860477716406111
3	370370201031	3	3.295002655898779	12.944970200465375
4	370370201031	4	11.532796995477046	45.308525978636766
5	370370201031	5	0.346984300239988	1.363185980622760
6	370370201031	6	0.499301454047099	1.961589448833295
7	370370201031	7	1.158077672809635	4.549702239998907
8	370370201031	8	0.310206040514526	1.218696422983477
9	370370201031	9	0.248698764651505	0.977054780682150
10	370370201032	3	6.458275064080128	65.823305374474344
11	370370201032	4	2.869500479995539	29.246200338766432
12	370370201032	5	0.483757094435269	4.930494696824527
13	370370201041	1	0.030377738206982	0.216538769355270
14	370370201041	2	1.222148852745506	8.711728527624183
15	370370201041	3	0.457534749464583	3.261401849975799
16	370370201041	4	3.695139331287531	26.339713573848133
17	370370201041	5	0.889304552007143	6.339145856138971
18	370370201042	1	3.724602667771703	9.911366027037156
19	370370201042	2	4.397963325520010	11.703214592495748
20	370370201042	3	4.410360827803994	11.736205006217142
21	370370201042	4	3.434010304013014	9.138084273577695
22	370370201042	5	3.664196752549739	9.750622670129978
23	370370201042	6	0.164381892091738	0.437428967883132
24	370370201051	2	4.481654283350006	55.977417682073657
25	370370201051	3	1.290508169840653	16.118895005729957
26	370370201051	4	0.482781152648835	6.030104180783868
27	370370201051	5	0.573801420962603	7.166978927205781
28	370370201051	6	0.354470202563048	4.427455874594810
29	370370201051	7	0.354931318122926	4.433215368001271
30	370370201051	8	0.208281904107811	2.601513281641500
31	370370201051	9	0.259754172525732	3.244419781363740
32	370370201052	2	13.874440865407896	69.226455416616588
33	370370201052	3	4.015401742274024	20.034827521185676
34	370370201052	4	1.691863355821613	8.441544009517743
35	370370201052	5	0.220192726857023	1.098650542872367
36	370370201052	6	0.083177502086461	0.415013743307676
37	370370201052	7	0.157031679948888	0.783508805611139
38	370370201061	1	0.677306963494246	1.426522258670109
39	370370201061	2	3.865648020920842	8.141704195064692
40	370370201061	3	0.577688045023371	1.216708079512397
41	370370201062	1	0.568605676321807	2.134442350438972
42	370370201062	2	16.840170029008284	63.214937161769349
43	370370201062	3	1.252265370895220	4.700776571414638
44	370370201062	4	0.011547561996307	0.043347448672475
45	370370201062	5	0.124871807017885	0.468746064933708
46	370370201063	1	0.007469758392934	0.030124489671247
47	370370201063	2	15.816484801971653	63.785668556982230
48	370370201063	3	1.661493625660993	6.700571147309521
49	370370201063	4	2.724532025952222	10.987656167355714
50	370370201063	5	0.397770595212596	1.604153114020721
51	370370201063	6	1.241026062714500	5.004884340483533
52	370370201063	7	0.227052080250167	0.915669247455359
53	370370202001	1	12.923863320280249	13.000224144989856
54	370370202001	2	12.118090435103165	12.189690339605249
55	370370202001	3	12.569302255701542	12.643568151469998
56	370370202001	4	4.732001803941518	4.759960901876986
57	370370202001	5	3.293774471700060	3.313235783602963
58	370370202001	6	2.133033618638074	2.145636677198507
59	370370202001	7	1.244797113620996	1.252152014538517
60	370370202001	8	0.518599138842054	0.521663289007859
61	370370202002	1	1.637502108692650	1.798579415601433
62	370370202002	2	18.027683045032767	19.801024660462733
63	370370202002	3	7.038879504419155	7.731277852005084
64	370370202002	4	1.621919736111275	1.781464240956883
65	370370202002	5	6.630623993119745	7.282863187357604
66	370370202003	1	7.123973309298749	4.620194390253213
67	370370202003	2	1.613504856786017	1.046425325350198
68	370370202003	3	1.321281658254075	0.856906369573533
69	370370202003	4	0.022403753908419	0.014529770625780
70	370370202003	6	0.015677404450562	0.010167451919236
71	370370202004	1	52.892223727721309	31.458177570053419
72	370370202004	2	6.379635799675452	3.794352017634602
73	370370202004	3	6.523191616756772	3.879733271563454
74	370370202004	4	1.487043235761062	0.884433795140299
75	370370202004	5	3.008532939280743	1.789354970523674
76	370370203001	1	5.914560308763734	5.941415467353661
77	370370203001	2	3.191258192806355	3.205748153242168
78	370370203001	3	6.663113389707223	6.693367365901888
79	370370203001	4	6.583189865820775	6.613080947937608
80	370370203001	5	4.390616788211478	4.410552456122464
81	370370203001	6	0.262431928741233	0.263623505240160
82	370370203001	7	0.018676434257824	0.018761234915474
83	370370203002	1	1.950814818140360	2.466685883941162
84	370370203002	2	4.353250598342869	5.504418820453195
85	370370203002	3	2.345967764491256	2.966332588332447
86	370370203002	4	3.631537741609479	4.591857105518027
87	370370203002	5	18.532549200377293	23.433273666432981
88	370370203002	6	0.078125610521174	0.098785050664404
89	370370204011	1	0.004089641369695	0.058498821388290
90	370370204011	3	0.001474300784287	0.021088611556922
91	370370204011	4	2.069161126476727	29.597579890089747
92	370370204011	5	4.796442116040124	68.609001445632686
93	370370204012	3	0.001189488108064	0.020995074169520
94	370370204012	4	3.030376887305317	53.487703726689041
95	370370204012	5	2.633991629254765	46.491300958092097
96	370370204013	5	9.916166757971110	99.175013713463287
97	370370204013	6	0.082487495818378	0.824985977812528
98	370370204021	2	3.008503671709456	14.840343265090047
99	370370204021	3	0.031921544371682	0.157462555383350
100	370370204021	4	6.134531938303922	30.260411709372971
101	370370204021	5	7.920539883641027	39.070429537245680
102	370370204021	6	3.057615793153504	15.082603478218632
103	370370204021	7	0.119354073506465	0.588749629119214
104	370370204022	3	3.312596267533543	26.404558137042365
105	370370204022	4	0.015391997812341	0.122688932866481
106	370370204022	5	8.532178515163801	68.009617062996099
107	370370204022	6	0.685380252074135	5.463135634499410
108	370370205001	1	1.550973370575999	2.275955284579462
109	370370205001	2	5.788766944156303	8.494649210423598
110	370370205001	3	8.860401237649391	13.002078180641712
111	370370205001	4	1.351775443329616	1.983644930453065
112	370370205001	5	1.064739262312484	1.562437496821350
113	370370205002	1	3.896670139031435	4.021368133119415
114	370370205002	2	0.597308657888243	0.616423232340922
115	370370205002	3	3.561266011851358	3.675230682261450
116	370370205002	4	0.165202517936210	0.170489191395835
117	370370205002	5	0.008848338730948	0.009131495901401
118	370370205003	1	15.704192936514440	16.216492756968304
119	370370205003	2	0.295569609220629	0.305211636566286
120	370370205003	3	49.180978776781018	50.785353270837788
121	370370206001	1	2.798967587278967	3.678198975031290
122	370370206001	2	0.251831482711416	0.330938559560182
123	370370206001	3	0.669584125851293	0.879918601629016
124	370370206001	4	0.283262892199987	0.372243424500417
125	370370206001	5	0.337209515189293	0.443136140188691
126	370370206002	1	17.539075052551304	10.122110924435050
127	370370206002	2	4.132532009615784	2.384957432177970
128	370370206002	3	1.019761682062250	0.588522532197105
129	370370206002	4	2.152667472100542	1.242342533499524
130	370370206003	1	2.370054939120703	2.745338986518447
131	370370206004	1	1.841679764408852	4.620868253935192
132	370370206004	2	0.097820402027277	0.245436366870279
133	370370206004	3	0.100789064659656	0.252884892493304
134	370370207011	1	1.680826798445484	1.751103311266214
135	370370207011	2	5.774808409435725	6.016257080767184
136	370370207011	3	2.780331234845707	2.896578776741291
137	370370207011	4	7.539563373821178	7.854797651733151
138	370370207011	5	1.281595262790011	1.335179633291330
139	370370207011	6	0.752076731034452	0.783521571204539
140	370370207011	7	1.286406209048073	1.340191728487937
141	370370207011	8	0.528388337848956	0.550480614003471
142	370370207011	9	0.958446447336919	0.998519745850812
143	370370207011	10	0.651424209375847	0.678660699086908
144	370370207011	11	0.547043291408024	0.569915543871923
145	370370207011	12	0.388635010129679	0.404884104502295
146	370370207011	13	0.320024259413316	0.333404691585390
147	370370207011	14	0.135834069925331	0.141513384870469
148	370370207011	15	0.342998366956524	0.357339362206721
149	370370207011	16	0.308884018327217	0.321798669434736
150	370370207011	17	0.754800686787041	0.786359417401727
151	370370207011	18	1.163349774161336	1.211990220276579
152	370370207011	19	0.382422281849722	0.398411617823066
153	370370207011	20	0.213778343312249	0.222716561395440
154	370370207011	21	0.005188791517984	0.005405738424099
155	370370207011	22	0.000025953890600	0.000027039040436
156	370370207011	23	0.000700763713780	0.000730063121762
157	370370207021	1	35.850771459737928	31.521343175012177
158	370370207021	2	19.887941566282034	17.486224302297003
159	370370207021	3	6.354197298832864	5.586848636805048
160	370370207021	4	2.176166238378042	1.913366993589684
161	370370207021	5	0.587210519372474	0.516297517276695
162	370370207022	1	0.268770348053462	0.155526373253315
163	370370207022	2	0.120175274312178	0.069540500668539
164	370370207023	1	0.847770486296795	2.357935184328789
165	370370207023	2	0.004390878681217	0.012212512112549
166	370370207023	3	0.156112793338347	0.434202244695114
167	370370208001	1	5.533731323331634	16.892713246039751
168	370370208001	2	0.066439303860666	0.202817961842973
169	370370208001	3	11.746438630479650	35.858123181779355
170	370370208001	4	8.028914420072114	24.509709823355571
171	370370208001	5	0.001868695378037	0.005704529786670
172	370370208001	6	0.803744755743678	2.453575876468792
173	370370208002	1	31.794887258284316	56.934185673809978
174	370370208002	2	0.053697784471002	0.096155070672492
175	370370208002	3	4.445690121853506	7.960768811340285
176	370370208002	4	14.165725531968267	25.366155290617385
177	370370208002	5	2.461844089747251	4.408353059000753
178	370370208002	6	2.728232055021879	4.885366289241485
179	370370208002	7	0.194907853425281	0.349015859878771
180	370370208003	1	7.805136373737792	7.944516101550240
181	370370208003	2	0.160018446755592	0.162875966020574
182	370370208003	3	15.002152906351673	15.270052900479088
183	370370208003	4	6.542964696453732	6.659805273582746
184	370370208003	5	0.416973932811863	0.424420018373642
185	370370208004	1	15.979333497118732	29.072898527624275
186	370370208004	2	0.049944529443213	0.090869386809800
187	370370208004	3	11.487381381599585	20.900212972936838
188	370370208004	4	0.680121101096636	1.237416551963441
189	370630001011	24	0.002361063129315	0.103271749325233
190	370630001011	25	0.002446376832916	0.107003329096623
191	370630001011	26	0.690319456355874	30.194236217568221
192	370630001011	27	0.011318276023583	0.495055871140817
193	370630001011	28	0.023019965215808	1.006882047212611
194	370630001011	29	0.059777751040836	2.614649665258000
195	370630001011	30	0.064755042976170	2.832353986113485
196	370630001011	31	0.178117406421716	7.790768454286991
197	370630001011	32	0.123988466600900	5.423195035765668
198	370630001011	33	0.230959595318700	10.102060015199299
199	370630001011	34	0.146022008320903	6.386931400542943
200	370630001011	35	0.033925484382015	1.483884134793843
201	370630001011	36	0.346495820975208	15.155558155863680
202	370630001011	37	0.068359527817305	2.990012394454463
203	370630001011	38	0.041005757959978	1.793571846663599
204	370630001011	39	0.027064556239477	1.183790485252003
205	370630001011	40	0.038718182614876	1.693514417165467
206	370630001011	41	0.046993988885516	2.055494145718471
207	370630001011	42	0.055706928669242	2.436593880858540
208	370630001011	43	0.033854373119247	1.480773762855168
209	370630001011	44	0.044039845113270	1.926281338432501
210	370630001011	45	0.017012506615039	0.744118739024245
211	370630001012	18	0.240072928994340	12.524540501807657
212	370630001012	19	0.131602308097078	6.865657218403356
213	370630001012	20	0.084198684662082	4.392622861172516
214	370630001012	21	0.188356478460054	9.826507108206407
215	370630001012	22	0.102239831898861	5.333824687686818
216	370630001012	23	0.128640368301389	6.711133611387665
217	370630001012	24	0.046728693372272	2.437823436358260
218	370630001012	25	0.146890443273093	7.663235141958505
219	370630001012	26	0.197440418461596	10.300413828726260
220	370630001012	27	0.008889482285771	0.463761913492825
221	370630001012	28	0.094301634504692	4.919691052582277
222	370630001012	29	0.094893525003190	4.950569821596916
223	370630001012	30	0.091254734639592	4.760735101466698
224	370630001012	31	0.133198425891929	6.948926256903498
225	370630001012	32	0.070787737078942	3.692977312312582
226	370630001012	33	0.099391616865064	5.185234071085114
227	370630001012	34	0.023095036383775	1.204861871727870
228	370630001012	35	0.000311450847613	0.016248307427211
229	370630001012	36	0.034526465898454	1.801236492347986
230	370630001021	26	0.078819177542936	4.129392369423883
231	370630001021	27	0.003682658967580	0.192937103811221
232	370630001021	28	0.003808082244088	0.199508117834785
233	370630001021	29	0.002062283448634	0.108044486149803
234	370630001021	30	0.007206006074894	0.377527746765429
235	370630001021	31	0.049004768201391	2.567394410655661
236	370630001021	32	0.034122934034463	1.787724609883251
237	370630001021	33	0.034360436025186	1.800167506888634
238	370630001021	34	0.100663121619986	5.273812024662688
239	370630001021	35	0.187155643350423	9.805216314581020
240	370630001021	36	0.315090637425848	16.507820995143227
241	370630001021	37	0.344234874629860	18.034708162385833
242	370630001021	38	0.252811474804362	13.244971687141001
243	370630001021	39	0.140803568252085	7.376798368786382
244	370630001021	40	0.054287451740017	2.844157931596980
245	370630001021	41	0.034340709483993	1.799134019465690
246	370630001021	42	0.097768621252348	5.122167106458465
247	370630001021	43	0.059778672588443	3.131846869456827
248	370630001021	44	0.065078314843344	3.409498869519139
249	370630001021	45	0.033330716933394	1.746219796536284
250	370630001021	46	0.010325314528825	0.540950519358099
251	370630001022	20	0.003261570792393	0.108695717095544
252	370630001022	21	0.360370910529962	12.009788238165369
253	370630001022	22	0.263644343677681	8.786260614383808
254	370630001022	23	0.199649237229571	6.653547750322747
255	370630001022	24	0.080693013770532	2.689190440644274
256	370630001022	25	0.175621194202186	5.852784702850231
257	370630001022	26	0.271265897273093	9.040257932291974
258	370630001022	27	0.171553729154687	5.717231603365143
259	370630001022	28	0.414374442003108	13.809520009389054
260	370630001022	29	0.055819718401765	1.860258355851623
261	370630001022	30	0.166034270367654	5.533289089458923
262	370630001022	31	0.213448543592897	7.113426010233874
263	370630001022	32	0.044587631491228	1.485935730671261
264	370630001022	33	0.064818249003094	2.160145066512277
265	370630001022	34	0.134240175764303	4.473713157403533
266	370630001022	35	0.174008619523888	5.799043738086702
267	370630001022	36	0.127030139224734	4.233430133720178
268	370630001022	37	0.080221635438339	2.673481198348975
269	370630002001	30	0.766624980056563	33.558188155391214
270	370630002001	31	0.086310460092555	3.778148031845566
271	370630002001	32	0.084098638816650	3.681327922308523
272	370630002001	33	0.064222774290520	2.811283221352204
273	370630002001	34	0.063313447759795	2.771478425517752
274	370630002001	35	0.055727863677146	2.439427599447241
275	370630002001	36	0.021143116690941	0.925517308415460
276	370630002001	37	0.125708318339683	5.502747117931961
277	370630002001	38	0.061443503261701	2.689623606095420
278	370630002001	39	0.115672356452510	5.063433625557588
279	370630002001	40	0.091873150482727	4.021648851176826
280	370630002001	41	0.137486947620485	6.018344010676808
281	370630002001	42	0.093016898603678	4.071715201274646
282	370630002001	43	0.228193860494205	9.988942058481626
283	370630002001	44	0.135981080817661	5.952426302774345
284	370630002001	45	0.123891950024683	5.423237538594015
285	370630002001	46	0.023806337461030	1.042096947778885
286	370630002001	47	0.005949081772244	0.260414688613507
287	370630002002	40	0.030373505523411	4.876104615477653
288	370630002002	41	0.018024489379099	2.893617129089975
289	370630002002	42	0.013088127148859	2.101142956624479
290	370630002002	43	0.061964567822480	9.947673472276250
291	370630002002	44	0.111442138053152	17.890708179891394
292	370630002002	45	0.047993286063798	7.704750559899881
293	370630002002	46	0.118319347393934	18.994762243797357
294	370630002002	47	0.047610879883888	7.643359801516376
295	370630002002	48	0.054182293415024	8.698321989686786
296	370630002002	49	0.119906451941569	19.249552979229762
297	370630002003	38	0.030901197887480	3.720606904612003
298	370630002003	39	0.021414089006956	2.578327471490638
299	370630002003	40	0.022884437805033	2.755362352475905
300	370630002003	41	0.091451796408239	11.011100164939693
301	370630002003	42	0.048242569750309	5.808565699064689
302	370630002003	43	0.064659989325194	7.785277567926503
303	370630002003	44	0.196541194423479	23.664212878587641
304	370630002003	45	0.239851970897870	28.878974279795838
305	370630002003	46	0.057786113759361	6.957640109184397
306	370630002003	47	0.023443676138885	2.822696506117134
307	370630002003	48	0.012391910438052	1.492027192765576
308	370630002003	49	0.020972939103135	2.525211557211095
309	370630003011	33	0.002857058809422	0.258501479215363
310	370630003011	34	0.147726698483393	13.366042712047316
311	370630003011	35	0.117560806591133	10.636687736824141
312	370630003011	36	0.020067636315182	1.815683196553032
313	370630003011	37	0.077552312830246	7.016792065001368
314	370630003011	38	0.120941480526944	10.942564959326573
315	370630003011	39	0.041922992269691	3.793116011162404
316	370630003011	40	0.038436443048907	3.477659385643251
317	370630003011	41	0.048805601395409	4.415841953656884
318	370630003011	42	0.176861648770146	16.002119967844724
319	370630003011	43	0.197691094560065	17.886730298641712
320	370630003011	44	0.091501253161275	8.278866789248262
321	370630003011	45	0.023239497395651	2.102667412090753
322	370630003011	46	0.000074349391300	0.006726997556542
323	370630003012	35	0.011385393671033	3.492783661974018
324	370630003012	36	0.004314530692714	1.323601339401926
325	370630003012	37	0.009373831922770	2.875681591339170
326	370630003012	38	0.031842111299540	9.768446249930827
327	370630003012	39	0.101354508013183	31.093291974306368
328	370630003012	40	0.087229297482714	26.759993891844143
329	370630003012	41	0.009401225215339	2.884085239688781
330	370630003012	42	0.036754986625735	11.275606315577434
331	370630003012	43	0.034186562494580	10.487671343672188
332	370630003012	44	0.000126612253347	0.038841802284114
333	370630003013	36	0.001023040982662	0.318093280801966
334	370630003013	37	0.011455562629030	3.561868548628496
335	370630003013	38	0.094866024311021	29.496613939377315
336	370630003013	39	0.097527167352474	30.324040929190559
337	370630003013	40	0.097598431428011	30.346199008852011
338	370630003013	41	0.018558185241896	5.770281082940611
339	370630003013	42	0.000588235909065	0.182899701352206
340	370630003021	37	0.048151520765027	6.314244427547020
341	370630003021	38	0.061518614233159	8.067109012147156
342	370630003021	39	0.034786203816892	4.561612803013634
343	370630003021	40	0.072453171820773	9.500988321010691
344	370630003021	41	0.062937786110820	8.253209014346009
345	370630003021	42	0.198339881583910	26.008866846862901
346	370630003021	43	0.149514301144722	19.606231077281816
347	370630003021	44	0.090510069603659	11.868840143609511
348	370630003021	45	0.033958907510680	4.453127110174991
349	370630003021	46	0.010415180120491	1.365771879950149
350	370630003022	37	0.017989962830502	3.211757722972640
351	370630003022	38	0.051965781086422	9.277478797879178
352	370630003022	39	0.018848411484723	3.365017022113262
353	370630003022	40	0.059460774314920	10.615563963038136
354	370630003022	41	0.104380198611556	18.635052900035358
355	370630003022	42	0.094674674896354	16.902320540247455
356	370630003022	43	0.089955937053226	16.059881739614994
357	370630003022	44	0.088680323475321	15.832145762672386
358	370630003022	45	0.026273311846487	4.690588470141247
359	370630003022	46	0.007898879682050	1.410191230558908
360	370630003023	36	0.004737355727320	0.584102040410569
361	370630003023	37	0.000677212819910	0.083498350698104
362	370630003023	38	0.015774861960822	1.944994125176948
363	370630003023	39	0.094483336054638	11.649517695292051
364	370630003023	40	0.113903431116528	14.043958350276005
365	370630003023	41	0.156123760336480	19.249600878228872
366	370630003023	42	0.094482738719413	11.649444045614072
367	370630003023	43	0.184622043950317	22.763355505318426
368	370630003023	44	0.091233179098411	11.248782893208482
369	370630003023	45	0.048199530189903	5.942860437604923
370	370630003023	46	0.006811854640770	0.839881660502676
371	370630004011	31	0.330113047496751	20.805723053031528
372	370630004011	32	0.251465699789329	15.848890999090374
373	370630004011	33	0.089863223885437	5.663724481630393
374	370630004011	34	0.085346284427132	5.379039607374598
375	370630004011	35	0.098089372979576	6.182186206010687
376	370630004011	36	0.011998408009841	0.756212321878841
377	370630004011	37	0.194043076199656	12.229769572522169
378	370630004011	38	0.036053572549856	2.272314442682174
379	370630004011	39	0.009623976979640	0.606561301425403
380	370630004011	40	0.024928758515788	1.571161302676145
381	370630004011	41	0.036277958700689	2.286456616542158
382	370630004011	42	0.039386999583049	2.482407197864091
383	370630004011	43	0.069904584546857	4.405810183050830
384	370630004011	44	0.050520926863826	3.184134709857447
385	370630004011	45	0.127020260999929	8.005585942537776
386	370630004011	46	0.098571964175397	6.212602025210259
387	370630004011	47	0.032544725677323	2.051165667076284
388	370630004011	48	0.000892522915244	0.056252198251039
389	370630004012	31	0.175168783108520	19.539310354520474
390	370630004012	32	0.117498166109190	13.106405678871228
391	370630004012	33	0.010020883377768	1.117785640055343
392	370630004012	34	0.021242784553182	2.369539553869570
393	370630004012	35	0.053093270054473	5.922321676962373
394	370630004012	36	0.140474475193194	15.669312299713598
395	370630004012	37	0.121776604746584	13.583646765355372
396	370630004012	38	0.073208253010100	8.166059903438494
397	370630004012	39	0.030930946731682	3.450211601773053
398	370630004012	40	0.099617418553797	11.111886623274380
399	370630004012	41	0.022411107118075	2.499860817650317
400	370630004012	42	0.013836855284739	1.543440588792611
401	370630004012	43	0.017214664246685	1.920220380571297
402	370630004013	35	0.210445367015500	12.292710535934864
403	370630004013	36	0.368792383665410	21.542208719293889
404	370630004013	37	0.201032138704654	11.742857182188281
405	370630004013	38	0.123735978209156	7.227769299829120
406	370630004013	39	0.206379758498486	12.055226815761525
407	370630004013	40	0.158721029798937	9.271345351784896
408	370630004013	41	0.060769125915048	3.549696935549286
409	370630004013	42	0.060471316277504	3.532301030279112
410	370630004013	43	0.077573447814783	4.531285020835574
411	370630004013	44	0.095152980751829	5.558155380666849
412	370630004013	45	0.066497497622892	3.884307367916623
413	370630004013	46	0.065449092275387	3.823067039160639
414	370630004013	47	0.015530890944751	0.907203372811401
415	370630004013	48	0.001401485435193	0.081864737720194
416	370630004021	34	0.138380517893528	7.832499287767860
417	370630004021	35	0.364244063202102	20.616640326488991
418	370630004021	36	0.209426737867778	11.853798498217907
419	370630004021	37	0.244296548079919	13.827470571488657
420	370630004021	38	0.125094632454561	7.080502620736016
421	370630004021	39	0.205562494961901	11.635077826632264
422	370630004021	40	0.133256400444477	7.542468242349953
423	370630004021	41	0.085078888330384	4.815564664706194
424	370630004021	42	0.085389246071784	4.833131276144477
425	370630004021	43	0.072918174175501	4.127254009371319
426	370630004021	44	0.029066764222619	1.645212877773342
427	370630004021	45	0.018135436039429	1.026486907437960
428	370630004021	46	0.011710832422166	0.662846822674569
429	370630004021	47	0.014141348541847	0.800416879978112
430	370630004021	48	0.014083498170943	0.797142481270846
431	370630004021	49	0.013977763128208	0.791157754088691
432	370630004021	50	0.001984583480299	0.112329747948458
433	370630005001	34	0.021073821521292	1.922625251308304
434	370630005001	35	0.021050041985158	1.920455775943417
435	370630005001	36	0.019640149884291	1.791827271046547
436	370630005001	37	0.046208551154990	4.215738810694400
437	370630005001	38	0.063334924612593	5.778227039972381
438	370630005001	39	0.035424759046143	3.231902490718876
439	370630005001	40	0.044088660120808	4.022335064334333
440	370630005001	41	0.181576013875669	16.565701145212746
441	370630005001	42	0.125481085418298	11.447999744282180
442	370630005001	43	0.032400640039800	2.956003429949001
443	370630005001	44	0.009390481533230	0.856720595241455
444	370630005001	45	0.023464447481493	2.140728922390084
445	370630005001	46	0.034123074416860	3.113146064174649
446	370630005001	47	0.042700264806315	3.895667772986843
447	370630005001	48	0.141602804421589	12.918830462806985
448	370630005001	49	0.152179517440220	13.883774362750110
449	370630005001	50	0.081796418736931	7.462522161503621
450	370630005001	51	0.020560541016024	1.875797196917039
451	370630005002	40	0.020526353419639	3.575839111066122
452	370630005002	41	0.177312096858720	30.889048719482343
453	370630005002	42	0.168931208114045	29.429037330901792
454	370630005002	43	0.056622848535087	9.864109432024726
455	370630005002	44	0.013056842317571	2.274596294416442
456	370630005002	45	0.007835806556630	1.365054132076758
457	370630005002	46	0.013093778368347	2.281030821400896
458	370630005002	47	0.016463636930279	2.868084537088675
459	370630005002	48	0.002443609379373	0.425694414019407
460	370630005002	49	0.097742793177917	17.027500965467713
461	370630005003	36	0.000004099172369	0.000804122763825
462	370630005003	37	0.037146570727593	7.286935125857530
463	370630005003	38	0.036638045826110	7.187179269679893
464	370630005003	39	0.030085291573639	5.901744458386023
465	370630005003	40	0.107363941331161	21.061273221525006
466	370630005003	41	0.072566371942654	14.235134880759709
467	370630005003	42	0.117221270307584	22.994956879491145
468	370630005003	43	0.030537715963654	5.990495239812629
469	370630005003	44	0.006853076941121	1.344348242766890
470	370630005003	45	0.020581317160608	4.037377341070290
471	370630005003	46	0.041248244500756	8.091548582955687
472	370630005003	47	0.003114285981836	0.610920455603464
473	370630005003	48	0.006409273283808	1.257288565490827
474	370630005004	36	0.016419337562117	2.814428263260524
475	370630005004	37	0.161894278742483	27.750195891232092
476	370630005004	38	0.134642604213194	23.079003601881375
477	370630005004	39	0.156492237798190	26.824235470758858
478	370630005004	40	0.063985740229885	10.967755250012139
479	370630005004	41	0.000626284651586	0.107351055887675
480	370630005004	42	0.003638193978043	0.623620527947047
481	370630005004	43	0.019691893856832	3.375375067241640
482	370630005004	44	0.001099368585271	0.188442073647648
483	370630005004	45	0.014789323154949	2.535028525012885
484	370630005004	46	0.010119434843433	1.734565924102184
485	370630006001	28	0.048449304407395	2.192378510173494
486	370630006001	29	0.063990198471637	2.895619198395325
487	370630006001	30	0.090729201147173	4.105585276677564
488	370630006001	31	0.333165461025890	15.076063650848118
489	370630006001	32	0.303247994363722	13.722268961920490
490	370630006001	33	0.122539280639441	5.545022551139516
491	370630006001	34	0.139908624537691	6.331002386435635
492	370630006001	35	0.146878388564418	6.646391039793547
493	370630006001	36	0.197732423263686	8.947585952579022
494	370630006001	37	0.263159876049224	11.908242317348417
495	370630006001	38	0.136137403284461	6.160350928508232
496	370630006001	39	0.162303563850862	7.344395339902704
497	370630006001	40	0.066218871393787	2.996468832471427
498	370630006001	41	0.043199777500778	1.954832272525361
499	370630006001	42	0.021632612654357	0.978896924990327
500	370630006001	43	0.013065174081434	0.591211932517244
501	370630006001	44	0.057538698357865	2.603682495055262
502	370630006002	30	0.220392119356398	10.337676722385385
503	370630006002	31	0.122145238763077	5.729324601980655
504	370630006002	32	0.282879771316491	13.268712310185865
505	370630006002	33	0.269491126525482	12.640706726299802
506	370630006002	34	0.328460296959445	15.406704994812134
507	370630006002	35	0.244848332696169	11.484815867371797
508	370630006002	36	0.190081650248117	8.915938813333613
509	370630006002	37	0.147345255417324	6.911352463644170
510	370630006002	38	0.177221300004519	8.312713327126533
511	370630006002	39	0.092601059249570	4.343530147393727
512	370630006002	40	0.056464705603776	2.648524250599785
513	370630006003	27	1.660862555877407	36.620649099776131
514	370630006003	28	0.012909033374897	0.284633535608659
515	370630006003	29	0.071977515072966	1.587044823927916
516	370630006003	30	0.137045909825561	3.021749245006079
517	370630006003	31	0.086929985023159	1.916734450130437
518	370630006003	32	0.175736285117992	3.874840099579694
519	370630006003	33	0.295881851139115	6.523950706946716
520	370630006003	34	0.234358161612966	5.167404111632297
521	370630006003	35	0.133002139474154	2.932587444979391
522	370630006003	36	0.396710895003136	8.747147937412047
523	370630006003	37	0.390272859592370	8.605194568161075
524	370630006003	38	0.276333802226745	6.092932356107317
525	370630006003	39	0.181212088957486	3.995577056551664
526	370630006003	40	0.209040956227721	4.609180620278915
527	370630006003	41	0.096060205661266	2.118048282517371
528	370630006003	42	0.131393866437718	2.897126351395506
529	370630006003	43	0.045572601506733	1.004838264572920
530	370630006003	44	0.000016322747953	0.000359903125650
531	370630007001	39	0.000776167333435	0.069238709744574
532	370630007001	40	0.000827643527039	0.073830690203138
533	370630007001	41	0.004368078541184	0.389658401257475
534	370630007001	42	0.011702400699299	1.043923250090452
535	370630007001	43	0.042124845220602	3.757784959019686
536	370630007001	44	0.035417600214347	3.159459095293070
537	370630007001	45	0.170678662483608	15.225544624501486
538	370630007001	46	0.173291611755609	15.458635130154066
539	370630007001	47	0.094494515065042	8.429468774584523
540	370630007001	48	0.081295833027687	7.252068392954213
541	370630007001	49	0.284912007286221	25.415833577962673
542	370630007001	50	0.220958942114945	19.710842494309034
543	370630007001	51	0.000153685846735	0.013709685109878
544	370630007002	34	0.006710303322532	0.409912864745837
545	370630007002	35	0.291582813336706	17.811943898893677
546	370630007002	36	0.121657163081853	7.431681376948081
547	370630007002	37	0.110061258818813	6.723321395690533
548	370630007002	38	0.129946219478255	7.938035663807175
549	370630007002	39	0.220283124982553	13.456453825799928
550	370630007002	40	0.148686237164802	9.082808704019286
551	370630007002	41	0.245426588278718	14.992394687780749
552	370630007002	42	0.050717155281073	3.098163140139488
553	370630007002	43	0.072712075340905	4.441768676018508
554	370630007002	44	0.066782133447932	4.079525815705067
555	370630007002	45	0.107282704953340	6.553587641476732
556	370630007002	46	0.063071646806205	3.852863005425770
557	370630007002	47	0.002087821725223	0.127538941733215
558	370630007003	31	0.190892681379210	13.882935005236622
559	370630007003	32	0.043916697419791	3.193902728583063
560	370630007003	33	0.099496788829291	7.236041961204509
561	370630007003	34	0.032374096775454	2.354451088117102
562	370630007003	35	0.017590536390200	1.279296155557039
563	370630007003	36	0.236067134220127	17.168309741221023
564	370630007003	37	0.178215879536800	12.960997009600064
565	370630007003	38	0.164673543803280	11.976111861310477
566	370630007003	39	0.190199493574872	13.832521960773569
567	370630007003	40	0.078611871583483	5.717157388896972
568	370630007003	41	0.088279531927381	6.420251395630645
569	370630007003	42	0.032513616118976	2.364597825876171
570	370630007003	43	0.021995507394857	1.599653781191299
571	370630007003	44	0.000189365782701	0.013771889181207
572	370630009001	35	0.027306053959171	4.252518848891985
573	370630009001	36	0.013536296391591	2.108080341286315
574	370630009001	37	0.013783060175034	2.146510194310275
575	370630009001	38	0.016337746968122	2.544365327712763
576	370630009001	39	0.007383112994683	1.149811950871263
577	370630009001	40	0.104669891188779	16.300805889320607
578	370630009001	41	0.122987839823511	19.153558687608783
579	370630009001	42	0.077637184076606	12.090856817111828
580	370630009001	43	0.066878767171491	10.415390609447805
581	370630009001	44	0.030742603255268	4.787711179451742
582	370630009001	45	0.023393350757479	3.643172506128859
583	370630009001	46	0.063010067329977	9.812897146959969
584	370630009001	47	0.058264203059951	9.073798143759177
585	370630009001	48	0.014431206361113	2.247449490674968
586	370630009001	49	0.001753474466930	0.273078022654567
587	370630009002	42	0.012935569775226	2.070933122325036
588	370630009002	43	0.031110675753311	4.980695090744079
589	370630009002	44	0.044893588359079	7.187284420273524
590	370630009002	45	0.097208198741661	15.562644864798228
591	370630009002	46	0.131151683309753	20.996861346999061
592	370630009002	47	0.174884654521470	27.998335591565159
593	370630009002	48	0.088011439785914	14.090280440930956
594	370630009002	49	0.044429361034827	7.112963477416992
595	370630010011	39	0.000047459863601	0.007625293597787
596	370630010011	40	0.006522708066069	1.047992140782478
597	370630010011	41	0.045154110954829	7.254832337329926
598	370630010011	42	0.042759111175178	6.870031895423462
599	370630010011	43	0.043739070000156	7.027480172498708
600	370630010011	44	0.100142504835761	16.089721778610418
601	370630010011	45	0.123588010587313	19.856670339762925
602	370630010011	46	0.217071429008198	34.876488305893275
603	370630010011	47	0.032908831715558	5.287404656302916
604	370630010011	48	0.010467230563807	1.681751698146879
605	370630010012	37	0.001494966287608	0.199266933632160
606	370630010012	38	0.017643806816629	2.351776967207887
607	370630010012	39	0.015565293254835	2.074727894325852
608	370630010012	40	0.086040988773623	11.468568984947410
609	370630010012	41	0.194505066618875	25.925954666901902
610	370630010012	42	0.246220104832377	32.819151639233354
611	370630010012	43	0.064009262902646	8.531917842158546
612	370630010012	44	0.046070844054230	6.140871470234263
613	370630010012	45	0.037388467304277	4.983580763451254
614	370630010012	46	0.033734771009092	4.496572552496974
615	370630010012	47	0.007559424489759	1.007610238829357
616	370630010013	34	0.025465452438943	1.765356457954085
617	370630010013	35	0.033155851123813	2.298482465242881
618	370630010013	36	0.057969415579333	4.018647711135957
619	370630010013	37	0.122666586090792	8.503687513495811
620	370630010013	38	0.102285497074681	7.090797355702764
621	370630010013	39	0.184787534886632	12.810134390648695
622	370630010013	40	0.108129304739133	7.495911053337559
623	370630010013	41	0.135086781740833	9.364700002962637
624	370630010013	42	0.284625948552541	19.731291151542290
625	370630010013	43	0.182699808066576	12.665405682880129
626	370630010013	44	0.060446382031314	4.190359905632556
627	370630010013	45	0.019238821752840	1.333704096019344
628	370630010013	46	0.025364645132511	1.758368134073149
629	370630010013	47	0.016719505176687	1.159056039087839
630	370630010013	48	0.031291259271439	2.169222273383774
631	370630010013	49	0.003141193808245	0.217758816120233
632	370630010013	50	0.016222366768856	1.124592622391601
633	370630010013	51	0.033214160508475	2.302524680829654
634	370630010021	27	0.082818319029366	4.067905833986837
635	370630010021	28	0.077086989320702	3.786391914945435
636	370630010021	29	0.196220951523264	9.638065138328919
637	370630010021	30	0.179209016952532	8.802465615195082
638	370630010021	31	0.223037223784580	10.955238339331794
639	370630010021	32	0.164607373591758	8.085255812952846
640	370630010021	33	0.270242508823497	13.273887844119853
641	370630010021	34	0.135445805950809	6.652885384222505
642	370630010021	35	0.075883017989805	3.727254732999388
643	370630010021	36	0.119798794302794	5.884328732585422
644	370630010021	37	0.205143281480448	10.076315980786999
645	370630010021	38	0.101603621462467	4.990610402932793
646	370630010021	39	0.098688299314983	4.847414355117594
647	370630010021	40	0.060774289774526	2.985137718655437
648	370630010021	41	0.031025693011717	1.523933340896426
649	370630010021	42	0.014301454550326	0.702464999067882
650	370630010021	43	0.000009001839625	0.000442156232523
651	370630010022	26	0.001545453886961	0.139549186261209
652	370630010022	27	0.000367249648404	0.033161383863947
653	370630010022	28	0.000784914642036	0.070875100515691
654	370630010022	29	0.000813766577274	0.073480331327444
655	370630010022	30	0.023331430603889	2.106748174470642
656	370630010022	31	0.030238102121858	2.730396927913261
657	370630010022	32	0.053015606330903	4.787127448475730
658	370630010022	33	0.041413210136959	3.739470859556508
659	370630010022	34	0.019491722035511	1.760035658025927
660	370630010022	35	0.057413570508976	5.184248532083766
661	370630010022	36	0.100932155364892	9.113827508928164
662	370630010022	37	0.151398964028017	13.670807268440861
663	370630010022	38	0.199057037964008	17.974167913917054
664	370630010022	39	0.136735132988264	12.346713611337920
665	370630010022	40	0.120369060984764	10.868913432600452
666	370630010022	41	0.134176433256456	12.115671799949613
667	370630010022	42	0.029433123960838	2.657710160435987
668	370630010022	43	0.006944836985725	0.627094964302540
669	370630010023	38	0.001019518175878	0.250574844305238
670	370630010023	39	0.006669922275863	1.639318234187848
671	370630010023	40	0.079655495343428	19.577545369951256
672	370630010023	41	0.126894400934408	31.187815489382022
673	370630010023	42	0.148129875633946	36.407021867927959
674	370630010023	43	0.029628997275295	7.282147150329710
675	370630010023	44	0.008319553353776	2.044760785668857
676	370630010023	45	0.006553942907701	1.610813090476467
677	370630010024	35	0.064292562969252	11.031281527817658
678	370630010024	36	0.041172117231096	7.064288547490976
679	370630010024	37	0.024427811043640	4.191309978723322
680	370630010024	38	0.029422664020502	5.048324022543247
681	370630010024	39	0.103985346654501	17.841746863663140
682	370630010024	40	0.172116850738327	29.531711732878097
683	370630010024	41	0.094725493255327	16.252946463818130
684	370630010024	42	0.038636599097181	6.629245782630637
685	370630010024	43	0.003832150134335	0.657518148855348
686	370630010024	44	0.010208865156414	1.751631299467606
687	370630011001	43	0.007154910213898	0.821840865036100
688	370630011001	44	0.030082387738661	3.455380266473183
689	370630011001	45	0.134318818825600	15.428382880308778
690	370630011001	46	0.332927407109233	38.241339174512774
691	370630011001	47	0.191396730314839	21.984574188153438
692	370630011001	48	0.159860055718942	18.362148866881427
693	370630011001	49	0.014382588387020	1.652040141396260
694	370630011001	50	0.000472696464604	0.054295757704239
695	370630011002	42	0.048068468401105	5.651453418705451
696	370630011002	43	0.009737234726846	1.144815516620534
697	370630011002	44	0.025324580128811	2.977433850231776
698	370630011002	45	0.068208127203221	8.019291366838676
699	370630011002	46	0.093036881789704	10.938430558441315
700	370630011002	47	0.578688467006622	68.036927824286423
701	370630011002	48	0.027124415979278	3.189042183273656
702	370630011002	49	0.000362365170309	0.042603601668260
703	370630013011	37	0.003943869444504	0.425922958754876
704	370630013011	38	0.004568076237938	0.493334927653740
705	370630013011	39	0.004041149589245	0.436428845843425
706	370630013011	40	0.028525651527408	3.080662296236495
707	370630013011	41	0.020428888999841	2.206242617643315
708	370630013011	42	0.027282847060924	2.946444122190111
709	370630013011	43	0.055709050418621	6.016366392854765
710	370630013011	44	0.169010105216551	18.252451072794312
711	370630013011	45	0.134067194195145	14.478749062834511
712	370630013011	46	0.215299713621254	23.251553413468429
713	370630013011	47	0.104019795930750	11.233743884103191
714	370630013011	48	0.107034513064852	11.559321913405094
715	370630013011	49	0.005422603428768	0.585620626908350
716	370630013011	50	0.001104092037226	0.119237757195125
717	370630013011	53	0.000311450847643	0.033635511621579
718	370630013011	54	0.029703662039935	3.207882968725752
719	370630013011	55	0.015485782022875	1.672405790969307
720	370630013031	37	0.016902001291160	1.210999913260258
721	370630013031	38	0.019727878713013	1.413469269036355
722	370630013031	39	0.008174909369501	0.585718481902698
723	370630013031	40	0.078331067089253	5.612288971974104
724	370630013031	41	0.099314006197533	7.115681203600706
725	370630013031	42	0.094118279263950	6.743416123418501
726	370630013031	43	0.096193475378008	6.892100428361507
727	370630013031	44	0.080579383876995	5.773377081484575
728	370630013031	45	0.056943622380591	4.079914595657183
729	370630013031	46	0.170143492439551	12.190494547758568
730	370630013031	47	0.137779726432234	9.871685245091284
731	370630013031	48	0.097108998345944	6.957696106391592
732	370630013031	49	0.049380619850212	3.538038207737019
733	370630013031	50	0.110503842878569	7.917414147333088
734	370630013031	51	0.024523878433168	1.757094567902099
735	370630013031	52	0.092809924576077	6.649674714561985
736	370630013031	53	0.083521135360484	5.984148618533411
737	370630013031	54	0.072348000613143	5.183612340208089
738	370630013031	55	0.007301986542937	0.523175032222324
739	370630013032	27	0.019820410650328	4.064453458000353
740	370630013032	28	0.025739735201484	5.278294057240115
741	370630013032	29	0.002764122248004	0.566822071824665
742	370630013032	30	0.015911000758976	3.262774076479413
743	370630013032	31	0.035519184849111	7.283707498912781
744	370630013032	32	0.029347217980765	6.018059045746315
745	370630013032	33	0.029357733746919	6.020215451224622
746	370630013032	34	0.007168173896797	1.469934689870016
747	370630013032	35	0.029840814053328	6.119277849906085
748	370630013032	36	0.034453288489522	7.065130486507091
749	370630013032	37	0.076708338481624	15.730121696239493
750	370630013032	38	0.018018981632210	3.695045147990813
751	370630013032	39	0.034510494811686	7.076861445973121
752	370630013032	40	0.006730804138134	1.380245880723431
753	370630013032	41	0.025883887879477	5.307854587588606
754	370630013032	42	0.032146496962993	6.592090499480915
755	370630013032	43	0.014653075157332	3.004818772136456
756	370630013032	44	0.009670787404067	1.983130723146602
757	370630013032	45	0.001992167329620	0.408521878513832
758	370630013032	46	0.010768148375290	2.208159995892150
759	370630013032	47	0.005210250021142	1.068434912327548
760	370630013032	48	0.003143448379077	0.644608220272910
761	370630013032	49	0.003117298071053	0.639245732494514
762	370630013032	50	0.015176698203193	3.112195028712713
763	370630013041	31	0.010380149853303	0.505137584629279
764	370630013041	32	0.228222056472275	11.106153571457767
765	370630013041	33	0.207744923488337	10.109658372272644
766	370630013041	34	0.066645260289412	3.243211927125484
767	370630013041	35	0.063013383005421	3.066470960488893
768	370630013041	36	0.228513360365540	11.120329527211444
769	370630013041	37	0.164400450162421	8.000351389973769
770	370630013041	38	0.165823767194140	8.069615411950792
771	370630013041	39	0.213534293954658	10.391391165653340
772	370630013041	40	0.088771787426268	4.319972921147972
773	370630013041	41	0.211951451728224	10.314364040764994
774	370630013041	42	0.193235578032026	9.403578419484649
775	370630013041	43	0.065592232012380	3.191967564768119
776	370630013041	44	0.035137422836922	1.709920680604804
777	370630013041	45	0.045046722798686	2.192144918095915
778	370630013041	46	0.009261286967733	0.450689459743264
779	370630013041	47	0.006852228487481	0.333455508486014
780	370630013041	48	0.038592403955072	1.878053206784716
781	370630013041	49	0.002501531721244	0.121734050991607
782	370630013041	50	0.009619148024500	0.468104340299210
783	370630013041	51	0.000075974405849	0.003697203644142
784	370630014001	34	0.010850821634300	2.059809720367263
785	370630014001	35	0.000311197265837	0.059074526771081
786	370630014001	36	0.022825697299643	4.332998436113164
787	370630014001	37	0.008306036153515	1.576733503078667
788	370630014001	38	0.008012101843891	1.520936000500763
789	370630014001	39	0.021241889914829	4.032344535756225
790	370630014001	40	0.080429411095124	15.267902133185665
791	370630014001	41	0.089853060459411	17.056791971770060
792	370630014001	42	0.036014036731044	6.836538782811923
793	370630014001	43	0.019587136175860	3.718222900435223
794	370630014001	44	0.050017059855341	9.494730403506974
795	370630014001	45	0.013789343781840	2.617628905587715
796	370630014001	46	0.025799247534334	4.897466997466643
797	370630014001	47	0.000065001470669	0.012339218691037
798	370630014001	48	0.000294454653664	0.055896279403233
799	370630014001	49	0.001458230072060	0.276815579335226
800	370630014001	50	0.002575931432074	0.488988648197193
801	370630014001	51	0.013165735508991	2.499249447754233
802	370630014001	52	0.048966510586781	9.295304805332643
803	370630014001	53	0.014463655520563	2.745633394168340
804	370630014001	54	0.050386650551136	9.564889745666806
805	370630014001	55	0.008374346892172	1.589700919577869
806	370630014002	41	0.008179556820956	0.460010956006333
807	370630014002	42	0.161103828532446	9.060335150385884
808	370630014002	43	0.263828282508505	14.837466517416320
809	370630014002	44	0.058653883969654	3.298641947108585
810	370630014002	45	0.117828787722317	6.626585580570844
811	370630014002	46	0.159016503736804	8.942945871754180
812	370630014002	47	0.146200480946678	8.222184218655807
813	370630014002	48	0.269647424947146	15.164729880814921
814	370630014002	49	0.233964837033017	13.157973067645786
815	370630014002	50	0.237112597126345	13.335000278472247
816	370630014002	51	0.046553176002543	2.618108959545912
817	370630014002	52	0.017700885728933	0.995481973480954
818	370630014002	53	0.000364049013096	0.020473790721585
819	370630014002	54	0.045475934413290	2.557525856552785
820	370630014002	55	0.012491899862774	0.702533269710600
821	370630015011	26	0.019579846758568	0.579711836176150
822	370630015011	27	0.118553217831312	3.510073620137393
823	370630015011	28	0.421775569925475	12.487752999841483
824	370630015011	29	0.270966854127758	8.022672214252252
825	370630015011	30	0.181915037099876	5.386063613550791
826	370630015011	31	0.310800126194514	9.202038915915489
827	370630015011	32	0.260621169062031	7.716361538795695
828	370630015011	33	0.248529747939720	7.358363847229145
829	370630015011	34	0.337558551292949	9.994291068767895
830	370630015011	35	0.347361202093865	10.284523814982119
831	370630015011	36	0.241222719367802	7.142020430314276
832	370630015011	37	0.277842728281234	8.226250193180189
833	370630015011	38	0.170620778007416	5.051667958800615
834	370630015011	39	0.073201350219348	2.167314671534036
835	370630015011	40	0.026230047436281	0.776608170113511
836	370630015011	41	0.028278646638728	0.837262230376749
837	370630015011	42	0.025095410722131	0.743014325326911
838	370630015011	43	0.004040539501827	0.119630587646005
839	370630015011	44	0.000879511101492	0.026040193361575
840	370630015011	45	0.002709082963578	0.080209384605217
841	370630015011	46	0.000206135495016	0.006103172705607
842	370630015011	47	0.001236995404039	0.036624437660775
843	370630015011	48	0.003095189820021	0.091641073395675
844	370630015011	49	0.001909872957400	0.056546712170403
845	370630015011	50	0.003283369195193	0.097212608886067
846	370630015021	32	0.046712483851697	4.368025765118311
847	370630015021	33	0.035774847827477	3.345261141533834
848	370630015021	34	0.089468289683379	8.366067532156531
849	370630015021	35	0.098852059519650	9.243532077799271
850	370630015021	36	0.062529506222710	5.847055684901242
851	370630015021	37	0.058579414207454	5.477687535864171
852	370630015021	38	0.052910651646706	4.947608660155078
853	370630015021	39	0.064037360169607	5.988053215903751
854	370630015021	40	0.062513585296890	5.845566939100339
855	370630015021	41	0.051704066539468	4.834782400413615
856	370630015021	42	0.044126884869750	4.126249647897416
857	370630015021	43	0.029232772170642	2.733519853763033
858	370630015021	44	0.071592646636378	6.694538575459460
859	370630015021	45	0.094362231980347	8.823693936995669
860	370630015021	46	0.205363357556359	19.203269940970880
861	370630015021	48	0.001658520598653	0.155086180599953
862	370630015022	32	0.056558557295905	23.594055537757050
863	370630015022	33	0.054906398768617	22.904838522442173
864	370630015022	34	0.068311036402579	28.496737961187300
865	370630015022	35	0.052825703945356	22.036852640830773
866	370630015022	36	0.007113593515947	2.967517711071963
867	370630015023	32	0.130323328552164	12.524337019528172
868	370630015023	33	0.208537421505911	20.040870480667714
869	370630015023	34	0.227994541491235	21.910739297193931
870	370630015023	35	0.065843114106415	6.327657224883714
871	370630015023	36	0.049283448076518	4.736239628407482
872	370630015023	37	0.058694542550938	5.640664954477033
873	370630015023	38	0.029275574041001	2.813442227136572
874	370630015023	39	0.048785625684061	4.688397883661846
875	370630015023	40	0.014616981670828	1.404721677135836
876	370630015023	41	0.010137903927281	0.974273193199208
877	370630015023	42	0.031131378826021	2.991788842652421
878	370630015023	43	0.042684278156115	4.102045972901052
879	370630015023	44	0.025568676179140	2.457201800846784
880	370630015023	45	0.017293062187967	1.661898459377247
881	370630015023	46	0.023183314103246	2.227963652282073
882	370630015023	47	0.019597174981288	1.883328386583345
883	370630015023	48	0.001943787190002	0.186801903636751
884	370630015023	49	0.021598119719892	2.075623246929070
885	370630015023	50	0.011329566337518	1.088794375286257
886	370630015023	51	0.002738882740563	0.263212203685006
887	370630015024	31	0.127842803798500	18.644519870640149
888	370630015024	32	0.050065595475084	7.301537215515745
889	370630015024	33	0.037207614634233	5.426336796246114
890	370630015024	34	0.070493226786424	10.280691040197937
891	370630015024	35	0.054728596808358	7.981586607674570
892	370630015024	36	0.060117775460083	8.767541276010023
893	370630015024	37	0.012337830559406	1.799342005890380
894	370630015024	38	0.062343760993736	9.092177706695413
895	370630015024	39	0.016624970881730	2.424576047641929
896	370630015024	40	0.008249729306025	1.203135705753334
897	370630015024	41	0.011944726569058	1.742011949434205
898	370630015024	42	0.049697006568981	7.247782424634049
899	370630015024	43	0.045502552582281	6.636065703959010
900	370630015024	44	0.010028624284278	1.462568710852932
901	370630015024	45	0.002473923825550	0.360795606427846
902	370630015024	46	0.056152302855593	8.189219066436012
903	370630015024	47	0.009874609511596	1.440107286319682
904	370630015031	35	0.078676559895632	15.066654653481843
905	370630015031	36	0.038200035160090	7.315352098152693
906	370630015031	37	0.089894093703152	17.214825699163992
907	370630015031	38	0.053777256279086	10.298408441391011
908	370630015031	39	0.077543434224472	14.849659741795286
909	370630015031	40	0.016727137260096	3.203266649858203
910	370630015031	41	0.042958849161957	8.226670630907451
911	370630015031	42	0.072553731354307	13.894125716566075
912	370630015031	43	0.037177311375358	7.119499278826289
913	370630015031	44	0.010177557193615	1.949014289080224
914	370630015031	45	0.000101512654165	0.019439793825453
915	370630015031	46	0.003897476435102	0.746371365825720
916	370630015031	47	0.000505023417587	0.096712584215584
917	370630016011	1	3.265861910193583	17.521328690564790
918	370630016011	2	3.890018370214672	20.869924188811265
919	370630016011	3	2.782754819492669	14.929462175176372
920	370630016011	4	4.937767863793959	26.491093658676370
921	370630016011	5	0.194762054584952	1.044897202842968
922	370630016011	6	0.140061020330981	0.751426496722126
923	370630016011	7	0.397660920560646	2.133448347827617
924	370630016011	8	0.131921292318326	0.707756906922147
925	370630016011	9	0.254720234522676	1.366572462625954
926	370630016011	10	0.038342393484081	0.205706700862233
927	370630016012	3	2.161186628915412	26.389425530196604
928	370630016012	4	2.315524208139241	28.273982837254351
929	370630016012	5	1.968082271336152	24.031501880422898
930	370630016012	6	0.249984598494897	3.052466574341080
931	370630016012	7	0.361244592404363	4.411019919286334
932	370630016012	8	0.178204742643636	2.175990135327706
933	370630016012	9	0.289705000735495	3.537477254554178
934	370630016012	10	0.118576659603654	1.447894358758114
935	370630016012	11	0.471384713822583	5.755898928421966
936	370630016012	12	0.063383950039461	0.773957235805912
937	370630016012	13	0.012315956085737	0.150385441779655
938	370630016013	3	3.328158355057378	55.848333845538647
939	370630016013	4	1.499339079247775	25.159737161619724
940	370630016013	5	0.921588284873681	15.464759999641112
941	370630016013	6	0.020283546833946	0.340369109370186
942	370630016013	7	0.020504106601415	0.344070223984466
943	370630016013	8	0.024138849504066	0.405063215727616
944	370630016013	9	0.032137367166226	0.539282756089019
945	370630016013	10	0.042516396591639	0.713448597525712
946	370630016013	11	0.070613571350596	1.184934695436346
947	370630016031	6	0.000478662726366	0.019462179149555
948	370630016031	7	0.105485084444934	4.288969033916691
949	370630016031	8	0.072654112454858	2.954078675153895
950	370630016031	9	1.580361730857810	64.256691471622247
951	370630016031	10	0.136176092274111	5.536849555524966
952	370630016031	11	0.121664487945759	4.946815221057070
953	370630016031	12	0.334750982327478	13.610801989974627
954	370630016031	13	0.019795222417882	0.804863516169515
955	370630016031	14	0.057458381172351	2.336228092189112
956	370630016031	15	0.030626067825129	1.245240094595369
957	370630016032	4	2.329805365641382	32.908879553689211
958	370630016032	5	2.591483279153895	36.605122623879446
959	370630016032	6	0.779155639131461	11.005700072587874
960	370630016032	7	0.253734174684722	3.584036467808336
961	370630016032	8	0.230098179919070	3.250174199163283
962	370630016032	9	0.316265623658875	4.467303350508456
963	370630016032	10	0.062134319254505	0.877657360847418
964	370630016032	11	0.314762240710416	4.446067821951636
965	370630016032	12	0.186411972617756	2.633099418823996
966	370630016032	13	0.015179913887409	0.214418751507417
967	370630016032	14	0.000533824162128	0.007540353075583
968	370630016033	3	3.522521148830523	59.639478488026718
969	370630016033	4	1.100485687581072	18.632220991111044
970	370630016033	5	0.850981534305325	14.407889339645298
971	370630016033	6	0.229114671072148	3.879119221536889
972	370630016033	7	0.017336583487295	0.293524085239261
973	370630016033	8	0.057900241950638	0.980303620153728
974	370630016033	9	0.037847324607596	0.640789538627322
975	370630016033	10	0.042677544758659	0.722569547496073
976	370630016033	11	0.047493358351950	0.804105640272914
977	370630016034	1	5.183495723775336	31.244230487963925
978	370630016034	2	4.422667453400026	26.658233873298741
979	370630016034	3	4.218466315597836	25.427383544604108
980	370630016034	4	2.390750993574573	14.410579088539876
981	370630016034	5	0.374868821065438	2.259573166887692
982	370630016041	2	2.080106763192011	32.310972627122773
983	370630016041	3	0.024423751465763	0.379382048568959
984	370630016041	4	0.083617651562646	1.298860086700048
985	370630016041	5	0.504598897212815	7.838098238044437
986	370630016041	6	0.595378806585840	9.248211996986011
987	370630016041	7	0.847687231204430	13.167400543315072
988	370630016041	8	0.936737330021566	14.550644594167411
989	370630016041	9	0.258814330633514	4.020246893372874
990	370630016041	10	0.277281155642986	4.307098072336051
991	370630016041	11	0.200930531924306	3.121119084770829
992	370630016041	12	0.152372329413573	2.366848784846933
993	370630016041	13	0.126597341078252	1.966477535974600
994	370630016041	14	0.059574833526102	0.925395200568175
995	370630016041	15	0.066997743483985	1.040697667108251
996	370630016041	16	0.092534539140682	1.437368991892469
997	370630016041	17	0.125855941240290	1.954961131963979
998	370630016041	18	0.004262888520889	0.066216829226386
999	370630016042	1	0.090266198613981	1.029987593559918
1000	370630016042	2	0.205069061837465	2.339952194274026
1001	370630016042	3	1.399308112454155	15.966884808775886
1002	370630016042	4	0.447206668698322	5.102877129969075
1003	370630016042	5	1.467481699449030	16.744783400844462
1004	370630016042	6	1.177010338948362	13.430343420053934
1005	370630016042	7	1.451399580903106	16.561277472437101
1006	370630016042	8	1.619464721338735	18.478994316799604
1007	370630016042	9	0.308420753935004	3.519252555521337
1008	370630016042	10	0.330049591255621	3.766049634000618
1009	370630016042	11	0.234868111152269	2.679975941428637
1010	370630016042	12	0.001926183060254	0.021978821368911
1011	370630016042	13	0.031343138297462	0.357642662317880
1012	370630016043	2	4.944496626403460	32.140200201600933
1013	370630016043	3	4.333283319604743	28.167193537688544
1014	370630016043	4	2.137868660628470	13.896566617198209
1015	370630016043	5	2.779814663707769	18.069341849243166
1016	370630016043	6	0.674303971922993	4.383108391380116
1017	370630016043	7	0.120468513100782	0.783069020286632
1018	370630016043	8	0.133068151748965	0.864969148695658
1019	370630016043	9	0.125702328443247	0.817089849025146
1020	370630016043	10	0.086020952809631	0.559153105711597
1021	370630016043	11	0.047720791558192	0.310194527440663
1022	370630016043	12	0.001401973182582	0.009113101326601
1023	370630017051	17	0.101183608579701	3.982786490513821
1024	370630017051	18	0.114646296265276	4.512704442569042
1025	370630017051	19	0.026543877851726	1.044819408970078
1026	370630017051	20	0.287046781523354	11.298727725214162
1027	370630017051	21	0.513715963751675	20.220874004309032
1028	370630017051	22	0.220496625622166	8.679182271307374
1029	370630017051	23	0.334930277868673	13.183516625705730
1030	370630017051	24	0.447699512925814	17.622336235280905
1031	370630017051	25	0.222587301517362	8.761475399891234
1032	370630017051	26	0.094099506462922	3.703942252754652
1033	370630017051	27	0.011569411506537	0.455394865811061
1034	370630017051	28	0.056083526781198	2.207558278854810
1035	370630017051	30	0.049731036994877	1.957511746049489
1036	370630017051	31	0.030467327325735	1.199254122068762
1037	370630017051	32	0.004812574969463	0.189432447033781
1038	370630017051	33	0.009681002856134	0.381063375098615
1039	370630017051	34	0.008070389897925	0.317666470980976
1040	370630017051	35	0.007158084820473	0.281756342960188
1041	370630017052	21	0.030337623188831	0.738766201324916
1042	370630017052	22	0.046863568989159	1.141197536377705
1043	370630017052	23	0.019614227434704	0.477635581524190
1044	370630017052	24	0.329007151794996	8.011812996273393
1045	370630017052	25	0.361323908456837	8.798774038330237
1046	370630017052	26	0.234768773219579	5.716968455359866
1047	370630017052	27	0.283563967381434	6.905203934767397
1048	370630017052	28	0.259037619218141	6.307950914905258
1049	370630017052	29	0.317374924110065	7.728550968584067
1050	370630017052	30	0.509614006978577	12.409858271828671
1051	370630017052	31	0.181552640990958	4.421076565245774
1052	370630017052	32	0.118376967703370	2.882655052119508
1053	370630017052	33	0.246056482781970	5.991840954868536
1054	370630017052	34	0.189699571382408	4.619466425265069
1055	370630017052	35	0.237578584802981	5.785391542329722
1056	370630017052	36	0.088295320858146	2.150122255099812
1057	370630017052	37	0.031681963770281	0.771502891950400
1058	370630017052	38	0.077643450846983	1.890733393415666
1059	370630017052	39	0.065026085027871	1.583481788407135
1060	370630017052	40	0.058235892119233	1.418130501981209
1061	370630017052	41	0.108094499988816	2.632261685228342
1062	370630017052	42	0.052709148211559	1.283546076004463
1063	370630017052	43	0.022307372443954	0.543217664066294
1064	370630017052	44	0.031870254299006	0.776088046093348
1065	370630017052	45	0.053215811610920	1.295884082596690
1066	370630017052	46	0.116858612889682	2.845680856382760
1067	370630017052	47	0.035817150789761	0.872200840076858
1068	370630017053	21	0.568869018838160	21.794734972577277
1069	370630017053	22	0.099858487318084	3.825817883886697
1070	370630017053	23	0.179043074630710	6.859569129325116
1071	370630017053	24	0.165256313812219	6.331365292907703
1072	370630017053	25	0.213012118156278	8.161004567703790
1073	370630017053	26	0.160301844097197	6.141547688515918
1074	370630017053	27	0.195496496560223	7.489939141526023
1075	370630017053	28	0.116045364893445	4.445975943309699
1076	370630017053	29	0.084358658825868	3.231982320828279
1077	370630017053	30	0.134904232872624	5.168504356490841
1078	370630017053	31	0.061423577419470	2.353284405712726
1079	370630017053	32	0.166664313301564	6.385309126541785
1080	370630017053	33	0.166502884536781	6.379124403821983
1081	370630017053	34	0.033811329501473	1.295393036274213
1082	370630017053	35	0.050679268020792	1.941644172103544
1083	370630017053	36	0.005219684723314	0.199978626744996
1084	370630017053	37	0.003684843948539	0.141175199587675
1085	370630017053	38	0.050941565861488	1.951693430777391
1086	370630017053	39	0.028108709216654	1.076911991181046
1087	370630017053	40	0.010317679425794	0.395295017254537
1088	370630017053	41	0.006471185180294	0.247926607518594
1089	370630017053	42	0.010330374227728	0.395781385530023
1090	370630017053	43	0.012025369604296	0.460720719170469
1091	370630017053	44	0.009073755710278	0.347637319598317
1092	370630017053	45	0.066272945397888	2.539075310779005
1093	370630017053	46	0.011448179637305	0.438607188739371
1094	370630017061	12	1.569363285336856	30.528081032917310
1095	370630017061	13	0.012803872645869	0.249067673062298
1096	370630017061	14	0.006719061441157	0.130702721324826
1097	370630017061	15	0.387508595781228	7.538021262184744
1098	370630017061	16	0.079758346154486	1.551501349117516
1099	370630017061	17	0.076559675171503	1.489279116777479
1100	370630017061	18	0.276044893766822	5.369770635247000
1101	370630017061	19	0.069741650251881	1.356651305756660
1102	370630017061	20	0.047287760669463	0.919866421669664
1103	370630017061	21	0.145482003282584	2.829992536806778
1104	370630017061	22	0.065045467261148	1.265298681271295
1105	370630017061	23	0.153105713034171	2.978292953442269
1106	370630017061	24	0.071238054787756	1.385760154775893
1107	370630017061	25	0.167562038134119	3.259505001801523
1108	370630017061	26	0.876230457651390	17.044896273937105
1109	370630017061	27	0.246647509966408	4.797917245276695
1110	370630017061	28	0.255975912537222	4.979378244301125
1111	370630017061	29	0.064888063255137	1.262236775659431
1112	370630017061	30	0.040424570954605	0.786360041268708
1113	370630017061	31	0.055094474812469	1.071726736094797
1114	370630017061	32	0.041016780153205	0.797880006449632
1115	370630017061	33	0.107020906655441	2.081827032096214
1116	370630017061	34	0.034266471883821	0.666569455367960
1117	370630017061	35	0.038270022345734	0.744448627171334
1118	370630017061	36	0.008589938890196	0.167096014643569
1119	370630017061	37	0.009032377503557	0.175702563533154
1120	370630017061	38	0.039291282704071	0.764314721444295
1121	370630017061	39	0.002329501435909	0.045314688616835
1122	370630017061	40	0.022659036065105	0.440775501495716
1123	370630017061	41	0.008765643565130	0.170513914504194
1124	370630017061	42	0.049320396336304	0.959406321020889
1125	370630017061	43	0.043806845242461	0.852153821778286
1126	370630017061	44	0.013177118052061	0.256328239249776
1127	370630017061	45	0.003217734915578	0.062593073995699
1128	370630017061	46	0.045960493261027	0.894047717118804
1129	370630017061	47	0.006514436050458	0.126722240471852
1130	370630017062	18	0.183192372817367	8.620132811983391
1131	370630017062	19	0.013490845995316	0.634812915172924
1132	370630017062	20	0.085920129478984	4.042979060433009
1133	370630017062	21	0.127064142454327	5.979014119157906
1134	370630017062	22	0.019196531022470	0.903294413397975
1135	370630017062	23	0.102191877033131	4.808647536923824
1136	370630017062	24	0.037337590602230	1.756923527550786
1137	370630017062	25	0.047020713568040	2.212563709051481
1138	370630017062	26	0.002470355908004	0.116242809088423
1139	370630017062	27	0.027206876268619	1.280221895856492
1140	370630017062	28	0.123696581205544	5.820553235822212
1141	370630017062	29	0.039214585606698	1.845245688441585
1142	370630017062	30	0.091936407959227	4.326075560227115
1143	370630017062	31	0.108495482318316	5.105264224163253
1144	370630017062	32	0.021527564769084	1.012981406235091
1145	370630017062	33	0.232369476212188	10.934165629248184
1146	370630017062	34	0.109257088639828	5.141101674931071
1147	370630017062	35	0.132981791789866	6.257469616090320
1148	370630017062	36	0.040436876008098	1.902760668092956
1149	370630017062	37	0.017588183183805	0.827613467931018
1150	370630017062	38	0.011101997724973	0.522405454964073
1151	370630017062	39	0.021819974121274	1.026740753376973
1152	370630017062	40	0.033391945836547	1.571260874755716
1153	370630017062	41	0.191757625336809	9.023171503770950
1154	370630017062	42	0.067925049114277	3.196219010762514
1155	370630017062	43	0.101466332051641	4.774506955603072
1156	370630017062	44	0.039548595063230	1.860962532060560
1157	370630017062	45	0.030949239360632	1.456319112065230
1158	370630017062	46	0.011706780995828	0.550863583635349
1159	370630017062	47	0.023929349340490	1.125997585199787
1160	370630017062	48	0.001983930664987	0.093354027566421
1161	370630017062	49	0.015799331166899	0.743438882878338
1162	370630017062	50	0.009842799471435	0.463153773165434
1163	370630017062	51	0.001350369060321	0.063541731929874
1164	370630017071	6	0.324092364227241	14.980681717653594
1165	370630017071	7	0.004163082165928	0.192432206913959
1166	370630017071	8	0.002587416599135	0.119599437756085
1167	370630017071	9	0.064641073461292	2.987936324016856
1168	370630017071	10	0.122118137902030	5.644727114212829
1169	370630017071	11	0.270080445810552	12.484062086735790
1170	370630017071	12	0.539374882390431	24.931792079872533
1171	370630017071	13	0.300360128112255	13.883694824628485
1172	370630017071	14	0.280199772475337	12.951812730363477
1173	370630017071	15	0.113890619950987	5.264422480857007
1174	370630017071	16	0.088263869959415	4.079864535479291
1175	370630017071	17	0.036261642290178	1.676139834407456
1176	370630017071	18	0.016706465728466	0.772231231987809
1177	370630017071	19	0.000177048600799	0.008183805081151
1178	370630017071	20	0.000026873885238	0.001242204894963
1179	370630017071	21	0.000016225849943	0.000750015490702
1180	370630017071	22	0.000070783213450	0.003271847499929
1181	370630017071	23	0.000008275015035	0.000382500114579
1182	370630017071	24	0.000007149502221	0.000330474978831
1183	370630017071	25	0.000025130774467	0.001161632223274
1184	370630017071	26	0.000330566588699	0.015279942998942
1185	370630017072	9	0.007295132041390	0.138610209563591
1186	370630017072	10	0.021866738832984	0.415476133251016
1187	370630017072	11	0.034196187864435	0.649740229412238
1188	370630017072	12	0.204421903921517	3.884091854840715
1189	370630017072	13	0.429050721081948	8.152122542150511
1190	370630017072	14	0.060736916155074	1.154023892746043
1191	370630017072	15	0.106963627424305	2.032348520745908
1192	370630017072	16	0.114645562512408	2.178308131397877
1193	370630017072	17	0.470231027386879	8.934563607567046
1194	370630017072	18	0.410257542989059	7.795045200843751
1195	370630017072	19	0.347564112965532	6.603846820263684
1196	370630017072	20	0.353915346017221	6.724522599576117
1197	370630017072	21	0.222001567260890	4.218111966567662
1198	370630017072	22	0.214203947419100	4.069954302767255
1199	370630017072	23	0.162753413484401	3.092375110178917
1200	370630017072	24	0.119406536079750	2.268768391767653
1201	370630017072	25	0.079596005423530	1.512353570789962
1202	370630017072	26	0.218482767764384	4.151253473416929
1203	370630017072	27	0.012152827697711	0.230908225432057
1204	370630017072	28	0.050402341994763	0.957663157671772
1205	370630017072	29	0.041417484096019	0.786947531254305
1206	370630017072	30	0.058319502634149	1.108092140882445
1207	370630017072	31	0.024721235872477	0.469712633782873
1208	370630017072	32	0.033370842199318	0.634058356218564
1209	370630017072	33	0.190556361583766	3.620641417172912
1210	370630017072	34	0.176712698128806	3.357606686378069
1211	370630017072	35	0.185350232748350	3.521723041905975
1212	370630017072	36	0.174381240471044	3.313308127736839
1213	370630017072	37	0.137693694701590	2.616231175787793
1214	370630017072	38	0.065488529536514	1.244306306118371
1215	370630017072	39	0.163802778419161	3.112313432431418
1216	370630017072	40	0.063813284375499	1.212476027855940
1217	370630017072	41	0.035936314113468	0.682803272367067
1218	370630017072	42	0.196546038765599	3.734447501104189
1219	370630017072	43	0.020164593424057	0.383134740319325
1220	370630017072	44	0.008673526596733	0.164800216419325
1221	370630017072	45	0.014415778158301	0.273905121964544
1222	370630017072	46	0.015441607643376	0.293396261959826
1223	370630017072	47	0.004616313503029	0.087711665592300
1224	370630017072	48	0.004898242496026	0.093068420833968
1225	370630017072	49	0.006590834561542	0.125228296704034
1226	370630017073	12	0.001506302046454	0.152847972225848
1227	370630017073	13	0.204576373509417	20.758840452914065
1228	370630017073	14	0.003556263272805	0.360862305955927
1229	370630017073	15	0.175904554734350	17.849444312801708
1230	370630017073	16	0.032671512601178	3.315254375706317
1231	370630017073	17	0.076756105742962	7.788620580038827
1232	370630017073	18	0.078982846373579	8.014573131098500
1233	370630017073	19	0.082604483510179	8.382069075069614
1234	370630017073	20	0.084016259959024	8.525325315044995
1235	370630017073	21	0.056105826039780	5.693188667190558
1236	370630017073	22	0.058217447001123	5.907459757647286
1237	370630017073	23	0.021607297419596	2.192542726501160
1238	370630017073	24	0.020718135260448	2.102317374072200
1239	370630017073	25	0.018881030441818	1.915902075125328
1240	370630017073	26	0.046480386818072	4.716472961144089
1241	370630017073	27	0.005960422273314	0.604817911673573
1242	370630017073	28	0.012529147851649	1.271361774586216
1243	370630017073	29	0.004415961214975	0.448097855756075
1244	370630017074	2	1.412047058595683	21.884963090088934
1245	370630017074	3	0.050461141836967	0.782084577042391
1246	370630017074	4	0.325071325087705	5.038198909791253
1247	370630017074	5	0.056463343151099	0.875111189306797
1248	370630017074	6	0.106050747915207	1.643653934670456
1249	370630017074	7	0.052886965113206	0.819681803381563
1250	370630017074	8	0.131117189618041	2.032152425656971
1251	370630017074	9	1.078805741272208	16.720139520419856
1252	370630017074	10	0.073615169979894	1.140943050072886
1253	370630017074	11	0.183891658876948	2.850090684017051
1254	370630017074	12	0.072983230698256	1.131148781695182
1255	370630017074	13	0.682663334751031	10.580427750645656
1256	370630017074	14	0.346450325889619	5.369546679403262
1257	370630017074	15	0.492671066028697	7.635785245228199
1258	370630017074	16	0.440346404624719	6.824818445958550
1259	370630017074	17	0.302191861827227	4.683595848987765
1260	370630017074	18	0.240724146529120	3.730923151330635
1261	370630017074	19	0.144882320875450	2.245494741456449
1262	370630017074	20	0.075534885685044	1.170696242145993
1263	370630017074	21	0.028145917710839	0.436226517019191
1264	370630017074	22	0.048207643676985	0.747158174445144
1265	370630017074	23	0.025967515025864	0.402464000348229
1266	370630017074	24	0.011522110604102	0.178578301449447
1267	370630017074	25	0.035335840607221	0.547661328097233
1268	370630017074	26	0.004905924869262	0.076035698692168
1269	370630017074	27	0.022068322724212	0.342031397140447
1270	370630017074	28	0.000660447690306	0.010236113051124
1271	370630017074	29	0.006461955705514	0.100152230227795
1272	370630017075	13	1.201681591840544	23.477843885673106
1273	370630017075	14	0.297558999744809	5.813556428109675
1274	370630017075	15	0.271981293934314	5.313832218260785
1275	370630017075	16	0.485322142457019	9.481977232766210
1276	370630017075	17	0.235191006419929	4.595042288684851
1277	370630017075	18	0.189930975477470	3.710774818880106
1278	370630017075	19	0.218682577371172	4.272508996474898
1279	370630017075	20	0.559400621222831	10.929284881948103
1280	370630017075	21	0.210480304912881	4.112257168044576
1281	370630017075	22	0.201908913673190	3.944793684560339
1282	370630017075	23	0.414815906589303	8.104462248839965
1283	370630017075	24	0.142973860324115	2.793350580731049
1284	370630017075	25	0.160762079263787	3.140887757055892
1285	370630017075	26	0.182947716351684	3.574339453071349
1286	370630017075	27	0.066842557820391	1.305935905219769
1287	370630017075	28	0.077083942839937	1.506026877982120
1288	370630017075	29	0.056211075744859	1.098223414542132
1289	370630017075	30	0.090161989609124	1.761539105564982
1290	370630017075	31	0.029610992687424	0.578524517921883
1291	370630017075	32	0.005305798110730	0.103661985486382
1292	370630017075	33	0.004608868586443	0.090045730829884
1293	370630017075	34	0.012368954900178	0.241658351219740
1294	370630017075	35	0.001977372447094	0.038632897376421
1295	370630017075	36	0.000554800146319	0.010839403142619
1296	370630017081	3	3.509699878388993	43.679480782748598
1297	370630017081	4	0.110806312987362	1.379024528148641
1298	370630017081	5	0.347565575919528	4.325578944114882
1299	370630017081	6	0.258301690603812	3.214657697757204
1300	370630017081	7	0.121020475299536	1.506143461928033
1301	370630017081	8	0.229464819096398	2.855772431641264
1302	370630017081	9	0.137828590719184	1.715326520282214
1303	370630017081	10	0.736830493355544	9.170121232542476
1304	370630017081	11	1.160748878236124	14.445938421317175
1305	370630017081	12	0.533979404925467	6.645566277459459
1306	370630017081	13	0.182002552966897	2.265087412083174
1307	370630017081	14	0.263158734324936	3.275105358591148
1308	370630017081	15	0.103953650603335	1.293740673321953
1309	370630017081	16	0.269987320076964	3.360089571049210
1310	370630017081	17	0.056879392061370	0.707884548128207
1311	370630017081	18	0.012894901594982	0.160481700980085
1312	370630017091	9	0.057165265243354	4.518076708249509
1313	370630017091	10	0.005173939374264	0.408924105875215
1314	370630017091	11	0.001379387804695	0.109020397010442
1315	370630017091	12	0.015954262348737	1.260950698090443
1316	370630017091	13	0.011438000302061	0.904006349549870
1317	370630017091	14	0.060925431488276	4.815262760968904
1318	370630017091	15	0.048080138578630	3.800030548564100
1319	370630017091	16	0.038804492777748	3.066926642397770
1320	370630017091	17	0.216055004613365	17.075982764863895
1321	370630017091	18	0.138098712578948	10.914679991180977
1322	370630017091	19	0.041296148988788	3.263855561456265
1323	370630017091	20	0.077828447663554	6.151198549171412
1324	370630017091	21	0.182555033897184	14.428300876649185
1325	370630017091	22	0.204026163163258	16.125279078777641
1326	370630017091	23	0.018115715336863	1.431781890074861
1327	370630017091	24	0.027634808107223	2.184126712518049
1328	370630017091	25	0.043912707628080	3.470656187564223
1329	370630017091	26	0.043483582952626	3.436740168932132
1330	370630017091	27	0.033329416444112	2.634202071741448
1331	370630017092	18	0.245807729489206	21.646902587833296
1332	370630017092	19	0.158203726188658	13.932111317063029
1333	370630017092	20	0.228759319618981	20.145545130502256
1334	370630017092	21	0.238579047003214	21.010313226148760
1335	370630017092	22	0.119411293497990	10.515880210966561
1336	370630017092	23	0.084793704690567	7.467304097037402
1337	370630017092	24	0.018716098553003	1.648221408834669
1338	370630017092	25	0.011957429325114	1.053023468137170
1339	370630017092	26	0.011922476690344	1.049945386411966
1340	370630017092	27	0.012423752598383	1.094089932938191
1341	370630017092	28	0.004947456886171	0.435694668735628
1342	370630017092	29	0.000010963453702	0.000965489632092
1343	370630017093	1	0.361892197140272	4.601008577050384
1344	370630017093	2	0.006548817521858	0.083260058729386
1345	370630017093	3	0.002229979814581	0.028351416069800
1346	370630017093	4	0.004758778831541	0.060501946140935
1347	370630017093	5	0.003025011477858	0.038459253516062
1348	370630017093	6	0.002698286998814	0.034305358675846
1349	370630017093	7	0.000906873935286	0.011529772643690
1350	370630017093	8	0.003475671176466	0.044188830321000
1351	370630017093	9	0.021417739807151	0.272299887459417
1352	370630017093	10	0.027565996732842	0.350467317076712
1353	370630017093	11	1.436796695999366	18.267080567112597
1354	370630017093	12	0.289262803800112	3.677616295192159
1355	370630017093	13	0.989168684832050	12.576047892234183
1356	370630017093	14	0.290779653298281	3.696901147439106
1357	370630017093	15	0.777999672280871	9.891296892812541
1358	370630017093	16	1.030488224753656	13.101374381949560
1359	370630017093	17	0.463492998302166	5.892736227646488
1360	370630017093	18	0.681189249560316	8.660472938041014
1361	370630017093	19	0.508817363916228	6.468979088331424
1362	370630017093	20	0.378505039708115	4.812220180251122
1363	370630017093	21	0.237453336968767	3.018923449236631
1364	370630017093	22	0.130598795079481	1.660401028431767
1365	370630017093	23	0.095929449901123	1.219623482558024
1366	370630017093	24	0.056242269657102	0.715050413161591
1367	370630017093	25	0.054905924865339	0.698060453451536
1368	370630017093	26	0.009347614514429	0.118843276798199
1369	370630017101	9	0.870735993982153	23.849358463684371
1370	370630017101	10	0.047617498639089	1.304237796572495
1371	370630017101	11	0.199611516917034	5.467336429567317
1372	370630017101	12	0.377349493817853	10.335559120502234
1373	370630017101	13	0.185320345166478	5.075902883348172
1374	370630017101	14	0.176696833060146	4.839705881201463
1375	370630017101	15	0.376788065391610	10.320181660650226
1376	370630017101	16	0.429906377200187	11.775086095592505
1377	370630017101	17	0.139164745185521	3.811706322438778
1378	370630017101	18	0.172893301568607	4.735527592263645
1379	370630017101	19	0.266977540706683	7.312484052654290
1380	370630017101	20	0.310862553193022	8.514489483925580
1381	370630017101	21	0.040135786880285	1.099314574274472
1382	370630017101	22	0.039646732118999	1.085919420759653
1383	370630017101	23	0.008323854946030	0.227989427081906
1384	370630017101	24	0.008952218516426	0.245200232813454
1385	370630017102	17	0.278365053331456	26.706773724176543
1386	370630017102	18	0.303844253492305	29.151287592656150
1387	370630017102	19	0.279630339906062	26.828167274982722
1388	370630017102	20	0.109108074689593	10.467997427629088
1389	370630017102	21	0.049164499048653	4.716918074451703
1390	370630017102	22	0.018316072917391	1.757272362554181
1391	370630017102	23	0.003873022263042	0.371583745767813
1392	370630017111	9	0.698673686847914	25.007605836066528
1393	370630017111	10	0.112386741479527	4.022655189434257
1394	370630017111	11	0.092671364505976	3.316983306343357
1395	370630017111	12	0.176592077356907	6.320754806492386
1396	370630017111	13	0.022298387732598	0.798125507935418
1397	370630017111	14	0.123921598020967	4.435521955700046
1398	370630017111	15	0.053513806111529	1.915418020195342
1399	370630017111	16	0.697559269068904	24.967717514695899
1400	370630017111	17	0.121922769661723	4.363977953567342
1401	370630017111	18	0.187002299281402	6.693367560420818
1402	370630017111	19	0.111183967562831	3.979604339538461
1403	370630017111	20	0.199683156015716	7.147253076427661
1404	370630017111	21	0.169398506458142	6.063275544031938
1405	370630017111	22	0.019205645561198	0.687427082288547
1406	370630017111	23	0.007831580095286	0.280315506055593
1407	370630017112	17	0.041102749562639	3.975623034901869
1408	370630017112	18	0.484333805764479	46.846711114654660
1409	370630017112	19	0.145105018527635	14.035140234576815
1410	370630017112	20	0.104062427274386	10.065335952996643
1411	370630017112	21	0.167340472310688	16.185842637506848
1412	370630017112	22	0.056410475258020	5.456247750622401
1413	370630017112	23	0.019346886022001	1.871308526585869
1414	370630017112	24	0.016167526312421	1.563788084957439
1415	370630017113	20	0.039083450857255	3.912708729984007
1416	370630017113	21	0.302626518652107	30.296439937697038
1417	370630017113	22	0.116490031808414	11.662009224251678
1418	370630017113	23	0.139896806580595	14.005300054080703
1419	370630017113	24	0.118190123406156	11.832208198250951
1420	370630017113	25	0.186315063305494	18.652308297582220
1421	370630017113	26	0.037739865518813	3.778200185628497
1422	370630017113	27	0.000093876298293	0.009398111062707
1423	370630017113	28	0.051312131380912	5.136942107324414
1424	370630017113	29	0.007136893394497	0.714486169391810
1425	370630018011	5	0.014309564053827	0.249556507156747
1426	370630018011	6	0.000945599310864	0.016491100658363
1427	370630018011	7	0.000469005057755	0.008179373152950
1428	370630018011	8	0.000513741079515	0.008959562213389
1429	370630018011	9	0.001507165862734	0.026284731456177
1430	370630018011	10	0.008394089257040	0.146391573346965
1431	370630018011	11	1.030844156165593	17.977757118801083
1432	370630018011	12	0.293529734488688	5.119111596279077
1433	370630018011	13	0.079002065072871	1.377783372267228
1434	370630018011	14	0.047393010546055	0.826526519677815
1435	370630018011	15	0.041525621151690	0.724200187591220
1436	370630018011	16	0.165737572475904	2.890436741199183
1437	370630018011	17	0.114687420365583	2.000130257888450
1438	370630018011	18	0.006396338332798	0.111551116925810
1439	370630018011	19	0.020165695015872	0.351686493985349
1440	370630018011	20	0.031430589408002	0.548144449476857
1441	370630018011	21	0.002537983302095	0.044262022638173
1442	370630018011	22	0.008209995506179	0.143181007792236
1443	370630018011	23	0.106061204072424	1.849690426178580
1444	370630018011	24	0.430554473021635	7.508801108392711
1445	370630018011	25	2.268105853148915	39.555403116717301
1446	370630018011	26	0.319161857486381	5.566131719481607
1447	370630018011	27	0.197384251064915	3.442349751412340
1448	370630018011	28	0.228844746400055	3.991015755472677
1449	370630018011	29	0.173775716361144	3.030620684223452
1450	370630018011	30	0.049352799132356	0.860704919000326
1451	370630018011	31	0.025414372143760	0.443222583156349
1452	370630018011	32	0.005241739039332	0.091415090016881
1453	370630018011	33	0.037143763033434	0.647781283232211
1454	370630018011	34	0.014958452828546	0.260873023546974
1455	370630018011	35	0.010399041236120	0.181357615012111
1456	370630018012	25	0.345352878019133	28.988870085415304
1457	370630018012	26	0.178981533129972	15.023683721279877
1458	370630018012	27	0.027209315556647	2.283945969435425
1459	370630018012	28	0.069904019599099	5.867733184184833
1460	370630018012	29	0.264201934653665	22.177071764741907
1461	370630018012	30	0.131629256051898	11.048940506923863
1462	370630018012	31	0.039161792434851	3.287235130969425
1463	370630018012	32	0.000630991513788	0.052965335407394
1464	370630018012	33	0.022864448180176	1.919238437135941
1465	370630018012	34	0.015548716792593	1.305157014126323
1466	370630018012	35	0.047186835513464	3.960856073612582
1467	370630018012	36	0.013427539199763	1.127105677130602
1468	370630018012	37	0.032211713258939	2.703846501143977
1469	370630018012	38	0.000490568686209	0.041178263792250
1470	370630018012	39	0.002527651287074	0.212170679458346
1471	370630018013	5	6.249979664665143	48.931710918969245
1472	370630018013	6	0.059200419817041	0.463485960625808
1473	370630018013	7	0.040196633935479	0.314703435399397
1474	370630018013	8	0.138507684290218	1.084390403069885
1475	370630018013	9	0.303189906084620	2.373703857303175
1476	370630018013	10	0.311945754749300	2.442254265256114
1477	370630018013	11	0.373504981241711	2.924207557384690
1478	370630018013	12	0.380332355390866	2.977659747011933
1479	370630018013	13	0.315311922805406	2.468608328959272
1480	370630018013	14	0.351209228448872	2.749651896580237
1481	370630018013	15	0.475935626032522	3.726147238642218
1482	370630018013	16	0.459058911729171	3.594017767850112
1483	370630018013	17	0.157315571681805	1.231639219581191
1484	370630018013	18	0.121657441341819	0.952468179142190
1485	370630018013	19	0.067030727403215	0.524790215642741
1486	370630018013	20	0.128680343523692	1.007451177137919
1487	370630018013	21	0.141174337045905	1.105267892080007
1488	370630018013	22	0.098957332893280	0.774746777789012
1489	370630018013	23	0.310989524359089	2.434767842653768
1490	370630018013	24	0.148598382764095	1.163391482623106
1491	370630018013	25	0.231355053109234	1.811301665889558
1492	370630018013	26	0.401251225638033	3.141435657751738
1493	370630018013	27	0.264151091408022	2.068065103760633
1494	370630018013	28	0.217823183641262	1.705359317189852
1495	370630018013	29	0.289043645805074	2.262951381979668
1496	370630018013	30	0.282178804785292	2.209205860504820
1497	370630018013	31	0.202835137263504	1.588016414981247
1498	370630018013	32	0.025796303377209	0.201961818654854
1499	370630018013	33	0.018685595895630	0.146291384255670
1500	370630018013	34	0.007981947894137	0.062491462033761
1501	370630018013	35	0.003540467473975	0.027718671139684
1502	370630018013	36	0.030915392971245	0.242039679003716
1503	370630018013	37	0.047926413608893	0.375220647412930
1504	370630018013	38	0.003731238660623	0.029212237688310
1505	370630018013	39	0.103085907523251	0.807069798205109
1506	370630018013	40	0.009783310788902	0.076594510868485
1507	370630018014	10	2.505338779278639	28.109264704441074
1508	370630018014	11	0.065633426444554	0.736390372690686
1509	370630018014	12	0.101781955608745	1.141967687565856
1510	370630018014	13	0.028140605630323	0.315730446975230
1511	370630018014	14	0.036765694014163	0.412501747721386
1512	370630018014	15	0.013749782948745	0.154269072003972
1513	370630018014	16	0.427639444829145	4.798005943221675
1514	370630018014	17	0.124441332459222	1.396200139957439
1515	370630018014	18	0.068421522326401	0.767672100260784
1516	370630018014	19	0.078477965671462	0.880502840083099
1517	370630018014	20	0.049477510943884	0.555125104653098
1518	370630018014	21	0.027598088961035	0.309643547754367
1519	370630018014	22	0.030134227856080	0.338098381933958
1520	370630018014	23	0.383593480915631	4.303821416543134
1521	370630018014	24	0.233354378576861	2.618176851613655
1522	370630018014	25	0.099788643885448	1.119603236365865
1523	370630018014	26	0.501147231737827	5.622744640097128
1524	370630018014	27	0.360562947134798	4.045424677673194
1525	370630018014	28	1.454334398353131	16.317262523614808
1526	370630018014	29	0.924237506132496	10.369710046611383
1527	370630018014	30	0.462485889600355	5.188974201959392
1528	370630018014	31	0.200100226477252	2.245073712181632
1529	370630018014	32	0.142919864281551	1.603524573139621
1530	370630018014	33	0.163843659517913	1.838284240688357
1531	370630018014	34	0.341519259559711	3.831759340504322
1532	370630018014	35	0.072588854510482	0.814428508792246
1533	370630018014	36	0.014781048990716	0.165839615035612
1534	370630018015	1	6.728985255484780	18.948199195346898
1535	370630018015	2	2.349475127408723	6.615904334515629
1536	370630018015	3	0.162237698035425	0.456846330115536
1537	370630018015	4	0.101352043569806	0.285397966781219
1538	370630018015	5	3.599683793385071	10.136376135127726
1539	370630018015	6	0.083037438416425	0.233825735091825
1540	370630018015	7	0.241665080066139	0.680506480813021
1541	370630018015	8	0.237699192434228	0.669338908588879
1542	370630018015	9	0.367528252505939	1.034925516105709
1543	370630018015	10	3.810717875474189	10.730628562887537
1544	370630018015	11	0.683643750903046	1.925077478837751
1545	370630018015	12	0.840966973796756	2.368085102166123
1546	370630018015	13	0.748209513875984	2.106888686852151
1547	370630018015	14	0.854656149062558	2.406632551730676
1548	370630018015	15	0.307715143620783	0.866497341779553
1549	370630018015	16	0.536464102031163	1.510633220388452
1550	370630018015	17	0.411628579436599	1.159107951872076
1551	370630018015	18	0.181186693575402	0.510204946372061
1552	370630018015	19	0.157330524123921	0.443028182916358
1553	370630018015	20	0.229043676647799	0.644965777866674
1554	370630018015	21	0.037453029336055	0.105464261457595
1555	370630018015	22	0.070038357892476	0.197221528399087
1556	370630018015	23	0.093431614116294	0.263094771083843
1557	370630018015	24	0.098460667384708	0.277256119262790
1558	370630018015	25	0.049440976311508	0.139221209735790
1559	370630018015	26	0.242911715282161	0.684016890109558
1560	370630018015	27	0.198208035434786	0.558135468416349
1561	370630018015	28	0.067155924814264	0.189104863841278
1562	370630018021	18	1.154802376154770	25.333576895250847
1563	370630018021	19	0.272575651738514	5.979651908999259
1564	370630018021	20	0.100389917766659	2.202312494123848
1565	370630018021	21	0.056185616527575	1.232576816691306
1566	370630018021	22	0.084482379132481	1.853339491015741
1567	370630018021	23	0.087047509536777	1.909612260872662
1568	370630018021	24	0.772969755193640	16.957090784749880
1569	370630018021	25	0.499736817429608	10.963019606780021
1570	370630018021	26	0.136077551379486	2.985213039713761
1571	370630018021	27	0.201283176353664	4.415667070979831
1572	370630018021	28	0.064689289541941	1.419126878112930
1573	370630018021	29	0.191181281762953	4.194055885649885
1574	370630018021	30	0.399906058969576	8.772973718253489
1575	370630018021	31	0.214025232806348	4.695197035251785
1576	370630018021	32	0.028980793792793	0.635768667605104
1577	370630018021	33	0.060905904783916	1.336128548120837
1578	370630018021	34	0.043455280910535	0.953303979263912
1579	370630018021	35	0.044508700191591	0.976413455751520
1580	370630018021	36	0.014479070411220	0.317635858055455
1581	370630018021	37	0.074134089182948	1.626322986214481
1582	370630018021	38	0.043119186783888	0.945930885323973
1583	370630018021	39	0.013450936774180	0.295081087567998
1584	370630018022	18	0.050115666915958	3.725647876678514
1585	370630018022	19	0.366845386036707	27.271646127127141
1586	370630018022	20	0.101279078813604	7.529186143858607
1587	370630018022	21	0.028116868260420	2.090235588582533
1588	370630018022	22	0.139608752375724	10.378651704398159
1589	370630018022	23	0.119408409563770	8.876938389243815
1590	370630018022	24	0.030774246740304	2.287787713504180
1591	370630018022	25	0.163499714326681	12.154729269397025
1592	370630018022	26	0.087101299646787	6.475196122385879
1593	370630018022	27	0.066640938028049	4.954152753876829
1594	370630018022	28	0.083688607740141	6.221493255833722
1595	370630018022	29	0.041615466350989	3.093734622100365
1596	370630018022	30	0.066458678120321	4.940603373413230
1597	370630018023	22	0.804433558295891	26.163665146685648
1598	370630018023	23	0.209195964639964	6.803959273494993
1599	370630018023	24	0.392320239195287	12.759954209664571
1600	370630018023	25	0.192571440695818	6.263257716216473
1601	370630018023	26	0.140992869338866	4.585699071613862
1602	370630018023	27	0.091541309035786	2.977320043404515
1603	370630018023	28	0.319686294354869	10.397583580680301
1604	370630018023	29	0.156384525030698	5.086302410971379
1605	370630018023	30	0.291655942320271	9.485915069323649
1606	370630018023	31	0.086501013170490	2.813387780882821
1607	370630018023	32	0.049273422092092	1.602585201666349
1608	370630018023	33	0.060575643430637	1.970182415216031
1609	370630018023	34	0.051254880406693	1.667030812258660
1610	370630018023	35	0.123549059005156	4.018350770754407
1611	370630018023	36	0.085562729512794	2.782870730494513
1612	370630018023	37	0.009488390961070	0.308603589850444
1613	370630018023	38	0.006488158331011	0.211023023891332
1614	370630018023	39	0.003145624352058	0.102309334780685
1615	370630018024	20	0.413350510664808	16.698984667872278
1616	370630018024	21	0.005358092530573	0.216462064781715
1617	370630018024	22	0.343663678624622	13.883700037111742
1618	370630018024	23	0.009867434272703	0.398635369691667
1619	370630018024	24	0.003837643267343	0.155037297471946
1620	370630018024	25	0.018119003637867	0.731991266828798
1621	370630018024	26	0.036539252707725	1.476152575112210
1622	370630018024	27	0.020097709711312	0.811929192463727
1623	370630018024	28	0.171734600786323	6.937921670549270
1624	370630018024	29	0.077799119022495	3.143013646314648
1625	370630018024	30	0.091081519879499	3.679610559928982
1626	370630018024	31	0.054218094113956	2.190361688132504
1627	370630018024	32	0.208026700747460	8.404089499497116
1628	370630018024	33	0.071296371470823	2.880308559801582
1629	370630018024	34	0.062456975009757	2.523204982648197
1630	370630018024	35	0.242587228035364	9.800303367398437
1631	370630018024	36	0.154710498570544	6.250163425305141
1632	370630018024	37	0.257550364811911	10.404800483448847
1633	370630018024	38	0.071385730909097	2.883918599830984
1634	370630018024	39	0.048941131694298	1.977177206039872
1635	370630018024	40	0.038465019713710	1.553951810572514
1636	370630018024	41	0.044005407646271	1.777778443787726
1637	370630018024	42	0.008855509391541	0.357754524889053
1638	370630018024	43	0.021355652042378	0.862748918477257
1639	370630018061	1	0.151250831167858	0.409164288815602
1640	370630018061	2	5.854969048062589	15.838883185568795
1641	370630018061	3	0.105298765275974	0.284854596002119
1642	370630018061	4	10.848134270777372	29.346411584031234
1643	370630018061	5	4.046488164593256	10.946574238848841
1644	370630018061	6	2.854707476200084	7.722564862996982
1645	370630018061	7	0.492400947866850	1.332044803261104
1646	370630018061	8	0.769702346152872	2.082201536557680
1647	370630018061	9	0.318111823290079	0.860557240811907
1648	370630018061	10	0.522856252860360	1.414432603130463
1649	370630018061	11	0.298652515628060	0.807915852206660
1650	370630018061	12	0.867795064695563	2.347562309193476
1651	370630018061	13	0.434247079939221	1.174726751989852
1652	370630018061	14	0.760255799950515	2.056646706023481
1653	370630018061	15	0.230179800480118	0.622683218571157
1654	370630018061	16	0.086444029642810	0.233848697809149
1655	370630018061	17	0.081567298926275	0.220656148452765
1656	370630018061	18	0.008615642356078	0.023307066480859
1657	370630018062	10	3.154426596059736	24.149516974943889
1658	370630018062	11	1.322658608935129	10.125950170605801
1659	370630018062	12	0.720061126643870	5.512611522678798
1660	370630018062	13	1.006394940055312	7.704713027312788
1661	370630018062	14	0.948029774439623	7.257883622709710
1662	370630018062	15	2.558649835748348	19.588396102963870
1663	370630018062	16	0.460546129800558	3.525828305295160
1664	370630018062	17	0.326044329686156	2.496115485513398
1665	370630018062	18	0.529891361049818	4.056718401541895
1666	370630018062	19	0.354329700278893	2.712661350972791
1667	370630018062	20	0.083343234057990	0.638055375307913
1668	370630018062	21	0.200884310592416	1.537921051867642
1669	370630018062	22	0.160668047055634	1.230035193891589
1670	370630018062	23	0.410608507050267	3.143518103560587
1671	370630018062	24	0.331699023006730	2.539406431799449
1672	370630018062	25	0.346133998454276	2.649917066296017
1673	370630018062	26	0.048053379630326	0.367884898173104
1674	370630018062	27	0.053188980005527	0.407201796081706
1675	370630018062	28	0.046457253157458	0.355665345054063
1676	370630018071	19	0.911288179633089	22.934622865882471
1677	370630018071	20	0.457572657854683	11.515848198384308
1678	370630018071	21	0.366684584382266	9.228444790018175
1679	370630018071	22	0.715045124402641	17.995723665444036
1680	370630018071	23	0.431092927027101	10.849426035018602
1681	370630018071	24	0.227216380716681	5.718412810737862
1682	370630018071	25	0.155103101632794	3.903519458256340
1683	370630018071	26	0.080715026086258	2.031375720953078
1684	370630018071	27	0.073645209281344	1.853447831866610
1685	370630018071	28	0.081111183231519	2.041345909226393
1686	370630018071	29	0.055033876246347	1.385051649705155
1687	370630018071	30	0.025528802539345	0.642489907740496
1688	370630018071	31	0.029017209776293	0.730283545549142
1689	370630018071	32	0.058669215288610	1.476543157866147
1690	370630018071	33	0.020808088082724	0.523682478718745
1691	370630018071	34	0.042878576493276	1.079136109606000
1692	370630018071	35	0.050500564057761	1.270960621529651
1693	370630018071	36	0.063899034642753	1.608163360151944
1694	370630018071	37	0.090288903051960	2.272323933033647
1695	370630018071	38	0.021197558224327	0.533484373459406
1696	370630018071	39	0.013193065692979	0.332033261130537
1697	370630018071	40	0.002927634639344	0.073680530312021
1698	370630018072	10	1.178940166500600	26.198609480302011
1699	370630018072	11	0.561500109739553	12.477751217755106
1700	370630018072	12	0.768412027451711	17.075783147612551
1701	370630018072	13	0.444103392686503	9.868941346197643
1702	370630018072	14	0.166928808822916	3.709520463913499
1703	370630018072	15	0.378600563226516	8.413326296647851
1704	370630018072	16	0.176105826682311	3.913453720175089
1705	370630018072	17	0.081337861936315	1.807503842334443
1706	370630018072	18	0.258492406728005	5.744262355223555
1707	370630018072	19	0.139073997856810	3.090526103228726
1708	370630018072	20	0.294054400074184	6.534527037427996
1709	370630018072	21	0.012062828503146	0.268062232640553
1710	370630018072	22	0.026151909521416	0.581152194304698
1711	370630018072	23	0.014246147528684	0.316580320450539
1712	370630018073	14	0.755376699687351	23.605017496113774
1713	370630018073	15	0.123049951937466	3.845228836926054
1714	370630018073	16	0.277592184908971	8.674570428599134
1715	370630018073	17	0.318548605446698	9.954431223579165
1716	370630018073	18	0.833562162401635	26.048261001077964
1717	370630018073	19	0.271176660957991	8.474089588811136
1718	370630018073	20	0.118528877431301	3.703948277354342
1719	370630018073	21	0.109513372187311	3.422219758181365
1720	370630018073	22	0.189485341981345	5.921290416527317
1721	370630018073	23	0.090614305573099	2.831636545496461
1722	370630018073	24	0.028969021391939	0.905262575725517
1723	370630018073	25	0.038123713373842	1.191340587522544
1724	370630018073	26	0.036774863869858	1.149189941157157
1725	370630018073	27	0.008752592134574	0.273512660052245
1726	370630018081	12	0.281280740811731	7.477253452169326
1727	370630018081	13	0.481478907816548	12.799098207821036
1728	370630018081	14	0.862138147032166	22.918118807351618
1729	370630018081	15	0.543180053341040	14.439292634373007
1730	370630018081	16	0.363796117903310	9.670750192950553
1731	370630018081	17	0.384460578406077	10.220071160271795
1732	370630018081	18	0.270692040434552	7.195775252770509
1733	370630018081	19	0.135386702326997	3.598969074210206
1734	370630018081	20	0.209784256928746	5.576670677147987
1735	370630018081	21	0.131008125025571	3.482573859421612
1736	370630018081	22	0.064588083936975	1.716937577002448
1737	370630018081	23	0.034025246428624	0.904489196754591
1738	370630018082	7	5.381634823559334	28.763834229307349
1739	370630018082	8	0.102383705318705	0.547221806035095
1740	370630018082	9	0.046690631512555	0.249552715656124
1741	370630018082	10	0.517238969539814	2.764545805235634
1742	370630018082	11	0.901079510623395	4.816101894824332
1743	370630018082	12	0.731889005145642	3.911810204234275
1744	370630018082	13	2.762235035866640	14.763630992989633
1745	370630018082	14	0.873993975867215	4.671334764150902
1746	370630018082	15	1.768310615548885	9.451290375353317
1747	370630018082	16	1.168759889547078	6.246803586453916
1748	370630018082	17	0.433723156283999	2.318169362616426
1749	370630018082	18	0.494112212152362	2.640937601118556
1750	370630018082	19	0.823274785966739	4.400250155407946
1751	370630018082	20	0.281385839733640	1.503954823010414
1752	370630018082	21	0.342976236737888	1.833144005782896
1753	370630018082	22	0.319028884822990	1.705149876992227
1754	370630018082	23	0.472196483481295	2.523802119582459
1755	370630018082	24	0.311352034808155	1.664118545720305
1756	370630018082	25	0.371790029215183	1.987148351582489
1757	370630018082	26	0.272776328622733	1.457938592160752
1758	370630018082	27	0.098504574430463	0.526488575059492
1759	370630018082	28	0.015849899266214	0.084714754901015
1760	370630018082	29	0.033043661785912	0.176612208204540
1761	370630018082	30	0.014497728887371	0.077487656463092
1762	370630018082	31	0.025734989365029	0.137548717491592
1763	370630018082	32	0.022106430812091	0.118154748905851
1764	370630018082	33	0.007476485447010	0.039960420033369
1765	370630018082	34	0.041962815234823	0.224283419589439
1766	370630018082	35	0.038480833098838	0.205672874609608
1767	370630018082	36	0.020683648119073	0.110550240820849
1768	370630018082	37	0.012744801500274	0.068118586574191
1769	370630018082	38	0.000781958281402	0.004179421145787
1770	370630018082	39	0.001026855303256	0.005488350043936
1771	370630018091	19	0.526131356329346	5.693746396029827
1772	370630018091	20	1.626151048405660	17.598060940249287
1773	370630018091	21	0.178724737146278	1.934143091389896
1774	370630018091	22	0.302166699703258	3.270020949594734
1775	370630018091	23	0.327291419533301	3.541918416382502
1776	370630018091	24	1.025680774511173	11.099825439209116
1777	370630018091	25	0.290316832215368	3.141782745406862
1778	370630018091	26	0.461989850994893	4.999612772476389
1779	370630018091	27	0.860066309265540	9.307560535627783
1780	370630018091	28	0.391555837404374	4.237382188394093
1781	370630018091	29	0.355962379540330	3.852192976617133
1782	370630018091	30	0.515546682193326	5.579200000932645
1783	370630018091	31	0.181693759210892	1.966273582144267
1784	370630018091	32	0.214359664101748	2.319781077958564
1785	370630018091	33	0.220623079201778	2.387563194959610
1786	370630018091	34	0.156621356114087	1.694942282355939
1787	370630018091	35	0.152876094907056	1.654411401154523
1788	370630018091	36	0.085695206043463	0.927385841382113
1789	370630018091	37	0.088375845511182	0.956395481512407
1790	370630018091	38	0.124403397913235	1.346282425484168
1791	370630018091	39	0.093294857127063	1.009628584468584
1792	370630018091	40	0.088432219017604	0.957005550547752
1793	370630018091	41	0.216464629956285	2.342560829828233
1794	370630018091	42	0.076051392141578	0.823021351436240
1795	370630018091	43	0.061915641430688	0.670045523827664
1796	370630018091	44	0.079678112719171	0.862269396567295
1797	370630018091	45	0.076745960027413	0.830537902862417
1798	370630018091	46	0.041064440290399	0.444395693386655
1799	370630018091	47	0.026996865881422	0.292157663608674
1800	370630018091	48	0.021011049590399	0.227379696045428
1801	370630018091	49	0.026039055936250	0.281792330203247
1802	370630018091	50	0.055542153130119	0.601072204513107
1803	370630018091	51	0.044096121058595	0.477204271016880
1804	370630018091	52	0.024729753830555	0.267623180130874
1805	370630018091	53	0.038316614719936	0.414658971272440
1806	370630018091	54	0.052822304030454	0.571638241259133
1807	370630018091	55	0.027088712183283	0.293151616057855
1808	370630018091	56	0.021094517774023	0.228282981249739
1809	370630018091	57	0.009685808466314	0.104818951359345
1810	370630018091	58	0.014664430684211	0.158697154909335
1811	370630018091	59	0.046452787527310	0.502707904380430
1812	370630018091	60	0.012076769610746	0.130693718630648
1813	370630018091	61	0.000016190932666	0.000175216822575
1814	370630018092	14	0.781599869486814	13.207791769969605
1815	370630018092	15	0.537916630534328	9.089933510820439
1816	370630018092	16	0.643919872061036	10.881219302546354
1817	370630018092	17	0.332292552250154	5.615214393156728
1818	370630018092	18	0.556354832308424	9.401509726672220
1819	370630018092	19	0.519239260365409	8.774315730377756
1820	370630018092	20	0.367173098146179	6.204640012329428
1821	370630018092	21	0.729335216732068	12.324602458579763
1822	370630018092	22	0.317340059098182	5.362541096111771
1823	370630018092	23	0.262241532565042	4.431463835620828
1824	370630018092	24	0.320544452069596	5.416690228894231
1825	370630018092	25	0.128227425882573	2.166839077606586
1826	370630018092	26	0.155584056186069	2.629122517871039
1827	370630018092	27	0.119185949187106	2.014052535350426
1828	370630018092	28	0.050837081871864	0.859065639298715
1829	370630018092	29	0.078104452862923	1.319840739479927
1830	370630018092	30	0.016226647146200	0.274204468294628
1831	370630018092	31	0.001595006152075	0.026953061215653
1832	370630019001	1	2.695668162107654	9.297995002632415
1833	370630019001	2	0.280820917232258	0.968617547873058
1834	370630019001	3	0.167298745499276	0.577052814387478
1835	370630019001	4	0.163251396829978	0.563092554652979
1836	370630019001	5	3.932551918673209	13.564298677930436
1837	370630019001	6	0.337522752310599	1.164195544678974
1838	370630019001	7	0.589131871503713	2.032054714349609
1839	370630019001	8	1.323073573598921	4.563592673743384
1840	370630019001	9	0.458729877793659	1.582267495398524
1841	370630019001	10	0.966201195527260	3.332655708084578
1842	370630019001	11	1.009575054620558	3.482262373609404
1843	370630019001	12	4.697756812390823	16.203670755617239
1844	370630019001	13	1.642920146707372	5.666818909144058
1845	370630019001	14	0.757977348201934	2.614442569288578
1846	370630019001	15	0.798852634773672	2.755431069140886
1847	370630019001	16	0.238440720190866	0.822438257023939
1848	370630019001	17	0.047974474857214	0.165475273902974
1849	370630019001	18	0.115623951028293	0.398814265775623
1850	370630019001	19	0.002247733707297	0.007752963466155
1851	370630019001	20	0.094397978860113	0.325600883683576
1852	370630019001	21	0.061636290377411	0.212598096444440
1853	370630019002	1	8.826905882312827	16.054156597707451
1854	370630019002	2	3.223855479862606	5.863468061418866
1855	370630019002	3	3.887413216855871	7.070330348537643
1856	370630019002	4	1.333013302785106	2.424451398379697
1857	370630019002	5	0.332417180036270	0.604592088691476
1858	370630019002	6	0.837389971974856	1.523024027068440
1859	370630019002	7	0.994415842228936	1.808618769389378
1860	370630019002	8	0.452935893680360	0.823788523726934
1861	370630019002	9	0.292507568951931	0.532005481941150
1862	370630019002	10	0.287954633124335	0.523724715642055
1863	370630019002	11	0.050449398536302	0.091756109690130
1864	370630020071	28	0.088506426162733	4.068407053951435
1865	370630020071	29	0.145011110244432	6.665778400486219
1866	370630020071	30	0.162331867750707	7.461967955002252
1867	370630020071	31	0.148307374277167	6.817298967115007
1868	370630020071	32	0.293464060155288	13.489769095656026
1869	370630020071	33	0.149714745080707	6.881992092268632
1870	370630020071	34	0.158443012173968	7.283207517527206
1871	370630020071	35	0.118426539559138	5.443755779174466
1872	370630020071	36	0.210000229005403	9.653156839098987
1873	370630020071	37	0.218679002215508	10.052097161044832
1874	370630020071	38	0.203841086670137	9.370037305190641
1875	370630020071	39	0.110024399160460	5.057531538197648
1876	370630020071	40	0.092396808131079	4.247237655624136
1877	370630020071	41	0.045144956451033	2.075194618501615
1878	370630020071	42	0.031075614128291	1.428464047265378
1879	370630020071	43	0.000089286130504	0.004104248006733
1880	370630020072	22	0.318319036100143	7.939725157426472
1881	370630020072	23	0.005687819829094	0.141869385950766
1882	370630020072	24	0.447588960612388	11.164061610322742
1883	370630020072	25	0.083794736079580	2.090064051028511
1884	370630020072	26	0.019553613412194	0.487719233601043
1885	370630020072	27	0.235528580270058	5.874710532469726
1886	370630020072	28	0.358670120984898	8.946188759836202
1887	370630020072	29	0.380323673925121	9.486286082112148
1888	370630020072	30	0.437169189937957	10.904164758497748
1889	370630020072	31	0.345652639700643	8.621498081876208
1890	370630020072	32	0.248562885032044	6.199820832802952
1891	370630020072	33	0.196935685693631	4.912100882351379
1892	370630020072	34	0.342049614568502	8.531629032148677
1893	370630020072	35	0.168072365250452	4.192172742780503
1894	370630020072	36	0.154583220776716	3.855717527778586
1895	370630020072	37	0.059368513857618	1.480808967032867
1896	370630020072	38	0.092057469517544	2.296158645150970
1897	370630020072	39	0.092766422182172	2.313841814136806
1898	370630020072	40	0.022510070205224	0.561461145690407
1899	370630020073	23	0.025616074976114	2.245523100393860
1900	370630020073	24	0.021248851075990	1.862689189989361
1901	370630020073	25	0.031965655931541	2.802131820759065
1902	370630020073	26	0.057420191060817	5.033494224869537
1903	370630020073	27	0.052785591092617	4.627221940790838
1904	370630020073	28	0.059181636835063	5.187903796978017
1905	370630020073	29	0.120220459694667	10.538609823560881
1906	370630020073	30	0.079772747852913	6.992935032109557
1907	370630020073	31	0.098269495447328	8.614372900484939
1908	370630020073	32	0.103926807574943	9.110296849823186
1909	370630020073	33	0.070621249298607	6.190708249666248
1910	370630020073	34	0.090282039450091	7.914186905093347
1911	370630020073	35	0.057380129664347	5.029982414754532
1912	370630020073	36	0.099602703460235	8.731242850053937
1913	370630020073	37	0.079104882936230	6.934389525049918
1914	370630020073	38	0.038765967326618	3.398251887621575
1915	370630020073	39	0.030677027869155	2.689169780922675
1916	370630020073	40	0.023124336118605	2.027095524354154
1917	370630020073	41	0.000796205369265	0.069795921155383
1918	370630020081	19	0.018138382892484	0.668887249488868
1919	370630020081	20	0.006908126336839	0.254750252652581
1920	370630020081	21	0.003807537489188	0.140410161896199
1921	370630020081	22	0.028334020400022	1.044870707861476
1922	370630020081	23	0.152749813101794	5.632938887177959
1923	370630020081	24	0.108129337719025	3.987474281728848
1924	370630020081	25	0.144925394968227	5.344398637739238
1925	370630020081	26	0.258467222604773	9.531468744259991
1926	370630020081	27	0.167273185759529	6.168515782203089
1927	370630020081	28	0.187728798168027	6.922855262278797
1928	370630020081	29	0.298947673107459	11.024262085061668
1929	370630020081	30	0.292689980251329	10.793497799871890
1930	370630020081	31	0.243071036783184	8.963705209447349
1931	370630020081	32	0.324624740641237	11.971152619869228
1932	370630020081	33	0.124924441104212	4.606825553272119
1933	370630020081	34	0.084107433161740	3.101621018951797
1934	370630020081	35	0.015178186549172	0.559724398436391
1935	370630020081	36	0.083649333699595	3.084727732982352
1936	370630020081	37	0.081286167407757	2.997581496716302
1937	370630020081	38	0.025891148690176	0.954785183229058
1938	370630020081	39	0.026469698765611	0.976120313871249
1939	370630020081	40	0.001027876689702	0.037904901217710
1940	370630020081	41	0.020892190314266	0.770439117860816
1941	370630020081	42	0.012503277623597	0.461082061659923
1942	370630020082	17	0.003495156138869	0.094658637684655
1943	370630020082	18	0.254106525187329	6.881917873001589
1944	370630020082	19	0.166181912643681	4.500672597640048
1945	370630020082	20	0.225218592774496	6.099551586896286
1946	370630020082	21	0.260248722886494	7.048265825279625
1947	370630020082	22	0.035106997371458	0.950796019503803
1948	370630020082	23	0.119777449438608	3.243909496091934
1949	370630020082	24	0.086872761304539	2.352758191699198
1950	370630020082	25	0.123659187195863	3.349037848975704
1951	370630020082	26	0.089314933461286	2.418899067861577
1952	370630020082	27	0.111183487131217	3.011160877143519
1953	370630020082	28	0.134437907242904	3.640955839216711
1954	370630020082	29	0.204933774234373	5.550181769812854
1955	370630020082	30	0.186988839627347	5.064182576715035
1956	370630020082	31	0.341134704636597	9.238885224253922
1957	370630020082	32	0.216426007197599	5.861423692357024
1958	370630020082	33	0.238163220220789	6.450128428306861
1959	370630020082	34	0.310496569099839	8.409118525463247
1960	370630020082	35	0.147647554223039	3.998710153402905
1961	370630020082	36	0.194828298019090	5.276497112050231
1962	370630020082	37	0.114501777070172	3.101029481744893
1963	370630020082	38	0.028410797676650	0.769444138331469
1964	370630020082	39	0.014685441723116	0.397722977765834
1965	370630020082	40	0.072656556515761	1.967743467067419
1966	370630020082	41	0.008331833083894	0.225649423888828
1967	370630020082	42	0.003570506680163	0.096699341820412
1968	370630020091	32	0.595168301951274	14.140176568050045
1969	370630020091	33	0.005584047700956	0.132667381977600
1970	370630020091	34	0.561760726247502	13.346469951597006
1971	370630020091	35	0.189043879420550	4.491357865248990
1972	370630020091	36	0.022216446438376	0.527824607465367
1973	370630020091	37	0.040247642335495	0.956214850834281
1974	370630020091	38	0.078586966844359	1.867091347915405
1975	370630020091	39	0.342384543696765	8.134468664024809
1976	370630020091	40	0.198769355059566	4.722418461542666
1977	370630020091	41	0.298607393154731	7.094398760636144
1978	370630020091	42	0.167367173855764	3.976356573858300
1979	370630020091	43	0.161905139257476	3.846588013625203
1980	370630020091	44	0.187445707899571	4.453388054997696
1981	370630020091	45	0.194465422286336	4.620164411468155
1982	370630020091	46	0.196437232523867	4.667011235847009
1983	370630020091	47	0.356871292938016	8.478648942942169
1984	370630020091	48	0.304251498076380	7.228492999020583
1985	370630020091	49	0.221202683714786	5.255395817954152
1986	370630020091	50	0.076174237091045	1.809769033183608
1987	370630020091	51	0.008549109640203	0.203112160738005
1988	370630020091	52	0.002019718621999	0.047985045304361
1989	370630020092	32	0.666137677508215	30.991234112667630
1990	370630020092	33	0.071203900401603	3.312673673309712
1991	370630020092	34	0.036477247334418	1.697058956573881
1992	370630020092	35	0.184993494254961	8.606594227220011
1993	370630020092	36	0.120312347902715	5.597383643641414
1994	370630020092	37	0.067389259031508	3.135202186936670
1995	370630020092	38	0.087544548066226	4.072902158239882
1996	370630020092	39	0.235804319246385	10.970505211293666
1997	370630020092	40	0.062681700046185	2.916188809463293
1998	370630020092	41	0.024346142117018	1.132674243725666
1999	370630020092	42	0.049882665973123	2.320729530147300
[truncated: 2,072 more rows]
