# Supplementary material for: Food access and associated socioeconomic factors in the Durham-Chapel Hill Metropolitan Statistical Area (MSA), North Carolina
Source: PLoS One. 2025 Sep 5;20(9):e0330333. doi: 10.1371/journal.pone.0330333 (PMC12412965; doi:10.1371/journal.pone.0330333)
Supplement: S1 File — Contains block group–level data for food outlet categories in the Durham–Chapel Hill MSA. Includes: S1 Table (convenience stores), S2 Table (food banks), S3 Table (fruit and vegetable outlets), S4 Table (grocery stores), S5 Table (restaurants), S6 Table (specialty stores), and S7 Table (example Area Weighted Median calculation for grocery stores). (ZIP) [file pone.0330333.s001.zip › S2_Table.csv]

OID_	FIPS	COUNT_	AREA	PERCENTAGE	weighted
1	370370201031	1	3.500772161	13.75337019	0.137533702
2	370370201031	2	0.681658699	2.678010452	0.053560209
3	370370201032	1	3.21929347	32.81132114	0.328113211
4	370370201041	1	9.262049722	66.02179645	0.660217965
5	370370201042	1	37.57910514	99.99999981	0.999999998
6	370370201051	1	1.462709967	18.26975522	0.182697552
7	370370201051	2	0.513765617	6.417110893	0.128342218
8	370370201052	1	7.715333235	38.49561776	0.384956178
9	370370201052	2	0.362305641	1.807722237	0.036154445
10	370370201061	1	0.929084013	1.956807027	0.01956807
11	370370201062	1	1.424988609	5.34914821	0.053491482
12	370370201063	1	15.17246988	61.18844654	0.611884465
13	370370201063	2	1.130936928	4.560910276	0.091218206
14	370370202001	1	9.713313674	9.770704922	0.097707049
15	370370202002	1	6.235978484	6.849397309	0.068493973
16	370370202003	1	9.178254116	5.952481339	0.059524813
17	370370202003	2	0.547421865	0.355025955	0.007100519
18	370370202004	1	27.2148155	16.18628294	0.161862829
19	370370202004	2	28.50607671	16.95427342	0.339085468
20	370370203001	1	24.74477339	24.85712744	0.248571274
21	370370203002	1	14.30885933	18.09267645	0.180926765
22	370370204011	1	6.867077534	98.22766981	0.982276698
23	370370204012	1	5.664368507	99.97900451	0.999790045
24	370370204013	1	9.998654263	99.99999978	0.999999998
25	370370204021	1	17.05709806	84.13923262	0.841392326
26	370370204022	1	9.226698658	73.54560636	0.735456064
27	370370206001	1	0.526756559	0.692225035	0.00692225
28	370370206001	2	0.032615828	0.042861341	0.000857227
29	370370206002	1	10.00463582	5.773852567	0.057738526
30	370370206002	2	0.116271425	0.067102299	0.001342046
31	370370207011	1	16.95601573	17.66495829	0.176649583
32	370370207021	1	32.56342707	28.63098667	0.286309867
33	370370207021	2	0.804907962	0.707705275	0.014154106
34	370370207022	1	0.013895053	0.008040497	8.0405E-05
35	370370207023	1	0.548966086	1.526859533	0.015268595
36	370370208001	1	10.28997566	31.41200721	0.314120072
37	370370208001	2	13.89440365	42.41517394	0.848303479
38	370370208001	3	2.054006258	6.270224682	0.18810674
39	370370208002	1	44.95752715	80.50414449	0.805041445
40	370370208002	2	9.682407295	17.3380069	0.346760138
41	370370208002	3	1.205050252	2.157848657	0.06473546
42	370370208003	1	20.98198912	21.35667366	0.213566737
43	370370208003	2	8.01056418	8.153612322	0.163072246
44	370370208003	3	0.278128683	0.283095348	0.00849286
45	370370208004	1	5.762969184	10.4851819	0.104851819
46	370370208004	2	22.25693381	40.49440349	0.80988807
47	370630001011	7	0.699969149	30.61630905	2.143141634
48	370630001011	8	0.842720149	36.86016815	2.948813452
49	370630001011	9	0.74041085	32.38520934	2.914668841
50	370630001011	10	0.00316218	0.138312229	0.013831223
51	370630001012	5	0.558968408	29.16123234	1.458061617
52	370630001012	6	0.282357577	14.73051928	0.883831157
53	370630001012	7	0.24205941	12.62817468	0.883972228
54	370630001012	8	0.544693772	28.4165284	2.273322272
55	370630001012	9	0.288741114	15.06354669	1.355719202
56	370630001021	7	0.092663232	4.854692172	0.339828452
57	370630001021	8	0.369376922	19.35191779	1.548153423
58	370630001021	9	1.337263346	70.06017099	6.305415389
59	370630001021	10	0.109431995	5.733219479	0.573321948
60	370630001022	3	0.010327416	0.34417341	0.010325202
61	370630001022	4	0.039467144	1.315289412	0.052611576
62	370630001022	5	0.836347428	27.8722705	1.393613525
63	370630001022	6	0.320021368	10.66509186	0.639905511
64	370630001022	7	0.350663027	11.68626151	0.818038306
65	370630001022	8	1.031930823	34.39031925	2.75122554
66	370630001022	9	0.411886149	13.7265947	1.235393523
67	370630002001	8	1.092088078	47.80498699	3.824398959
68	370630002001	9	0.716996677	31.38576231	2.824718608
69	370630002001	10	0.475380013	20.80925138	2.080925138
70	370630002002	9	0.001543678	0.247819133	0.022303722
71	370630002002	10	0.621361403	99.75217396	9.975217396
72	370630002003	9	0.309212862	37.23025598	3.350723038
73	370630002003	10	0.521329024	62.76974677	6.276974677
74	370630003011	8	0.326712311	29.5603351	2.364826808
75	370630003011	9	0.490986095	44.42352791	3.998117511
76	370630003011	10	0.287540435	26.01613502	2.601613502
77	370630003012	8	0.057066896	17.50684488	1.40054759
78	370630003012	9	0.254956153	78.21483474	7.039335127
79	370630003012	10	0.013946013	4.278324436	0.427832444
80	370630003013	9	0.164134935	51.03433875	4.593090487
81	370630003013	10	0.157481716	48.9656589	4.89656589
82	370630003021	8	0.00855568	1.12193043	0.089754434
83	370630003021	9	0.433976252	56.90852717	5.121767446
84	370630003021	10	0.313736634	41.14116774	4.114116774
85	370630003021	11	0.006317069	0.828375068	0.091121257
86	370630003022	9	0.332431727	59.34921469	5.341429322
87	370630003022	10	0.225643369	40.28423178	4.028423178
88	370630003022	11	0.002053161	0.366552005	0.040320721
89	370630003023	9	0.12046407	14.85286587	1.336757928
90	370630003023	10	0.690585222	85.14712857	8.514712857
91	370630004011	8	1.005511279	63.37340909	5.069872727
92	370630004011	9	0.534106135	33.66260259	3.029634233
93	370630004011	10	0.047027957	2.963986588	0.296398659
94	370630004012	8	0.30794808	34.35025926	2.74802074
95	370630004012	9	0.399277756	44.53768453	4.008391608
96	370630004012	10	0.189268396	21.11206035	2.111206035
97	370630004013	7	0.186149005	10.87349117	0.761144382
98	370630004013	8	0.588474647	34.37447253	2.749957802
99	370630004013	9	0.662941654	38.72430158	3.485187142
100	370630004013	10	0.274387177	16.02773293	1.602773293
101	370630004021	8	0.090649423	5.13086346	0.410469077
102	370630004021	9	0.711721111	40.28424798	3.625582318
103	370630004021	10	0.964377371	54.58488802	5.458488802
104	370630005001	8	0.051012946	4.654057527	0.372324602
105	370630005001	9	0.216660075	19.76652081	1.778986873
106	370630005001	10	0.828423147	75.57942258	7.557942258
107	370630005002	10	0.574028974	99.99999586	9.999999586
108	370630005003	8	0.005599454	1.09842863	0.08787429
109	370630005003	9	0.103659884	20.33465903	1.830119313
110	370630005003	10	0.400510143	78.56691395	7.856691395
111	370630005004	9	0.316977717	54.3329499	4.889965491
112	370630005004	10	0.266420981	45.66705182	4.566705182
113	370630006001	7	0.000472175	0.02136637	0.001495646
114	370630006001	8	1.475591526	66.77196278	5.341757023
115	370630006001	9	0.733833182	33.20667073	2.988600366
116	370630006002	5	0.059448693	2.788490685	0.139424534
117	370630006002	6	0.390842399	18.33278967	1.09996738
118	370630006002	7	0.71290428	33.43937164	2.340756015
119	370630006002	8	0.721527872	33.84386842	2.707509474
120	370630006002	9	0.221996441	10.41292877	0.937163589
121	370630006002	10	0.025211163	1.182550669	0.118255067
122	370630006003	3	1.810713964	39.92474901	1.19774247
123	370630006003	4	0.496279401	10.94255136	0.437702054
124	370630006003	5	0.442246184	9.75116349	0.487558174
125	370630006003	6	0.233510812	5.148720754	0.308923245
126	370630006003	7	0.50305212	11.0918842	0.776431894
127	370630006003	8	0.548049674	12.08404315	0.966723452
128	370630006003	9	0.318264217	7.017463418	0.631571708
129	370630006003	10	0.183200682	4.039423892	0.403942389
130	370630007001	10	1.121002023	100.0000005	10.00000005
131	370630007002	9	0.73875925	45.12864856	4.06157837
132	370630007002	10	0.898247983	54.87135026	5.487135026
133	370630007003	7	0.332503461	24.18177538	1.692724277
134	370630007003	8	0.185559394	13.49506429	1.079605143
135	370630007003	9	0.801876415	58.31757438	5.248581695
136	370630007003	10	0.055077468	4.005585281	0.400558528
137	370630009001	10	0.642114841	100.0000025	10.00000025
138	370630009002	10	0.624625167	99.99999768	9.999999768
139	370630010011	10	0.62240046	99.99999754	9.999999754
140	370630010012	10	0.750233014	100.0000023	10.00000023
141	370630010013	10	0.687742131	47.67675009	4.767675009
142	370630010013	11	0.754768357	52.32324836	5.75555732
143	370630010021	8	0.626071326	30.7516408	2.460131264
144	370630010021	9	0.829196353	40.7288233	3.665594097
145	370630010021	10	0.461235613	22.65516932	2.265516932
146	370630010021	11	0.119392362	5.864365406	0.645080195
147	370630010022	9	0.010895439	0.983820744	0.088543867
148	370630010022	10	0.913632842	82.49791256	8.249791256
149	370630010022	11	0.182933493	16.51826709	1.817009379
150	370630010023	10	0.406871711	99.99999803	9.999999803
151	370630010024	10	0.582820462	100.0000047	10.00000047
152	370630011001	10	0.870595597	100.0000023	10.00000023
153	370630011002	10	0.850550539	99.99999818	9.999999818
154	370630013011	10	0.925958429	100.0000024	10.00000024
155	370630013031	9	0.021448816	1.536771547	0.138309439
156	370630013031	10	1.374257415	98.46322818	9.846322818
157	370630013032	8	0.117218389	24.03727636	1.922982109
158	370630013032	9	0.09710043	19.91180626	1.792062564
159	370630013032	10	0.273333736	56.0509199	5.60509199
160	370630013041	6	0.069061395	3.360790226	0.201647414
161	370630013041	7	0.046885001	2.281602552	0.159712179
162	370630013041	8	0.798650813	38.86538716	3.109230973
163	370630013041	9	0.909829446	44.2757624	3.984818616
164	370630013041	10	0.230488744	11.21645923	1.121645923
165	370630014001	9	0.123667221	23.4757286	2.112815574
166	370630014001	10	0.403120378	76.52427637	7.652427637
167	370630014002	10	1.242154641	69.85766545	6.985766545
168	370630014002	11	0.535967515	30.14233341	3.315656675
169	370630015011	3	0.799766218	23.67914051	0.710374215
170	370630015011	4	0.270020036	7.99463921	0.319785568
171	370630015011	5	0.184379869	5.45904133	0.272952067
172	370630015011	6	0.687194713	20.34617093	1.220770256
173	370630015011	7	0.69849684	20.68079955	1.447655968
174	370630015011	8	0.196804976	5.826918633	0.466153491
175	370630015011	9	0.415715332	12.30832402	1.107749162
176	370630015011	10	0.125135749	3.704966425	0.370496643
177	370630015021	6	0.145955024	13.64807119	0.818884271
178	370630015021	7	0.188990858	17.67229808	1.237060866
179	370630015021	8	0.016996388	1.589310883	0.127144871
180	370630015021	9	0.291405677	27.24897932	2.452408139
181	370630015021	10	0.426070754	39.84134173	3.984134173
182	370630015022	6	0.227214012	94.78494998	5.687096999
183	370630015022	7	0.012501276	5.215051885	0.365053632
184	370630015023	4	0.158376106	15.22026605	0.608810642
185	370630015023	5	0.028430446	2.732223679	0.136611184
186	370630015023	6	0.632195474	60.75527124	3.645316274
187	370630015023	7	0.013137873	1.262576296	0.088380341
188	370630015023	8	0.06679359	6.418999882	0.513519991
189	370630015023	9	0.089511914	8.602277034	0.774204933
190	370630015023	10	0.052115272	5.008383679	0.500838368
191	370630015024	3	0.269218037	39.26260139	1.177878042
192	370630015024	4	0.117179367	17.08937043	0.683574817
193	370630015024	5	0.057336858	8.361973873	0.418098694
194	370630015024	6	0.097497702	14.21900798	0.853140479
195	370630015024	7	0.115335952	16.82052791	1.177436953
196	370630015024	8	0.029117778	4.246519806	0.339721584
197	370630015031	10	0.522189986	100.0000024	10.00000024
198	370630016011	1	12.31335741	66.06108537	0.660610854
199	370630016011	2	0.456819661	2.450834618	0.049016692
200	370630016012	1	7.370263584	89.9954772	0.899954772
201	370630016012	2	0.819329746	10.00452299	0.20009046
202	370630016013	1	5.922718882	99.3864913	0.993864913
203	370630016013	2	0.03656074	0.613509397	0.012270188
204	370630016031	1	1.914586802	77.84611019	0.778461102
205	370630016031	2	0.544864043	22.15389047	0.443077809
206	370630016032	1	6.559522957	92.65432817	0.926543282
207	370630016032	2	0.520041564	7.34567164	0.146913433
208	370630016033	1	5.895596499	99.81779689	0.998177969
209	370630016033	2	0.010761536	0.182202561	0.003644051
210	370630016034	1	10.36644753	62.48518246	0.624851825
211	370630016041	1	3.366861193	52.2985463	0.522985463
212	370630016041	2	0.729362924	11.32943072	0.226588614
213	370630016042	1	8.456433718	96.49261793	0.964926179
214	370630016043	1	15.32318837	99.60373709	0.996037371
215	370630016043	2	0.060961603	0.396262405	0.007925248
216	370630017051	2	0.452864409	17.82563673	0.356512735
217	370630017051	3	1.555100071	61.21180732	1.83635422
218	370630017051	4	0.082139746	3.233182472	0.129327299
219	370630017051	5	0.276393984	10.87941261	0.54397063
220	370630017051	6	0.061466057	2.419425305	0.145165518
221	370630017051	7	0.111485066	4.388272179	0.307179053
222	370630017051	8	0.001073749	0.042264863	0.003381189
223	370630017052	2	0.129672463	3.157717147	0.063154343
224	370630017052	3	0.693075579	16.87742015	0.506322605
225	370630017052	4	1.086065316	26.44730416	1.057892167
226	370630017052	5	0.344415677	8.387033485	0.419351674
227	370630017052	6	0.120845649	2.942771121	0.176566267
228	370630017052	7	0.627688128	15.28513855	1.069959699
229	370630017052	8	0.697934082	16.99573191	1.359658553
230	370630017052	9	0.406828698	9.906883275	0.891619495
231	370630017053	3	0.955974532	36.6256746	1.098770238
232	370630017053	4	0.054965122	2.105845519	0.084233821
233	370630017053	5	0.480385584	18.40472259	0.92023613
234	370630017053	6	0.196090562	7.512699217	0.450761953
235	370630017053	7	0.336957014	12.90963046	0.903674132
236	370630017053	8	0.306688106	11.74995608	0.939996486
237	370630017053	9	0.279060357	10.69147082	0.962232374
238	370630017061	1	3.791785336	73.75980507	0.737598051
239	370630017061	2	0.490380801	9.539145569	0.190782911
240	370630017061	3	0.441327324	8.584931502	0.257547945
241	370630017061	4	0.072235584	1.405164621	0.056206585
242	370630017061	5	0.042254465	0.821956107	0.041097805
243	370630017061	6	0.183830832	3.57597415	0.214558449
244	370630017061	7	0.083529287	1.624855669	0.113739897
245	370630017061	8	0.035376753	0.688167227	0.055053378
246	370630017062	1	0.373727825	17.58579486	0.175857949
247	370630017062	2	0.170979095	8.045435973	0.160908719
248	370630017062	3	0.384040577	18.07106228	0.542131868
249	370630017062	4	0.084954092	3.997522064	0.159900883
250	370630017062	5	0.034769505	1.636082021	0.081804101
251	370630017062	6	0.514666323	24.21766794	1.453060076
252	370630017062	7	0.041658233	1.960231723	0.137216221
253	370630017062	8	0.143699384	6.76178686	0.540942949
254	370630017062	9	0.201465074	9.479956338	0.85319607
255	370630017062	10	0.175208751	8.244462811	0.824446281
256	370630017071	1	0.934553479	43.19832787	0.431983279
257	370630017071	2	0.083333247	3.851953891	0.077039078
258	370630017071	3	7.28863E-05	0.00336906	0.000101072
259	370630017071	4	0.000240971	0.011138538	0.000445542
260	370630017072	1	1.850075314	35.15211589	0.351521159
261	370630017072	2	0.822184722	15.62181411	0.312436282
262	370630017072	3	0.597081201	11.34476386	0.340342916
263	370630017072	4	0.252994768	4.806994248	0.19227977
264	370630017072	5	0.139027742	2.641578573	0.132078929
265	370630017072	6	0.246411979	4.681918825	0.280915129
266	370630017072	7	0.274507391	5.215742051	0.365101944
267	370630017072	8	0.224743067	4.270201473	0.341616118
268	370630017072	9	0.610235192	11.59469456	1.04352251
269	370630017072	10	0.112451666	2.136623292	0.213662329
270	370630017073	1	0.69992758	71.02327956	0.710232796
271	370630017073	2	0.162274101	16.46633042	0.329326608
272	370630017073	3	0.052465222	5.323768114	0.159713043
273	370630017073	4	0.061884296	6.279543483	0.251181739
274	370630017073	5	0.008939185	0.907079921	0.045353996
275	370630017074	1	1.92345945	29.81121543	0.298112154
276	370630017074	2	2.166244942	33.57408686	0.671481737
277	370630017074	3	0.049840894	0.772471516	0.023174145
278	370630017074	4	0.01349361	0.209134082	0.008365363
279	370630017075	1	1.073154222	20.96674148	0.209667415
280	370630017075	2	3.205559817	62.62859767	1.252571953
281	370630017075	3	0.221426822	4.326124649	0.129783739
282	370630017075	4	0.304782052	5.954676752	0.23818707
283	370630017075	5	0.203572507	3.977296122	0.198864806
284	370630017075	6	0.002054502	0.040139823	0.002408389
285	370630017075	7	0.025027014	0.488965079	0.034227556
286	370630017075	8	0.082787425	1.617458606	0.129396688
287	370630017081	1	4.751020563	59.12816439	0.591281644
288	370630017081	2	3.284102051	40.87183445	0.817436689
289	370630017091	1	0.175858779	13.89906006	0.138990601
290	370630017091	2	0.184073789	14.54833619	0.290966724
291	370630017091	3	0.23135943	18.28557334	0.5485672
292	370630017091	4	0.043604654	3.446309053	0.137852362
293	370630017091	5	0.433411519	34.25483077	1.712741539
294	370630017091	6	0.196948471	15.56589124	0.933953475
295	370630017092	5	0.740150201	65.18086037	3.259043018
296	370630017092	6	0.395095623	34.79384672	2.087630803
297	370630017092	7	0.000287167	0.025289164	0.001770241
298	370630017093	1	0.000144903	0.001842258	1.84226E-05
299	370630017093	2	4.832240153	61.43591535	1.228718307
300	370630017093	3	1.552928168	19.74354761	0.592306428
301	370630017093	4	0.614261875	7.809574721	0.312382989
302	370630017093	5	0.106567641	1.354874835	0.067743742
303	370630017093	6	0.263500113	3.350075772	0.201004546
304	370630017093	7	0.081805598	1.040056294	0.072803941
305	370630017093	8	0.031960425	0.406336993	0.032506959
306	370630017101	1	0.931271416	25.5074167	0.255074167
307	370630017101	2	2.2292581	61.05912228	1.221182446
308	370630017101	3	0.478682152	13.11104894	0.393331468
309	370630017101	4	0.002964246	0.081190347	0.003247614
310	370630017101	5	0.008806992	0.241222502	0.012061125
311	370630017102	2	0.913137566	87.60783028	1.752156606
312	370630017102	3	0.129163755	12.39217041	0.371765112
313	370630017111	1	0.778101412	27.85055995	0.278505599
314	370630017111	2	2.011320321	71.99112654	1.439822531
315	370630017111	3	0.004423094	0.15831565	0.00474947
316	370630017112	2	0.923539488	89.32844888	1.786568978
317	370630017112	3	0.110329896	10.67155071	0.320146521
318	370630017113	2	0.480722762	48.12594859	0.962518972
319	370630017113	3	0.381871281	38.22976376	1.146892913
320	370630017113	4	0.077789054	7.78759055	0.311503622
321	370630017113	5	0.050879411	5.093621791	0.25468109
322	370630017113	6	0.007622241	0.763075117	0.045784507
323	370630018011	1	0.008971746	0.15646582	0.001564658
324	370630018011	2	1.588836565	27.70905543	0.554181109
325	370630018011	3	0.157694065	2.75015926	0.082504778
326	370630018011	4	0.05580461	0.973223467	0.038928939
327	370630018011	5	2.850321776	49.70915564	2.485457782
328	370630018011	6	0.3977447	6.936603922	0.416196235
329	370630018011	7	0.41871553	7.302331835	0.511163228
330	370630018011	8	0.23950617	4.176949277	0.334155942
331	370630018011	9	0.001247151	0.021750107	0.00195751
332	370630018012	5	0.121989554	10.23978536	0.511989268
333	370630018012	6	0.25688096	21.56255025	1.293753015
334	370630018012	7	0.115992576	9.736399854	0.68154799
335	370630018012	8	0.591524618	49.65248998	3.972199198
336	370630018012	9	0.104941502	8.808774353	0.792789692
337	370630018013	1	7.618417903	59.64534966	0.596453497
338	370630018013	2	1.66335378	13.02256178	0.260451236
339	370630018013	3	0.368294802	2.883416546	0.086502496
340	370630018013	4	0.100753012	0.788805324	0.031552213
341	370630018013	5	1.675316089	13.11621589	0.655810794
342	370630018013	6	0.099329872	0.777663423	0.046659805
343	370630018013	7	0.537647469	4.209295384	0.294650677
344	370630018013	8	0.706399999	5.530475685	0.442438055
345	370630018013	9	0.003348615	0.026216639	0.002359497
346	370630018014	1	2.637080567	29.5873741	0.295873741
347	370630018014	2	0.229720068	2.577400807	0.051548016
348	370630018014	3	0.465868117	5.226921936	0.156807658
349	370630018014	4	0.156824138	1.759526995	0.07038108
350	370630018014	5	2.973398035	33.36077066	1.668038533
351	370630018014	6	0.825078338	9.25716937	0.555430162
352	370630018014	7	0.755609315	8.477744572	0.59344212
353	370630018014	8	0.869279096	9.75309064	0.780247251
354	370630018015	1	6.384551259	17.97830497	0.17978305
355	370630018015	2	2.288920487	6.445388076	0.128907762
356	370630018015	3	0.805930743	2.269426321	0.06808279
357	370630018015	4	0.171909785	0.484082032	0.019363281
358	370630018015	5	0.879965683	2.477901854	0.123895093
359	370630018021	4	1.401434674	30.74409423	1.229763769
360	370630018021	5	0.359391538	7.884182913	0.394209146
361	370630018021	6	0.853826994	18.73090345	1.123854207
362	370630018021	7	0.290642973	6.376005337	0.446320374
363	370630018021	8	1.079831186	23.68888992	1.895111194
364	370630018021	9	0.402335207	8.826263362	0.794363703
365	370630018021	10	0.170903798	3.749216835	0.374921684
366	370630018021	11	2.02896E-05	0.000445104	4.89614E-05
367	370630018022	4	0.129480564	9.625712201	0.385028488
368	370630018022	5	0.384485478	28.58302791	1.429151396
369	370630018022	6	0.20939641	15.56673466	0.934004079
370	370630018022	7	0.082284347	6.117099116	0.428196938
371	370630018022	8	0.379202528	28.19028816	2.255223053
372	370630018022	9	0.160303717	11.91713568	1.072542211
373	370630018023	6	0.678359226	22.06318155	1.323790893
374	370630018023	7	0.588048572	19.12588772	1.338812141
375	370630018023	8	0.876686851	28.51365533	2.281092426
376	370630018023	9	0.50072178	16.28564205	1.465707785
377	370630018023	10	0.423223938	13.76507639	1.376507639
378	370630018023	11	0.007580741	0.246558559	0.027121441
379	370630018024	8	0.435540932	17.5954575	1.4076366
380	370630018024	9	0.49069277	19.82354158	1.784118742
381	370630018024	10	1.128336998	45.58378844	4.558378844
382	370630018024	11	0.420732528	16.99721147	1.869693262
383	370630018061	1	2.598257411	7.028815231	0.070288152
384	370630018061	2	1.45896041	3.946784913	0.078935698
385	370630018061	3	0.210763326	0.570157701	0.017104731
386	370630018062	1	3.768873906	28.853575	0.28853575
387	370630018062	2	2.210153909	16.92039669	0.338407934
388	370630018062	3	3.942493369	30.18276306	0.905482892
389	370630018062	4	1.384517795	10.59952894	0.423981158
390	370630018062	5	1.726853843	13.22036983	0.661018491
391	370630018062	6	0.029176347	0.223366965	0.013402018
392	370630018071	5	1.454452284	36.60457289	1.830228645
393	370630018071	6	0.934832761	23.52717538	1.411630523
394	370630018071	7	0.553533173	13.93091105	0.975163774
395	370630018071	8	0.345972366	8.707175097	0.696574008
396	370630018071	9	0.480635359	12.0962731	1.088664579
397	370630018071	10	0.203990967	5.133892886	0.513389289
398	370630018072	1	2.224088541	49.42407495	0.494240749
399	370630018072	2	0.631122006	14.02490087	0.280498017
400	370630018072	3	0.520692759	11.57092331	0.347127699
401	370630018072	4	0.517931108	11.50955342	0.460382137
402	370630018072	5	0.606176016	13.47054682	0.673527341
403	370630018073	4	2.631760749	82.24076615	3.289630646
404	370630018073	5	0.330812539	10.33767096	0.516883548
405	370630018073	6	0.131393597	4.105962163	0.24635773
406	370630018073	7	0.060574017	1.892897597	0.132502832
407	370630018073	8	0.025347029	0.792077735	0.063366219
408	370630018073	9	0.020180423	0.630624751	0.056756228
409	370630018081	2	1.873388233	49.80006308	0.996001262
410	370630018081	3	0.554582721	14.74240843	0.442272253
411	370630018081	4	0.322293371	8.56748746	0.342699498
412	370630018081	5	0.835647208	22.21391322	1.110695661
413	370630018081	6	0.062006329	1.648307088	0.098898425
414	370630018081	7	0.104204535	2.770057109	0.193903998
415	370630018081	8	0.009696579	0.257763029	0.020621042
416	370630018082	2	14.35556755	76.72783063	1.534556613
417	370630018082	3	1.091205278	5.832288653	0.17496866
418	370630018082	4	0.27127439	1.449911009	0.05799644
419	370630018082	5	0.314573198	1.681335061	0.084066753
420	370630018082	6	1.264383666	6.757894834	0.40547369
421	370630018082	7	0.414117016	2.213378201	0.154936474
422	370630018082	8	0.430452123	2.300686299	0.184054904
423	370630018082	9	0.562657178	3.007297659	0.270656789
424	370630018082	10	0.005496417	0.029377326	0.002937733
425	370630018091	6	0.983703588	10.64555209	0.638733125
426	370630018091	7	2.468591538	26.71487644	1.870041351
427	370630018091	8	1.139131361	12.32757752	0.986206201
428	370630018091	9	2.87342353	31.09593198	2.798633878
429	370630018091	10	1.677413736	18.15282115	1.815282115
430	370630018091	11	0.098248837	1.063240108	0.116956412
431	370630018092	2	3.217735703	54.37460367	1.087492073
432	370630018092	3	0.778612021	13.1573019	0.394719057
433	370630018092	4	1.062477073	17.95416874	0.718166749
434	370630018092	5	0.319669392	5.401903114	0.270095156
435	370630018092	6	0.239815916	4.05250667	0.2431504
436	370630018092	7	0.125611977	2.122642154	0.148584951
437	370630018092	8	0.105720463	1.786507278	0.142920582
438	370630018092	9	0.068075488	1.15036722	0.10353305
439	370630019001	1	6.942686542	23.94696264	0.239469626
440	370630019001	2	9.716455754	33.51434658	0.670286932
441	370630019001	3	0.036693714	0.126565269	0.003796958
442	370630019002	1	2.878916473	5.236101587	0.052361016
443	370630020071	4	0.031807572	1.462110207	0.058484408
444	370630020071	5	1.168039221	53.69168332	2.684584166
445	370630020071	6	0.410028335	18.84792147	1.130875288
446	370630020071	7	0.486888518	22.38098143	1.5666687
447	370630020071	8	0.063094877	2.90030514	0.232024411
448	370630020071	9	0.015597989	0.716998433	0.064529859
449	370630020072	1	1.292082125	32.2279719	0.322279719
450	370630020072	2	0.939844562	23.44222829	0.468844566
451	370630020072	3	0.079078517	1.972428984	0.05917287
452	370630020072	4	0.062856418	1.567806589	0.062712264
453	370630020072	5	0.931721672	23.23962176	1.161981088
454	370630020072	6	0.207377279	5.172542041	0.310352522
455	370630020072	7	0.044655609	1.113829916	0.077968094
456	370630020073	2	0.334843453	29.35261194	0.587052239
457	370630020073	3	0.059408599	5.207799494	0.156233985
458	370630020073	4	0.055230068	4.841506491	0.19366026
459	370630020073	5	0.674960631	59.16752236	2.958376118
460	370630020073	6	0.016319296	1.430560957	0.085833657
461	370630020081	1	0.405409888	14.95025805	0.14950258
462	370630020081	2	1.535068382	56.60855621	1.132171124
463	370630020081	3	0.167964308	6.194002208	0.185820066
464	370630020081	4	0.084457214	3.11451984	0.124580794
465	370630020081	5	0.210238867	7.752956728	0.387647836
466	370630020082	1	0.47656893	12.90682416	0.129068242
467	370630020082	2	0.406669811	11.01375984	0.220275197
468	370630020082	3	0.006136828	0.166202534	0.004986076
469	370630020091	8	0.927745351	22.041636	1.76333088
470	370630020091	9	1.774194351	42.15181036	3.793662932
471	370630020091	10	1.149257589	27.30438629	2.730438629
472	370630020091	11	0.357861251	8.502168643	0.935238551
473	370630020092	6	0.790747227	36.78853975	2.207312385
474	370630020092	7	0.227953882	10.6052733	0.742369131
475	370630020092	8	0.509079908	23.68431503	1.894745202
476	370630020092	9	0.509051701	23.68300273	2.131470246
477	370630020092	10	0.112606267	5.238867741	0.523886774
478	370630020093	1	0.026170574	0.933157161	0.009331572
479	370630020093	2	0.000788943	0.028131138	0.000562623
480	370630020093	3	0.003657668	0.130420508	0.003912615
481	370630020093	4	0.000206431	0.007360638	0.000294426
482	370630020093	5	0.985856734	35.15243035	1.757621518
483	370630020093	6	1.057863665	37.71996228	2.263197737
484	370630020093	7	0.439018925	15.65398061	1.095778643
485	370630020093	8	0.174089865	6.207475853	0.496598068
486	370630020093	9	0.116866637	4.167082476	0.375037423
487	370630020131	1	0.085942607	4.288559969	0.0428856
488	370630020131	2	0.007801316	0.389287836	0.007785757
489	370630020132	1	0.20746046	12.90951657	0.129095166
490	370630020132	2	0.004506482	0.280422157	0.005608443
491	370630020132	3	0.0015974	0.099400428	0.002982013
492	370630020133	1	0.025468254	0.873976557	0.008739766
493	370630020151	4	0.1741844	10.8940187	0.435760748
494	370630020151	5	0.472657607	29.56143503	1.478071752
495	370630020151	6	0.195224654	12.2099398	0.732596388
496	370630020151	7	0.662056339	41.40700405	2.898490284
497	370630020151	8	0.094776374	5.927600831	0.474208066
498	370630020152	2	0.439662133	28.96646941	0.579329388
499	370630020152	3	0.156917812	10.33829081	0.310148724
500	370630020152	4	0.473408766	31.18981492	1.247592597
501	370630020152	5	0.33483087	22.05982148	1.102991074
502	370630020152	6	0.05852424	3.855780344	0.231346821
503	370630020152	7	0.051546225	3.396044429	0.23772311
504	370630020152	8	0.002941212	0.193777247	0.01550218
505	370630020153	2	0.07551457	4.962472186	0.099249444
506	370630020153	3	0.164218558	10.79169259	0.323750778
507	370630020153	4	0.416872934	27.39498271	1.095799308
508	370630020153	5	0.450632722	29.61352155	1.480676077
509	370630020153	6	0.056952561	3.742661853	0.224559711
510	370630020153	7	0.167620951	11.01528229	0.77106976
511	370630020153	8	0.189900409	12.47938638	0.998350911
512	370630020161	1	0.29601154	17.87451147	0.178745115
513	370630020161	2	0.020506091	1.238250214	0.024765004
514	370630020161	3	0.112629022	6.801048216	0.204031446
515	370630020162	1	0.280494495	14.34070602	0.14340706
516	370630020162	2	0.683522284	34.94611231	0.698922246
517	370630020162	3	0.664917252	33.99490191	1.019847057
518	370630020162	4	0.018025597	0.921585932	0.036863437
519	370630020171	1	5.987855032	42.99345927	0.429934593
520	370630020171	2	0.524202876	3.76383444	0.075276689
521	370630020171	3	0.544120261	3.906843465	0.117205304
522	370630020171	4	0.136883839	0.982841056	0.039313642
523	370630020171	5	0.054555996	0.391718066	0.019585903
524	370630020171	6	0.083146545	0.597001362	0.035820082
525	370630020171	7	0.064945526	0.466316037	0.032642123
526	370630020172	1	0.34051929	11.68970876	0.116897088
527	370630020172	2	0.263885739	9.058950599	0.181179012
528	370630020172	3	0.145217016	4.985164325	0.14955493
529	370630020172	4	0.823516486	28.27055075	1.13082203
530	370630020172	5	0.490746613	16.84687223	0.842343612
531	370630020172	6	0.067341894	2.311784242	0.138707054
532	370630020172	7	0.037355196	1.282368955	0.089765827
533	370630020172	8	0.068180945	2.340588071	0.187247046
534	370630020173	1	0.171771225	2.321633111	0.023216331
535	370630020173	2	0.125522665	1.696544788	0.033930896
536	370630020173	3	0.285437514	3.857928977	0.115737869
537	370630020173	4	0.070587461	0.954049123	0.038161965
538	370630020181	1	0.203600276	3.559629951	0.0355963
539	370630020182	1	0.009543101	0.168907276	0.001689073
540	370630020192	1	0.223630628	1.466935459	0.014669355
541	370630020211	1	0.324262992	5.300991503	0.053009915
542	370630020211	2	0.00255294	0.041734991	0.0008347
543	370630020212	1	0.207694074	15.47913796	0.15479138
544	370630020212	2	0.049821655	3.713135617	0.074262712
545	370630020212	3	0.071776199	5.349375946	0.160481278
546	370630020212	4	0.045100677	3.36128802	0.134451521
547	370630020221	1	0.623626131	41.27420923	0.412742092
548	370630020221	2	0.473427743	31.333446	0.62666892
549	370630020221	3	0.343073321	22.70604027	0.681181208
550	370630020221	4	0.070806978	4.686304631	0.187452185
551	370630020222	1	0.024956625	1.485630594	0.014856306
552	370630020222	2	0.598685599	35.63885913	0.712777183
553	370630020222	3	0.898980574	53.5149703	1.605449109
554	370630020222	4	0.054010143	3.215143104	0.128605724
555	370630020222	5	0.103234489	6.145394881	0.307269744
556	370630020231	1	0.039626745	3.328650305	0.033286503
557	370630020231	2	0.11019886	9.256714544	0.185134291
558	370630020232	1	0.087773605	5.149026822	0.051490268
559	370630020232	2	0.441451047	25.89666074	0.517933215
560	370630020232	3	0.19824549	11.62959344	0.348887803
561	370630020241	1	0.321992014	8.708659109	0.087086591
562	370630020241	2	0.959508256	25.95104831	0.519020966
563	370630020241	3	0.793575257	21.4631919	0.643895757
564	370630020241	4	1.146787178	31.01623074	1.240649229
565	370630020241	5	0.443588107	11.99737087	0.599868544
566	370630020242	1	0.120316266	12.69373157	0.126937316
567	370630020242	2	0.156104945	16.46954584	0.329390917
568	370630020243	1	0.033280267	4.105698434	0.041056984
569	370630020243	2	0.400807648	49.44657828	0.988931566
570	370630020243	3	0.190953197	23.55739029	0.706721709
571	370630020251	3	0.250341841	9.124234663	0.27372704
572	370630020251	4	0.412079006	15.01908563	0.600763425
573	370630020251	5	1.585577674	57.78971145	2.889485573
574	370630020251	6	0.495703879	18.06696992	1.084018195
575	370630020252	3	1.289464245	46.1010604	1.383031812
576	370630020252	4	0.396727216	14.18383288	0.567353315
577	370630020252	5	0.517636747	18.50660307	0.925330154
578	370630020252	6	0.593209938	21.20850368	1.272510221
579	370630020253	3	0.298446442	14.58275897	0.437482769
580	370630020253	4	0.715538211	34.96279327	1.398511731
581	370630020253	5	0.205300948	10.03146231	0.501573116
582	370630020253	6	0.606897819	29.65438135	1.779262881
583	370630020253	7	0.066190246	3.234203074	0.226394215
584	370630020253	8	0.154196793	7.534399309	0.602751945
585	370630020261	5	0.449591713	23.68096103	1.184048052
586	370630020261	6	1.001165792	52.73355228	3.164013137
587	370630020261	7	0.350495616	18.46135679	1.292294976
588	370630020261	8	0.097283482	5.124129904	0.409930392
589	370630020262	6	1.649861897	31.60861885	1.896517131
590	370630020262	7	1.434465052	27.48197237	1.923738066
591	370630020262	8	1.245854315	23.86850334	1.909480267
592	370630020262	9	0.778101044	14.90712609	1.341641348
593	370630020262	10	0.111375916	2.133777918	0.213377792
594	370630020271	4	1.204482131	13.73438686	0.549375474
595	370630020271	5	0.070588888	0.804906167	0.040245308
596	370630020271	6	0.504015007	5.747148014	0.344828881
597	370630020271	7	0.222003062	2.531441408	0.177200899
598	370630020271	8	3.188193671	36.35411778	2.908329423
599	370630020271	9	2.776478542	31.65944053	2.849349648
600	370630020271	10	0.272360883	3.105658142	0.310565814
601	370630020271	11	0.531706066	6.062901733	0.666919191
602	370630020272	1	1.619246994	14.69617105	0.146961711
603	370630020272	2	0.314494051	2.854325736	0.057086515
604	370630020272	3	2.75370975	24.99247469	0.749774241
605	370630020272	4	0.974824337	8.847436656	0.353897466
606	370630020272	5	0.393343895	3.569961334	0.178498067
607	370630020272	6	0.376663875	3.41857466	0.20511448
608	370630020272	7	0.008134846	0.073831288	0.00516819
609	370630020272	8	6.08364E-05	0.000552147	4.41718E-05
610	370630020273	1	0.273772301	28.50178589	0.285017859
611	370630020273	2	0.072183061	7.514807488	0.15029615
612	370630020273	3	0.077930059	8.113113856	0.243393416
613	370630020273	4	0.114201817	11.88928076	0.47557123
614	370630020273	5	0.037970547	3.953023767	0.197651188
615	370630020281	1	7.113403367	51.16259376	0.511625938
616	370630020281	2	2.758585997	19.84091263	0.396818253
617	370630020281	3	1.233773202	8.873816635	0.266214499
618	370630020281	4	1.064969161	7.659706859	0.306388274
619	370630020281	5	0.761198442	5.474859874	0.273742994
620	370630020281	6	0.710538026	5.110488823	0.306629329
621	370630020281	7	0.189831085	1.365345138	0.09557416
622	370630020281	8	0.071224464	0.512276352	0.040982108
623	370630020282	1	0.149227809	12.45107292	0.124510729
624	370630020282	2	1.032327545	86.13398294	1.722679659
625	370630020282	3	0.016958345	1.414948001	0.04244844
626	370630020283	1	11.17517134	89.8839399	0.898839399
627	370630020283	2	0.51546247	4.145958594	0.082919172
628	370630020283	3	0.250744304	2.01678214	0.060503464
629	370630020283	4	0.357927807	2.87887859	0.115155144
630	370630020283	5	0.065515	0.526949082	0.026347454
631	370630020283	6	0.006512195	0.052378769	0.003142726
632	370630021001	1	15.31952134	25.89208131	0.258920813
633	370630021001	2	0.014696162	0.024838519	0.00049677
634	370630021002	1	6.264423247	5.783765871	0.057837659
635	370630021003	1	5.725346008	9.167393386	0.091673934
636	370630022001	10	1.901292004	99.99999987	9.999999987
637	370630023001	10	0.839927156	100.0000011	10.00000011
638	370630023002	10	0.713924588	100.0000016	10.00000016
639	370639801001	1	2.909493841	11.10043974	0.111004397
640	370639801001	2	1.102808962	4.207489376	0.084149788
641	370639801001	3	1.397374883	5.331331336	0.15993994
642	370639801001	4	3.873720121	14.77920185	0.591168074
643	370639801001	5	1.23686388	4.718942098	0.235947105
644	370639801001	6	1.838584195	7.014654155	0.420879249
645	370639801001	7	1.170745908	4.466685654	0.312667996
646	370639801001	8	7.447306952	28.41332086	2.273065669
647	370639801001	9	0.719853416	2.746419102	0.247177719
648	370639801001	10	0.152252449	0.58088081	0.058088081
649	370779701012	1	1.297398489	0.757722669	0.007577227
650	370779701013	1	1.628354208	1.358093398	0.013580934
651	370779701021	1	34.19150909	24.38611052	0.243861105
652	370779701022	1	1.602378517	1.005417962	0.01005418
653	370779702001	1	18.53236286	28.11993854	0.281199385
654	370779702002	1	3.687981592	99.99999845	0.999999984
655	370779702003	1	21.0851443	57.01086373	0.570108637
656	370779703001	1	2.214317388	100.0000014	1.000000014
657	370779703002	1	2.283429145	99.99999989	0.999999999
658	370779703003	1	23.00240338	39.74489079	0.397448908
659	370779704001	1	3.878123542	100.0000013	1.000000013
660	370779704002	1	1.82926383	99.99999792	0.999999979
661	370779704003	1	5.530623821	100.0000002	1.000000002
662	370779705001	1	5.028470846	11.58255793	0.115825579
663	370779705003	1	2.375918448	5.037474661	0.050374747
664	370779706011	1	4.710097767	5.635642312	0.056356423
665	370779706011	2	0.335411808	0.401320964	0.008026419
666	370779706011	3	0.455674148	0.545215117	0.016356454
667	370779706012	1	1.438509172	1.71694673	0.017169467
668	370779706012	2	2.579613028	3.07892243	0.061578449
669	370779706012	3	9.326742834	11.13202539	0.333960762
670	370779706022	1	2.806807235	4.155272602	0.041552726
671	370779706022	2	0.688410428	1.019141235	0.020382825
672	370779706022	3	7.825188513	11.58461865	0.347538559
673	370779706031	1	0.112059669	0.584632319	0.005846323
674	370779706031	2	9.23133196	48.16126155	0.963225231
675	370779706031	3	6.843112047	35.70155537	1.071046661
676	370779706032	1	0.049679467	0.29132081	0.002913208
677	370779706032	2	4.373618019	25.64693263	0.512938653
678	370779706032	3	8.416421229	49.35396445	1.480618933
679	370779706033	1	11.98553616	24.7787231	0.247787231
680	370779706033	2	3.588429833	7.418667633	0.148373353
681	370779706033	3	30.48206316	63.01817394	1.890545218
682	370779706033	4	0.406396155	0.840177499	0.0336071
683	370779707011	1	0.097027364	0.135101457	0.001351015
684	370779707011	2	0.571082786	0.795178937	0.015903579
685	370779707011	3	0.60185555	0.83802711	0.025140813
686	370779707012	1	0.355084432	0.514981288	0.005149813
687	370779707012	2	0.131793805	0.191141423	0.003822828
688	370779707013	1	0.366727955	0.400780146	0.004007801
689	370779707021	1	0.392239305	6.930544174	0.069305442
690	370779707021	2	0.747559874	13.2087648	0.264175296
691	370779707021	3	0.464310827	8.203988365	0.246119651
692	370779707022	1	0.061108675	1.375436365	0.013754364
693	370779707022	2	0.108644616	2.445377132	0.048907543
694	370779707031	1	1.467661464	4.684129833	0.046841298
695	370779707031	2	0.36510749	1.165262513	0.02330525
696	370779707031	3	0.255969347	0.816941565	0.024508247
697	370779707031	4	0.091346664	0.291538371	0.011661535
698	371350107011	1	25.24397226	99.02769572	0.990276957
699	371350107031	1	1.451478835	99.99999939	0.999999994
700	371350107032	1	0.55782923	100.0000014	1.000000014
701	371350107033	1	0.324431876	99.99999963	0.999999996
702	371350107034	1	0.588612212	99.99999732	0.999999973
703	371350107041	1	1.873319527	99.99999844	0.999999984
704	371350107042	1	3.512179507	99.99999985	0.999999999
705	371350107043	1	13.01818979	68.12807589	0.681280759
706	371350107051	1	2.52387549	99.99999946	0.999999995
707	371350107052	1	0.978280586	99.99999796	0.99999998
708	371350107053	1	1.108309681	100.000001	1.00000001
709	371350107054	1	0.273646868	100.0000017	1.000000017
710	371350107061	1	2.470867366	99.99999948	0.999999995
711	371350107062	1	4.599904904	100.0000002	1.000000002
712	371350108011	1	53.85877399	61.23773047	0.612377305
713	371350108012	1	33.53491208	36.3729275	0.363729275
714	371350108012	2	2.495291412	2.706464636	0.054129293
715	371350108013	1	27.85108285	59.95675418	0.599567542
716	371350108013	2	0.611863533	1.317196592	0.026343932
717	371350108021	1	11.78515396	12.82520175	0.128252018
718	371350108022	1	39.44115171	42.43679966	0.424367997
719	371350108022	2	3.442650494	3.704127872	0.074082557
720	371350109011	1	15.02661926	25.5695374	0.255695374
721	371350109011	2	1.857339461	3.160478746	0.063209575
722	371350109011	3	1.546255157	2.631132684	0.078933981
723	371350109011	4	1.697440872	2.888392733	0.115535709
724	371350109011	5	0.596937707	1.015758818	0.050787941
725	371350109012	1	0.177110981	0.781088439	0.007810884
726	371350109012	2	0.496258985	2.188583414	0.043771668
727	371350109012	3	1.585122726	6.990650874	0.209719526
728	371350109012	4	3.007436886	13.2632893	0.530531572
729	371350109012	5	0.863456622	3.80798514	0.190399257
730	371350109013	1	3.324809523	10.924337	0.10924337
731	371350109013	2	0.312722474	1.027513206	0.020550264
732	371350109013	3	0.743179599	2.441867523	0.073256026
733	371350109013	4	0.759944521	2.496952077	0.099878083
734	371350109013	5	0.281080138	0.923545883	0.046177294
735	371350109013	6	0.297170763	0.976414902	0.058584894
736	371350109013	7	0.086856448	0.285384503	0.019976915
737	371350109013	8	0.017931994	0.058919209	0.004713537
738	371350109013	9	0.023570197	0.07744467	0.00697002
739	371350109021	1	1.184054884	8.171801292	0.081718013
740	371350109021	2	1.210891786	8.35701723	0.167140345
741	371350109021	3	0.742864304	5.126907175	0.153807215
742	371350109021	4	0.916268963	6.323666242	0.25294665
743	371350109021	5	0.172929701	1.193481127	0.059674056
744	371350109021	6	0.235525394	1.625487761	0.097529266
745	371350109021	7	0.064973476	0.448416996	0.03138919
746	371350109021	8	0.015093665	0.10416952	0.008333562
747	371350109021	9	0.016153065	0.111481011	0.010033291
748	371350109022	2	2.539902725	9.393468728	0.187869375
749	371350109022	3	12.88995425	47.67166118	1.430149835
750	371350109022	4	11.38272297	42.09738084	1.683895234
751	371350109022	5	0.226448936	0.837489158	0.041874458
752	371350110001	1	2.394141658	21.49170296	0.21491703
753	371350110001	2	0.074834121	0.671770064	0.013435401
754	371350110001	3	1.99189279	17.88080001	0.536424
755	371350110001	4	3.624977296	32.54065398	1.301626159
756	371350110001	5	2.704683891	24.27937486	1.213968743
757	371350110002	1	0.164909693	1.221340199	0.012213402
758	371350110002	2	0.135440185	1.003085628	0.020061713
759	371350110002	3	0.117230826	0.868225012	0.02604675
760	371350110002	4	10.82799416	80.19337306	3.207734923
761	371350110002	5	0.253226361	1.875423624	0.093771181
762	371350110003	4	0.937937156	40.51966782	1.620786713
763	371350110003	5	1.376832927	59.4803314	2.97401657
764	371350110004	4	1.976898191	79.21330743	3.168532297
765	371350110004	5	0.518766057	20.7866927	1.039334635
766	371350110005	4	10.33566343	96.29077072	3.851630829
767	371350110005	5	0.398141426	3.709229222	0.185461461
768	371350111011	1	0.417810564	2.030437421	0.020304374
769	371350111012	1	1.539560292	7.684268709	0.076842687
770	371350111012	2	0.200499616	1.000735685	0.020014714
771	371350111012	3	0.339178113	1.692909187	0.050787276
772	371350111012	4	0.937429351	4.67890674	0.18715627
773	371350111013	1	2.936215359	29.27618796	0.29276188
774	371350111013	2	0.641741818	6.398629457	0.127972589
775	371350111013	3	0.794350892	7.920252152	0.237607565
776	371350111013	4	1.482088166	14.77748953	0.591099581
777	371350111014	1	0.551331695	4.941893884	0.049418939
778	371350111014	2	0.077124871	0.691313287	0.013826266
779	371350111015	1	3.384659325	11.30013052	0.113001305
780	371350111015	2	3.247452887	10.84204877	0.216840975
781	371350111015	3	1.04068834	3.474474959	0.104234249
782	371350111015	4	4.227523858	14.11414467	0.564565787
783	371350111015	5	1.265833362	4.226151242	0.211307562
784	371350111021	1	3.178007916	3.981534437	0.039815344
785	371350111021	2	0.695752025	0.871665749	0.017433315
786	371350111021	3	2.902460106	3.636317206	0.109089516
787	371350111021	4	2.684659092	3.363447453	0.134537898
788	371350111022	3	6.804506804	52.96451084	1.588935325
789	371350111022	4	6.042787968	47.03548957	1.881419583
790	371350111023	4	3.618285329	99.99999862	3.999999945
791	371350112021	1	5.405291456	52.11813665	0.521181367
792	371350112021	2	0.344911846	3.325660214	0.066513204
793	371350112022	1	3.596835427	9.336907517	0.093369075
794	371350112022	2	3.998792599	10.380335	0.2076067
795	371350112022	3	4.371109272	11.34681968	0.340404591
796	371350112022	4	0.028561005	0.074140579	0.002965623
797	371350112023	1	6.970561254	15.10858258	0.151085826
798	371350112023	2	1.409791703	3.055701483	0.06111403
799	371350112023	3	2.974231634	6.446600583	0.193398017
800	371350112023	4	0.481455613	1.043547517	0.041741901
801	371350112031	1	4.724670707	5.467007925	0.054670079
802	371350112031	2	0.403770082	0.467210177	0.009344204
803	371350112031	3	0.337197739	0.390178031	0.011705341
804	371350112032	1	0.420039637	0.611959227	0.006119592
805	371350112033	1	12.07464305	28.00288392	0.280028839
806	371350112041	1	2.41304349	8.631503726	0.086315037
807	371350112041	2	0.650271753	2.32603477	0.046520695
808	371350112041	3	0.107649489	0.385064328	0.01155193
809	371350112042	1	1.027107033	5.846635602	0.058466356
810	371350112042	2	0.571529899	3.253338696	0.065066774
811	371350112042	3	0.101218182	0.576167634	0.017285029
812	371350112051	1	1.928177912	46.78360651	0.467836065
813	371350112051	2	0.845638131	20.51781701	0.41035634
814	371350112051	3	0.457133277	11.09147823	0.332744347
815	371350112051	4	0.00208807	0.05066308	0.002026523
816	371350112052	1	0.617281107	15.04029715	0.150402972
817	371350112052	2	0.505321261	12.31235143	0.246247029
818	371350112052	3	0.188520894	4.593385796	0.137801574
819	371350112052	4	0.006724145	0.163836436	0.006553457
820	371350112053	1	0.029686568	1.323091945	0.013230919
821	371350113001	1	1.32706804	100.0000017	1.000000017
822	371350114001	1	3.372248794	99.99999997	1
823	371350114002	1	0.656705314	99.99999674	0.999999967
824	371350115001	1	4.651804733	100.0000009	1.000000009
825	371350116011	1	0.286986304	99.9999969	0.999999969
826	371350116012	1	0.535845189	99.9999995	0.999999995
827	371350116021	1	0.451272939	99.99999559	0.999999956
828	371350116022	1	0.72876484	99.99999905	0.99999999
829	371350116023	1	0.726080702	100.0000038	1.000000038
830	371350117001	1	0.674080819	99.99999946	0.999999995
831	371350117002	1	2.371603069	99.99999891	0.999999989
832	371350118001	1	4.197979731	100.0000002	1.000000002
833	371350118002	1	2.341028728	100	1
834	371350119011	1	2.302600798	59.52962923	0.595296292
835	371350119011	2	0.37359392	9.658603245	0.193172065
836	371350119011	3	0.03872081	1.001057355	0.030031721
837	371350119012	1	2.141816869	97.83932533	0.978393253
838	371350119013	1	0.996838859	99.99999974	0.999999997
839	371350119021	1	0.14397235	4.320909787	0.043209098
840	371350119022	1	1.404481901	66.6832629	0.666832629
841	371350121002	1	2.12155407	63.94822554	0.639482255
842	371350121003	1	0.851699114	62.49489862	0.624948986
843	371350121004	1	0.072477259	2.705728323	0.027057283
844	371350122011	1	7.980674539	48.63884267	0.486388427
845	371350122012	1	4.664201569	56.75294755	0.567529476
846	371350122021	1	1.208351206	99.99999903	0.99999999
847	371350122022	1	2.212437011	100.0000016	1.000000016
848	371350122023	1	3.488779787	100	1
849	371459201001	1	8.770940994	6.375538079	0.063755381
850	371459201001	2	2.506624788	1.822048717	0.036440974
851	371459201001	3	0.28528462	0.207371474	0.006221144
852	371459201002	1	1.766849221	5.361316635	0.053613166
853	371459201002	2	14.64594397	44.44156416	0.888831283
854	371459201002	3	5.429113249	16.47406854	0.494222056
855	371459201002	4	2.457600433	7.45732795	0.298293118
856	371459201003	1	1.956268753	6.177382822	0.061773828
857	371459201003	2	11.77825126	37.19262343	0.743852469
858	371459201003	3	1.696932607	5.3584674	0.160754022
859	371459201003	4	0.031386448	0.099110158	0.003964406
860	371459201004	1	4.23387948	3.251590655	0.032515907
861	371459201004	2	1.297930444	0.996801756	0.019936035
862	371459201004	3	0.115939308	0.0890406	0.002671218
863	371459202001	1	3.001553398	3.254891296	0.032548913
864	371459202001	2	2.046470995	2.219197777	0.044383956
865	371459202001	3	2.424575416	2.629215067	0.078876452
866	371459202001	4	0.468005001	0.507505682	0.020300227
867	371459202002	1	0.58015864	0.374328492	0.003743285
868	371459202002	2	0.268289203	0.173104882	0.003462098
869	371459202003	1	4.219704847	4.798294011	0.04798294
870	371459202003	2	1.9523102	2.220003218	0.044400064
871	371459202003	3	0.330024805	0.375276495	0.011258295
872	371459202004	1	4.126005191	9.677623786	0.096776238
873	371459202004	2	3.424212841	8.031556459	0.160631129
874	371459202004	3	7.75406311	18.18730276	0.545619083
875	371459202004	4	1.647416112	3.864045878	0.154561835
876	371459203001	4	2.48857359	100.0000002	4.000000008
877	371459203002	4	7.1828755	100.0000005	4.00000002
878	371459203003	3	0.062153068	2.642679834	0.079280395
879	371459203003	4	2.289742436	97.35732078	3.894292831
880	371459203004	4	2.621822991	99.99999846	3.999999939
881	371459203005	2	5.928814084	38.38240331	0.767648066
882	371459203005	3	4.828595743	31.25972691	0.937791807
883	371459203005	4	4.689288506	30.35786923	1.214314769
884	371459204001	2	3.827148132	65.30114866	1.306022973
885	371459204001	3	0.698007155	11.90982617	0.357294785
886	371459204001	4	1.335611653	22.78902516	0.911561007
887	371459204002	3	0.290158545	17.68006321	0.530401896
888	371459204002	4	1.351003825	82.31993654	3.292797462
889	371459204003	3	0.572629216	15.37496732	0.461249019
890	371459204003	4	3.151796368	84.62503269	3.385001308
891	371459205003	1	0.219173642	0.436066721	0.004360667
892	371459205003	2	0.572925401	1.139889353	0.022797787
893	371459205004	1	0.396259672	1.26349447	0.012634945
894	371459205004	2	9.217371176	29.39006501	0.5878013
895	371459205004	3	1.60276899	5.110511869	0.153315356
896	371459205004	4	0.092926959	0.296302418	0.011852097
897	371459206011	1	2.072502118	9.620490201	0.096204902
898	371459206011	2	13.64687249	63.34835654	1.266967131
899	371459206011	3	4.870774142	22.60998168	0.67829945
900	371459206011	4	0.37946196	1.761450586	0.070458023
901	371459206012	1	4.04584074	13.9382116	0.139382116
902	371459206012	2	3.340568554	11.50849833	0.230169967
903	371459206013	1	0.005790452	0.00746212	7.46212E-05
904	371459206014	1	1.910325206	4.060733137	0.040607331
905	371459206014	2	12.0794103	25.67691697	0.513538339
906	371459206014	3	1.816776561	3.861878994	0.11585637
907	371459206014	4	0.249075339	0.529453562	0.021178142
908	371459206021	1	1.049288151	1.327117896	0.013271179
909	371459206022	1	0.778298713	1.066177758	0.010661778
910	371459206022	2	0.41733258	0.571696583	0.011433932
911	370779701011	0	107.014328	100	0
912	371459205001	0	84.6025543	100	0
913	370779707041	0	8.0879927	100	0
914	370779705002	0	50.9928513	100	0
915	370630020202	0	9.374299	100	0
916	371459205002	0	26.7200108	100	0
917	370630020191	0	4.8793831	100	0
918	370779706021	0	44.3001709	100	0
919	370779707032	0	5.5220256	100	0
920	370630020201	0	7.3315415	100	0
921	370370205003	0	78.8625183	100	0
922	370370205002	0	78.8827515	100	0
923	370370205001	0	55.4467583	100	0
924	370370206004	0	32.4377022	100	0
925	370370206003	0	70.3002701	100	0
926	370630020193	0	3.5607264	100	0
927	371350121001	0	2.272274	100	0
928	370630020183	0	8.7892675	100	0
