# Supplementary material for: Food access and associated socioeconomic factors in the Durham-Chapel Hill Metropolitan Statistical Area (MSA), North Carolina
Source: PLoS One. 2025 Sep 5;20(9):e0330333. doi: 10.1371/journal.pone.0330333 (PMC12412965; doi:10.1371/journal.pone.0330333)
Supplement: S1 File — Contains block group–level data for food outlet categories in the Durham–Chapel Hill MSA. Includes: S1 Table (convenience stores), S2 Table (food banks), S3 Table (fruit and vegetable outlets), S4 Table (grocery stores), S5 Table (restaurants), S6 Table (specialty stores), and S7 Table (example Area Weighted Median calculation for grocery stores). (ZIP) [file pone.0330333.s001.zip › S3_Table.csv]

OID_	FIPS	COUNT_	AREA	PERCENTAGE	weighted
1	370370202004	1	10.02716965	5.963759153	0.0596376
2	370370206001	1	21.54049927	28.30695243	0.28307
3	370370206002	1	9.797697592	5.65442485	0.0565442
4	370370206003	1	0.707139521	0.819110841	0.0081911
5	370370206004	1	3.073618359	7.711864883	0.0771187
6	370370207011	1	0.260188913	0.271067589	0.0027107
7	370370208004	1	15.37676184	27.97657591	0.279766
8	370630001011	3	0.000217146	0.009497847	0.0002849
9	370630001011	4	0.730777553	31.96385362	1.27855
10	370630001011	5	1.356354075	59.32626548	2.96631
11	370630001011	6	0.112718198	4.930238991	0.295814
12	370630001011	7	0.086195326	3.770141499	0.26391
13	370630001012	2	0.301396515	15.7237756	0.314476
14	370630001012	3	0.617481719	32.21385612	0.966416
15	370630001012	4	0.402850708	21.01661371	0.840665
16	370630001012	5	0.59509135	31.04575658	1.55229
17	370630001021	4	0.085509481	4.479902094	0.179196
18	370630001021	5	0.838639826	43.93693271	2.1968501
19	370630001021	6	0.984586236	51.58316816	3.09499
20	370630001022	3	1.131541574	37.70996575	1.1313
21	370630001022	4	0.897686885	29.9164807	1.19666
22	370630001022	5	0.915072944	30.49589174	1.52479
23	370630001022	6	0.056341924	1.877661488	0.11266
24	370630002001	5	1.741053199	76.21274074	3.8106401
25	370630002001	6	0.413387126	18.09557906	1.08573
26	370630002001	7	0.130024439	5.691680662	0.398418
27	370630002002	5	0.206099293	33.08678724	1.65434
28	370630002002	6	0.416805791	66.91320631	4.0147901
29	370630002003	6	0.830541876	100.0000016	6
30	370630003011	6	1.105238844	99.99999832	6
31	370630003012	6	0.325969056	100.0000023	6
32	370630003013	6	0.321616649	99.99999692	6
33	370630003021	6	0.762585643	100.0000015	6
34	370630003022	6	0.560128255	99.99999808	6
35	370630003023	6	0.811049311	99.99999677	6
36	370630004011	6	1.586645388	99.99999935	6
37	370630004012	6	0.89649421	100.0000016	6
38	370630004013	6	1.566822953	91.52257092	5.4913502
39	370630004013	7	0.145129538	8.477427802	0.59342
40	370630004021	6	1.766747899	99.99999909	6
41	370630005001	6	1.096096173	100.0000013	6
42	370630005002	6	0.574028986	99.99999788	6
43	370630005003	6	0.509769499	100.0000053	6
44	370630005004	6	0.583398693	100.0000009	6
45	370630006001	5	0.093298822	4.221863151	0.211093
46	370630006001	6	2.116598082	95.7781377	5.7466898
47	370630006002	6	2.131930862	100.0000005	6
48	370630006003	4	2.173850538	47.93161087	1.9172601
49	370630006003	5	0.352152833	7.764679424	0.388234
50	370630006003	6	1.943281514	42.84775413	2.5708699
51	370630006003	7	0.066032141	1.455954232	0.101917
52	370630007001	6	1.121002009	99.99999921	6
53	370630007002	6	1.637007274	100.0000013	6
54	370630007003	5	0.61354413	44.6208478	2.23104
55	370630007003	6	0.761472595	55.37915059	3.3227501
56	370630009001	5	0.570438048	88.83738948	4.4418702
57	370630009001	6	0.071676755	11.16260713	0.669756
58	370630009002	5	0.140677873	22.5219663	1.1260999
59	370630009002	6	0.483947319	77.4780354	4.6486802
60	370630010011	4	0.044849344	7.205866038	0.288235
61	370630010011	5	0.284139932	45.65226779	2.2826099
62	370630010011	6	0.29341118	47.14186308	2.82851
63	370630010012	4	0.271242289	36.15440679	1.44618
64	370630010012	5	0.243243719	32.42242347	1.62112
65	370630010012	6	0.235747001	31.42317144	1.88539
66	370630010013	4	0.791116962	54.84306403	2.1937201
67	370630010013	5	0.138834597	9.624512027	0.481226
68	370630010013	6	0.512558937	35.53242308	2.1319499
69	370630010021	5	0.512242417	25.16054346	1.2580301
70	370630010021	6	1.523653274	74.83945721	4.4903698
71	370630010022	4	0.095508849	8.624121565	0.344965
72	370630010022	5	0.358077452	32.33316599	1.61666
73	370630010022	6	0.653875471	59.04271276	3.5425601
74	370630010023	4	0.008463743	2.080199349	0.083208
75	370630010023	5	0.228511594	56.1630566	2.8081501
76	370630010023	6	0.169896364	41.75673952	2.5053999
77	370630010024	5	0.39984535	68.6052386	3.4302599
78	370630010024	6	0.182975128	31.39476878	1.88369
79	370630011001	6	0.870595608	100.0000037	6
80	370630011002	6	0.850550519	99.99999575	6
81	370630013011	6	0.925958396	99.99999879	6
82	370630013031	5	0.10100689	7.236973487	0.361849
83	370630013031	6	1.294699343	92.76302639	5.5657802
84	370630013032	5	0.328317763	67.32616653	3.3663099
85	370630013032	6	0.159334792	32.67383605	1.96043
86	370630013041	5	1.640703955	79.84289677	3.9921401
87	370630013041	6	0.414211418	20.15710351	1.20943
88	370630014001	5	0.114049151	21.64993197	1.0825
89	370630014001	6	0.412738429	78.35006939	4.7010002
90	370630014002	6	1.778122153	99.99999869	6
91	370630015011	5	0.770537002	22.81373424	1.14069
92	370630015011	6	2.606976717	77.18626597	4.6311798
93	370630015021	6	1.05212476	98.38286645	5.9029698
94	370630015021	7	0.017293949	1.617135457	0.113199
95	370630015022	6	0.239715287	100.000001	6
96	370630015023	6	0.913082897	87.74912413	5.2649498
97	370630015023	7	0.127477798	12.2508757	0.857561
98	370630015024	6	0.685685706	100.000003	6
99	370630015031	6	0.522189978	100.0000009	6
100	370630016012	1	0.401781356	4.905998877	0.04906
101	370630016013	1	0.01263148	0.211963209	0.0021196
102	370630016031	1	2.382408247	96.86748843	0.968675
103	370630016032	1	0.944855449	13.34623682	0.133462
104	370630016041	1	1.305669194	20.28138283	0.202814
105	370630016042	1	0.084751956	0.967067011	0.0096707
106	370630016043	1	0.398803349	2.592300179	0.025923
107	370630017051	1	0.450699457	17.74041997	0.177404
108	370630017051	2	1.186803785	46.71493879	0.934299
109	370630017051	3	0.547165672	21.53752052	0.646126
110	370630017051	4	0.153872788	6.056736577	0.242269
111	370630017051	5	0.141307589	5.562145533	0.278107
112	370630017051	6	0.060673775	2.388239504	0.143294
113	370630017052	2	0.139666597	3.401089155	0.0680218
114	370630017052	3	0.652813938	15.89698937	0.47691
115	370630017052	4	0.204516567	4.980282276	0.199211
116	370630017052	5	0.657837608	16.01932319	0.800966
117	370630017052	6	2.213196686	53.89462774	3.23368
118	370630017052	7	0.238494214	5.807688463	0.406538
119	370630017053	2	0.701531314	26.87734533	0.537547
120	370630017053	3	0.42699408	16.35916618	0.490775
121	370630017053	4	0.554878397	21.25872072	0.850349
122	370630017053	5	0.290874314	11.14409184	0.557205
123	370630017053	6	0.635843162	24.36067485	1.46164
124	370630017061	2	3.846866004	74.83126322	1.49663
125	370630017061	3	0.485528598	9.444757964	0.283343
126	370630017061	4	0.289356725	5.628719396	0.225149
127	370630017061	5	0.10860256	2.112594188	0.10563
128	370630017061	6	0.410366501	7.982665271	0.47896
129	370630017062	2	0.441430665	20.77155779	0.415431
130	370630017062	3	0.117012296	5.506023605	0.165181
131	370630017062	4	0.17473846	8.222333207	0.328893
132	370630017062	5	0.222376126	10.46392766	0.523196
133	370630017062	6	0.730884619	34.39183842	2.0635099
134	370630017062	7	0.438726675	20.64432131	1.4450999
135	370630017071	1	1.115732367	51.57304927	0.515731
136	370630017071	2	0.114576627	5.296132115	0.105923
137	370630017072	1	0.997572139	18.95423995	0.189542
138	370630017072	2	0.673117673	12.78948498	0.25579
139	370630017072	3	1.598978032	30.38117458	0.911435
140	370630017072	4	0.153573601	2.917955275	0.116718
141	370630017072	5	0.131689758	2.502154162	0.125108
142	370630017072	6	0.527722216	10.02691747	0.601615
143	370630017072	7	1.062690242	20.19150803	1.4134099
144	370630017073	1	0.608448798	61.74071477	0.617407
145	370630017073	2	0.262812185	26.66816371	0.533363
146	370630017073	3	0.083462247	8.469108355	0.254073
147	370630017073	4	0.021750635	2.207087521	0.0882835
148	370630017073	5	0.009016504	0.914925665	0.0457463
149	370630017074	1	4.088177372	63.3616354	0.633616
150	370630017074	2	0.170504509	2.642606605	0.0528521
151	370630017074	3	0.051344207	0.795770977	0.0238731
152	370630017075	1	4.078430866	79.68230837	0.796823
153	370630017075	2	0.146898172	2.870021786	0.0574004
154	370630017075	3	0.224038899	4.377158077	0.131315
155	370630017075	4	0.139043419	2.716559609	0.108662
156	370630017075	5	0.200819776	3.923514669	0.196176
157	370630017075	6	0.32913321	6.430437292	0.385826
158	370630017081	1	2.304117802	28.67557704	0.286756
159	370630017091	1	0.131828149	10.41908377	0.104191
160	370630017091	2	0.428477584	33.86487557	0.677298
161	370630017091	3	0.520436737	41.13289934	1.23399
162	370630017092	2	0.571092487	50.29289953	1.00586
163	370630017092	3	0.563899882	49.65948727	1.4897799
164	370630017092	4	0.00054063	0.047610199	0.0019044
165	370630017093	1	4.590650404	58.36440258	0.583644
166	370630017093	2	1.531498643	19.47109788	0.389422
167	370630017093	3	1.177821393	14.97453212	0.449236
168	370630017093	4	0.032415052	0.412117017	0.0164847
169	370630017101	1	3.152846814	86.35611066	0.863561
170	370630017101	2	0.417228459	11.42783938	0.228557
171	370630017101	3	0.080907602	2.216049878	0.0664815
172	370630017102	1	0.889975056	85.38558326	0.853856
173	370630017102	2	0.148090889	14.2080689	0.284161
174	370630017102	3	0.004235384	0.406349296	0.0121905
175	370630017111	1	2.793844815	100.0000018	1
176	370630017112	1	0.941924001	91.10667283	0.911067
177	370630017112	2	0.091945387	8.893327136	0.177867
178	370630017113	1	0.533109483	53.37046966	0.533705
179	370630017113	2	0.264706354	26.5001897	0.530004
180	370630017113	3	0.038544494	3.858752907	0.115763
181	370630017113	4	0.085424993	8.552036941	0.342081
182	370630017113	5	0.06320258	6.327314512	0.316366
183	370630017113	6	0.013896837	1.391235264	0.0834741
184	370630018011	1	1.559204018	27.19226856	0.271923
185	370630018011	2	0.244766533	4.26868916	0.0853738
186	370630018011	3	0.348317677	6.074604545	0.182238
187	370630018011	4	2.246668762	39.18154368	1.56726
188	370630018011	5	0.534783241	9.326534148	0.466327
189	370630018011	6	0.800257338	13.95635991	0.837382
190	370630018012	4	0.173460767	14.5602714	0.582411
191	370630018012	5	0.12572844	10.55362685	0.527681
192	370630018012	6	0.892140026	74.88610337	4.4931698
193	370630018013	1	1.230043179	9.630130094	0.0963013
194	370630018013	2	0.885192866	6.930262774	0.138605
195	370630018013	3	0.53121754	4.15895483	0.124769
196	370630018013	4	0.732452075	5.734439973	0.229378
197	370630018013	5	0.524255032	4.10444466	0.205222
198	370630018013	6	0.411590368	3.222381826	0.193343
199	370630018014	1	0.330495381	3.708074225	0.0370807
200	370630018014	2	0.68251307	7.657623276	0.153152
201	370630018014	3	0.980908764	11.00554716	0.330166
202	370630018014	4	1.810298353	20.31108767	0.812443
203	370630018014	5	1.253716676	14.06638263	0.703319
204	370630018014	6	1.274039978	14.29440493	0.857664
205	370630018015	1	7.962133397	22.42063014	0.224206
206	370630018015	2	0.933288972	2.628055297	0.0525611
207	370630018015	3	0.755108952	2.126316866	0.0637895
208	370630018015	4	0.179254817	0.504764961	0.0201906
209	370630018021	1	1.09971928	24.12518672	0.241252
210	370630018021	2	0.147606582	3.238132146	0.0647626
211	370630018021	3	0.09693939	2.126616234	0.0637985
212	370630018021	4	0.217388598	4.768981149	0.190759
213	370630018021	5	0.24497204	5.374095294	0.268705
214	370630018021	6	2.751760722	60.36698858	3.62202
215	370630018022	1	0.006752193	0.50196462	0.0050196
216	370630018022	2	0.038958838	2.896238282	0.0579248
217	370630018022	3	0.006824991	0.507376495	0.0152213
218	370630018022	4	0.082635555	6.143208262	0.245728
219	370630018022	5	0.548148138	40.74987069	2.0374899
220	370630018022	6	0.661833355	49.20134132	2.95208
221	370630018023	5	1.56317354	50.84117718	2.5420599
222	370630018023	6	1.51144752	49.15882287	2.9495299
223	370630018024	4	1.705245137	68.89035252	2.75561
224	370630018024	5	0.369500485	14.92748353	0.746374
225	370630018024	6	0.400557644	16.18216449	0.97093
226	370630018061	1	22.88265587	61.90224241	0.619022
227	370630018062	1	10.89349574	83.39793373	0.833979
228	370630018062	2	0.480959836	3.682110638	0.0736422
229	370630018062	3	0.991781628	7.592837088	0.227785
230	370630018062	4	0.337779856	2.585959798	0.103438
231	370630018062	5	0.325015915	2.488242193	0.124412
232	370630018062	6	0.033036212	0.252917142	0.015175
233	370630018071	2	1.070094218	26.93133508	0.538627
234	370630018071	3	0.959602358	24.15055816	0.724517
235	370630018071	4	0.33138896	8.340150773	0.333606
236	370630018071	5	0.948968393	23.88293045	1.19415
237	370630018071	6	0.663362976	16.69502582	1.0017
238	370630018072	1	3.77605728	83.91218897	0.839122
239	370630018072	2	0.671492302	14.92201647	0.29844
240	370630018072	3	0.016164843	0.359217889	0.0107765
241	370630018072	4	0.036296018	0.806576295	0.0322631
242	370630018073	1	1.636966904	51.15412274	0.511541
243	370630018073	2	0.761842145	23.80705834	0.476141
244	370630018073	3	0.035512695	1.109747991	0.0332924
245	370630018073	4	0.425774364	13.30516459	0.532207
246	370630018073	5	0.272011673	8.500183172	0.425009
247	370630018073	6	0.067960565	2.123722293	0.127423
248	370630018081	1	2.035973545	54.12204964	0.54122
249	370630018081	2	1.398770544	37.18335586	0.743667
250	370630018081	3	0.300710245	7.993745731	0.239812
251	370630018081	4	0.026364639	0.700848142	0.0280339
252	370630018082	1	4.943792599	26.42364921	0.264236
253	370630018082	2	5.020031784	26.83113344	0.536623
254	370630018082	3	2.18692096	11.68868458	0.350661
255	370630018082	4	0.429136331	2.293653636	0.0917461
256	370630018082	5	0.416183939	2.224425518	0.111221
257	370630018082	6	0.175936596	0.940348287	0.0564209
258	370630018091	2	0.001074504	0.011628185	0.0002326
259	370630018091	3	6.063350208	65.61703267	1.96851
260	370630018091	4	2.355519262	25.4912184	1.01965
261	370630018091	5	0.556253027	6.019720419	0.300986
262	370630018091	6	0.264315697	2.86040079	0.171624
263	370630018092	1	1.59000258	26.86850883	0.268685
264	370630018092	2	2.222540489	37.5573911	0.751148
265	370630018092	3	0.839334135	14.18340882	0.425502
266	370630018092	4	0.298070814	5.036921568	0.201477
267	370630018092	5	0.088828601	1.501061745	0.0750531
268	370630019001	1	16.85521828	58.1376215	0.581376
269	370630019001	2	1.748939994	6.032506356	0.12065
270	370630019001	3	0.042748201	0.147448622	0.0044235
271	370630019002	1	3.537131748	6.433247136	0.0643325
272	370630019002	2	0.005621837	0.010224856	0.0002045
273	370630020071	3	0.626914104	28.81758846	0.864528
274	370630020071	4	0.100628213	4.62561365	0.185025
275	370630020071	5	1.447740452	66.54881147	3.32744
276	370630020071	6	0.000173798	0.007989014	0.0004793
277	370630020072	1	2.574230105	64.20815976	0.642082
278	370630020072	2	0.210236225	5.243851775	0.104877
279	370630020072	3	0.496612118	12.38682982	0.371605
280	370630020072	4	0.486875273	12.14396695	0.485759
281	370630020072	5	0.216129632	5.390849049	0.269542
282	370630020073	1	0.312303601	27.37675275	0.273768
283	370630020073	2	0.089158153	7.815666201	0.156313
284	370630020073	3	0.685755295	60.11379015	1.8034101
285	370630020073	4	0.038315665	3.358778032	0.134351
286	370630020073	5	0.015229331	1.335013879	0.0667507
287	370630020081	1	1.55784203	57.44837767	0.574484
288	370630020081	2	0.849183072	31.31523538	0.626305
289	370630020081	3	0.2803095	10.33694412	0.310108
290	370630020081	4	0.024390411	0.899442622	0.0359777
291	370630020082	1	2.706428924	73.29769109	0.732977
292	370630020082	2	0.985950554	26.70230815	0.534046
293	370630020091	4	0.616444971	14.64567367	0.585827
294	370630020091	5	2.468629726	58.65040207	2.9325199
295	370630020091	6	1.123983814	26.70392483	1.60224
296	370630020092	5	2.039909043	94.90425306	4.7452102
297	370630020092	6	0.109529938	5.095745311	0.305745
298	370630020093	1	0.029483432	1.051282857	0.0105128
299	370630020093	2	0.000985805	0.035150576	0.000703
300	370630020093	3	0.002794223	0.099632865	0.002989
301	370630020093	4	1.393115677	49.67395377	1.9869601
302	370630020093	5	1.378140296	49.1399806	2.457
303	370630020132	1	0.002550376	0.158700707	0.001587
304	370630020151	3	0.412621399	25.80658916	0.774198
305	370630020151	4	0.099247895	6.207263245	0.248291
306	370630020151	5	0.686463521	42.93350295	2.1466801
307	370630020151	6	0.400566542	25.05264194	1.50316
308	370630020152	1	0.202988753	13.37360457	0.133736
309	370630020152	2	0.090655231	5.972681726	0.119454
310	370630020152	3	0.602651646	39.70478507	1.1911401
311	370630020152	4	0.399693985	26.33322894	1.0533299
312	370630020152	5	0.075137326	4.950308182	0.247515
313	370630020152	6	0.096104524	6.331700095	0.379902
314	370630020152	7	0.050599806	3.333691077	0.233358
315	370630020153	2	0.144454887	9.492914532	0.189858
316	370630020153	3	0.098155952	6.450360257	0.193511
317	370630020153	4	0.354882767	23.3212724	0.932851
318	370630020153	5	0.308875492	20.29788471	1.01489
319	370630020153	6	0.485413691	31.89916781	1.91395
320	370630020153	7	0.129929907	8.538399296	0.597688
321	370630020161	2	1.110402377	67.05110229	1.34102
322	370630020161	3	0.545651477	32.94889649	0.988467
323	370630020162	2	0.853954219	43.6597032	0.873194
324	370630020162	3	0.91741818	46.90439435	1.40713
325	370630020162	4	0.159027111	8.130501968	0.32522
326	370630020162	5	0.025532733	1.305399645	0.06527
327	370630020171	1	3.987411368	28.63005322	0.286301
328	370630020171	2	6.811791712	48.90941547	0.978188
329	370630020171	3	1.994925226	14.32378305	0.429713
330	370630020171	4	0.271758493	1.951255937	0.0780502
331	370630020171	5	0.220662597	1.58438177	0.0792191
332	370630020171	6	0.193340992	1.388209637	0.0832926
333	370630020171	7	0.053696988	0.38555029	0.0269885
334	370630020172	1	0.712889175	24.47281863	0.244728
335	370630020172	2	0.705735513	24.22724011	0.484545
336	370630020172	3	0.489592527	16.80725354	0.504218
337	370630020172	4	0.397013657	13.62910751	0.545164
338	370630020172	5	0.243405383	8.355879142	0.417794
339	370630020172	6	0.36434725	12.50770034	0.750462
340	370630020173	1	0.911507411	12.31979217	0.123198
341	370630020173	2	5.931454742	80.16861824	1.60337
342	370630020173	3	0.465257387	6.288346364	0.18865
343	370630020173	4	0.065658413	0.887428881	0.0354972
344	370630020173	5	0.024845997	0.335814622	0.0167907
345	370630020181	1	4.586072459	80.18024936	0.801803
346	370630020181	2	1.133630969	19.81975092	0.396395
347	370630020182	1	0.629747061	11.14615307	0.111462
348	370630020182	2	4.962840966	87.83936998	1.75679
349	370630020182	3	0.057317012	1.014477447	0.0304343
350	370630020183	1	3.913025418	36.0921077	0.360921
351	370630020183	2	2.968186354	27.37730786	0.547546
352	370630020191	1	3.594696054	59.74105967	0.597411
353	370630020191	2	0.151613556	2.519699684	0.050394
354	370630020192	1	1.963062248	12.8769733	0.12877
355	370630020193	1	4.3907188	99.99999952	1
356	370630020201	1	0.61441737	6.797494903	0.0679749
357	370630020211	1	1.61280319	26.36580869	0.263658
358	370630020211	2	0.133204094	2.177595932	0.0435519
359	370630020212	1	0.072392216	5.395286808	0.0539529
360	370630020212	2	0.21978574	16.38031227	0.327606
361	370630020221	1	0.303324948	20.07532517	0.200753
362	370630020221	2	0.224824911	14.87986145	0.297597
363	370630020222	1	0.838761329	49.93020863	0.499302
364	370630020222	2	0.693508663	41.28353445	0.825671
365	370630020222	3	0.082875019	4.933426033	0.148003
366	370630020231	1	0.324552899	27.2624739	0.272625
367	370630020232	1	0.114886559	6.739542869	0.0673954
368	370630020232	2	0.129403767	7.591159851	0.151823
369	370630020241	1	1.433088683	38.75959735	0.387596
370	370630020241	2	1.924701037	52.05584141	1.0411201
371	370630020241	3	0.129494567	3.502335444	0.10507
372	370630020241	4	0.200018482	5.409739051	0.21639
373	370630020242	1	0.217956829	22.99510756	0.229951
374	370630020243	1	0.253072322	31.22086234	0.312209
375	370630020243	2	0.149663354	18.46357175	0.369271
376	370630020251	2	1.050799482	38.29859605	0.765972
377	370630020251	3	0.764865119	27.87711713	0.836313
378	370630020251	4	0.928037812	33.82428892	1.35297
379	370630020252	1	0.737199044	26.35641725	0.263564
380	370630020252	2	0.613657851	21.93955962	0.438791
381	370630020252	3	0.53188084	19.01585935	0.570476
382	370630020252	4	0.914300407	32.68816367	1.30753
383	370630020253	1	0.704762294	34.43625793	0.344363
384	370630020253	2	0.380227313	18.57875476	0.371575
385	370630020253	3	0.105022228	5.131620375	0.153949
386	370630020253	4	0.8073123	39.44707999	1.57788
387	370630020253	5	0.049246402	2.406289062	0.120314
388	370630020261	4	1.48606548	78.27426016	3.13097
389	370630020261	5	0.41247108	21.72573758	1.08629
390	370630020262	3	0.048244517	0.924284958	0.0277285
391	370630020262	4	2.328809439	44.61612821	1.78465
392	370630020262	5	2.842604326	54.4595865	2.72298
393	370630020271	2	1.466943013	16.72715794	0.334543
394	370630020271	3	2.069120821	23.59363006	0.707809
395	370630020271	4	4.30237909	49.05887544	1.96236
396	370630020271	5	0.528552486	6.026942312	0.301347
397	370630020271	6	0.402832775	4.59339415	0.275604
398	370630020272	1	2.625605649	23.82981095	0.238298
399	370630020272	2	1.656243374	15.03194758	0.300639
400	370630020272	3	0.412088995	3.740090535	0.112203
401	370630020272	4	0.153185779	1.390303286	0.0556121
402	370630020273	1	0.110342965	11.48754472	0.114875
403	370630020273	2	0.134841042	14.03798156	0.28076
404	370630020281	1	2.379959199	17.11766919	0.171177
405	370630020281	2	2.060746145	14.82175443	0.296435
406	370630020281	3	2.270400782	16.3296789	0.48989
407	370630020281	4	0.779138715	5.603893871	0.224156
408	370630020282	1	0.481822354	40.20165753	0.402017
409	370630020282	2	0.701798992	58.55577783	1.17112
410	370630020282	3	0.014892303	1.242564353	0.0372769
411	370630020283	1	7.009113104	56.37557418	0.563756
412	370630020283	2	3.865364217	31.08982891	0.621797
413	370630020283	3	0.819741908	6.593333576	0.1978
414	370630020283	4	0.738670699	5.941263064	0.237651
415	370630021001	1	0.46893365	0.792561852	0.0079256
416	370630021002	1	5.920774785	5.466484907	0.0546649
417	370630021003	1	37.42603826	59.92637216	0.599264
418	370630022001	6	1.901292011	100.0000003	6
419	370630023001	6	0.839927144	99.99999964	6
420	370630023002	6	0.713924584	100.000001	6
421	370639801001	1	1.736049288	6.623458085	0.0662346
422	370639801001	2	5.120612151	19.53640383	0.390728
423	370639801001	3	8.51602674	32.49075159	0.974723
424	370639801001	4	5.19993003	19.83902118	0.793561
425	370639801001	5	0.562325127	2.145409659	0.10727
426	370779706033	1	0.059243309	0.122478755	0.0012248
427	370779707031	1	0.062408023	0.199178957	0.0019918
428	371350107031	1	0.046324247	3.191520657	0.0319152
429	371350107033	1	0.138450478	42.67474547	0.426747
430	371350107034	1	0.177989524	30.23884241	0.302388
431	371350107041	1	0.222793513	11.89297963	0.11893
432	371350107042	1	0.075262784	2.142908242	0.0214291
433	371350107051	1	0.376534977	14.9189204	0.149189
434	371350107052	1	0.545407295	55.7516209	0.557516
435	371350107053	1	0.406414271	36.66973973	0.366697
436	371350107054	1	0.049206146	17.98162271	0.179816
437	371350107062	1	0.817373216	17.76935034	0.177694
438	371350108021	1	19.9142272	21.67167119	0.216717
439	371350108022	1	1.179493026	1.269078287	0.0126908
440	371350109011	1	4.202894426	7.15171286	0.0715171
441	371350109012	1	6.519490331	28.75202028	0.28752
442	371350109012	2	1.464205211	6.457384824	0.129148
443	371350109013	1	1.820655423	5.982133188	0.0598213
444	371350109013	2	2.040767655	6.705356635	0.134107
445	371350109013	3	0.096839602	0.318186183	0.0095456
446	371350109013	4	0.102828312	0.337863304	0.0135145
447	371350109013	5	0.060713637	0.199486986	0.0099744
448	371350109013	6	0.111701908	0.367019306	0.0220212
449	371350109013	7	0.13819741	0.454075659	0.0317853
450	371350109021	1	4.385654471	30.26776661	0.302678
451	371350109021	2	1.579878594	10.90359418	0.218072
452	371350109021	3	1.072079437	7.398998345	0.22197
453	371350109021	4	0.089546873	0.618011265	0.0247205
454	371350109021	5	0.015328709	0.105791685	0.0052896
455	371350109021	6	0.083243871	0.574510847	0.0344707
456	371350109021	7	0.084472955	0.58299342	0.0408095
457	371350109022	1	26.75514306	98.95008859	0.989501
458	371350109022	2	0.283885834	1.049911352	0.0209982
459	371350110001	1	8.327025345	74.74994415	0.747499
460	371350110002	1	12.71038593	94.13458359	0.941346
461	371350110003	1	2.314770102	100.0000001	1
462	371350110004	1	2.495664273	100.0000011	1
463	371350110005	1	10.73380482	99.9999996	1
464	371350111012	1	0.763827199	3.812421945	0.0381242
465	371350111013	1	1.765170323	17.60002311	0.176
466	371350111015	1	5.4653435	18.24676842	0.182468
467	371350111021	1	3.72390981	4.665461995	0.0466546
468	371350111022	1	10.17698275	79.21498627	0.79215
469	371350111023	1	3.618285354	99.99999929	1
470	371350112021	1	0.375058937	3.616340227	0.0361634
471	371350112022	1	7.131414957	18.51220699	0.185122
472	371350112022	2	0.032362239	0.084008077	0.0016802
473	371350112023	1	1.966107696	4.261507702	0.0426151
474	371350112041	1	4.17823502	14.94562833	0.149456
475	371350112041	2	1.609345689	5.756660985	0.115133
476	371350112041	3	0.166334437	0.594981533	0.0178494
477	371350112042	1	4.621029429	26.30443986	0.263044
478	371350112042	2	4.626087195	26.33323036	0.526665
479	371350112051	1	2.179586319	52.88355814	0.528836
480	371350112051	2	0.264859159	6.426308791	0.128526
481	371350112052	1	3.68498033	89.78599622	0.89786
482	371350112052	2	0.419201224	10.21400284	0.20428
483	371350112053	1	0.734988258	32.75747579	0.327575
484	371350112053	2	1.508738583	67.24252674	1.3448499
485	371350113001	1	1.197137239	90.2091847	0.902092
486	371350114001	1	3.372248793	99.99999995	1
487	371350114002	1	0.656705332	99.99999943	1
488	371350115001	1	4.651804695	100.0000001	1
489	371350116011	1	0.286986301	99.99999598	1
490	371350116012	1	0.535845187	99.99999918	1
491	371350116021	1	0.451272965	100.0000013	1
492	371350116022	1	0.728764836	99.99999853	1
493	371350116023	1	0.726080692	100.0000025	1
494	371350117001	1	0.674080827	100.0000005	1
495	371350117002	1	2.371603082	99.99999947	1
496	371350118001	1	4.197979711	99.99999976	1
497	371350118002	1	2.272143295	97.05747173	0.970575
498	371350119011	1	3.867991171	100.0000002	1
499	371350119012	1	2.18911654	99.99999927	1
500	371350119013	1	0.996838853	99.99999908	1
501	371350119021	1	3.181266537	95.47642795	0.954764
502	371350119021	2	0.15072508	4.523573269	0.0904715
503	371350119022	1	2.106198533	100.0000003	1
504	371350121001	1	1.985061274	70.81131	0.708113
505	371350121001	2	0.818249719	29.18868815	0.583774
506	371350121002	1	3.317612103	100	1
507	371350121003	1	1.362181018	99.95239309	0.999524
508	371350121003	2	0.00064882	0.047608312	0.0009522
509	371350121004	1	2.678659855	99.99999922	1
510	371350122011	1	4.064989743	24.77439665	0.247744
511	371350122012	1	0.636404215	7.743622249	0.0774362
512	371350122021	1	0.624070532	51.64645208	0.516465
513	371350122022	1	0.326110114	14.73986007	0.147399
514	371350122023	1	0.436367556	12.50774147	0.125077
515	371459205002	1	4.690531459	14.17386773	0.141739
516	371459205003	1	0.242373099	0.482224239	0.0048222
517	371459206022	1	4.525725119	6.199711473	0.0619971
518	370779701022	0	128.4473114	100	0
519	370779701011	0	107.014328	100	0
520	371459205004	0	25.2979469	100	0
521	370779707013	0	73.8629532	100	0
522	370779704003	0	4.4639635	100	0
523	370779704001	0	3.1295044	100	0
524	371459204001	0	4.7251768	100	0
525	371459205001	0	84.6025543	100	0
526	370779706032	0	13.7965508	100	0
527	370779706031	0	15.4988241	100	0
528	371459201002	0	26.5580635	100	0
529	370779703002	0	1.8427809	100	0
530	370779707011	0	58.0366936	100	0
531	370630016033	0	4.7774873	100	0
532	370779707041	0	8.0879927	100	0
533	370779702003	0	29.8274078	100	0
534	371459201001	0	110.7742004	100	0
535	371459201004	0	104.9717331	100	0
536	370779701012	0	137.9210663	100	0
537	371459202001	0	74.2553024	100	0
538	370779707021	0	4.5765676	100	0
539	370630016011	0	15.0780373	100	0
540	370779705002	0	50.9928513	100	0
541	370630020202	0	9.374299	100	0
542	370779706012	0	67.7190475	100	0
543	370779706021	0	44.3001709	100	0
544	371459203002	0	5.789825	100	0
545	370779706011	0	67.5728455	100	0
546	371459201003	0	25.5358429	100	0
547	370779707022	0	3.5922701	100	0
548	370779702001	0	53.157444	100	0
549	370779705001	0	35.0441589	100	0
550	371459203005	0	12.4474344	100	0
551	370630020131	0	1.6251836	100	0
552	370779702002	0	2.9756868	100	0
553	370779707032	0	5.5220256	100	0
554	370779701013	0	96.5872498	100	0
555	370779704002	0	1.47629	100	0
556	370779703003	0	46.7210999	100	0
557	370779705003	0	38.0971336	100	0
558	370779703001	0	1.7867202	100	0
559	370630020133	0	2.3636835	100	0
560	370779707012	0	55.6996956	100	0
561	370779706022	0	54.6496849	100	0
562	371459203003	0	1.8954567	100	0
563	370779701021	0	113.0792542	100	0
564	370630016034	0	13.4162254	100	0
565	370370208001	0	26.6135311	100	0
566	370370205003	0	78.8625183	100	0
567	370370202001	0	80.7087479	100	0
568	370370201032	0	7.9639187	100	0
569	370370205002	0	78.8827515	100	0
570	370370203001	0	80.9251022	100	0
571	370370207022	0	140.6276093	100	0
572	370370201042	0	30.520052	100	0
573	370370204021	0	16.4692936	100	0
574	370370202003	0	125.1865616	100	0
575	370370202002	0	73.9273376	100	0
576	370370205001	0	55.4467583	100	0
577	370370208002	0	45.368454	100	0
578	370370201052	0	16.2670765	100	0
579	370370201063	0	20.1329288	100	0
580	370370204012	0	4.6048956	100	0
581	370370207023	0	29.2465019	100	0
582	370370201041	0	11.3892298	100	0
583	370370207021	0	92.4033661	100	0
584	370370204022	0	10.1930094	100	0
585	370370204011	0	5.6814423	100	0
586	370370203002	0	64.3020706	100	0
587	370370204013	0	8.1263924	100	0
588	370370208003	0	79.8615189	100	0
589	371459206011	0	17.3745232	100	0
590	371459204003	0	3.0024989	100	0
591	371459203004	0	2.1130369	100	0
592	371350111011	0	16.6425018	100	0
593	371350108011	0	71.0565872	100	0
594	371350112033	0	34.9698257	100	0
595	371459204002	0	1.3232018	100	0
596	371350112031	0	70.0104752	100	0
597	371459206013	0	62.6021614	100	0
598	371459206012	0	23.4206429	100	0
599	371459203001	0	2.0060143	100	0
600	371350112032	0	55.6462212	100	0
601	371350108013	0	37.5331726	100	0
602	371350107061	0	2.0028589	100	0
603	371459202003	0	70.8725357	100	0
604	371459202002	0	124.7839127	100	0
605	371350111014	0	9.0256062	100	0
606	371459202004	0	34.3572388	100	0
607	371459206021	0	63.832943	100	0
608	371350107043	0	15.5003252	100	0
609	371350107011	0	20.6680489	100	0
610	371459206014	0	37.9400978	100	0
611	371350107032	0	0.4523112	100	0
612	371350108012	0	74.5377808	100	0
613	370370201051	0	6.4961829	100	0
614	370370201062	0	21.6176224	100	0
615	370370201031	0	20.6556988	100	0
616	370370201061	0	38.5305862	100	0
