# Supplementary material for: Food access and associated socioeconomic factors in the Durham-Chapel Hill Metropolitan Statistical Area (MSA), North Carolina
Source: PLoS One. 2025 Sep 5;20(9):e0330333. doi: 10.1371/journal.pone.0330333 (PMC12412965; doi:10.1371/journal.pone.0330333)
Supplement: S1 File — Contains block group–level data for food outlet categories in the Durham–Chapel Hill MSA. Includes: S1 Table (convenience stores), S2 Table (food banks), S3 Table (fruit and vegetable outlets), S4 Table (grocery stores), S5 Table (restaurants), S6 Table (specialty stores), and S7 Table (example Area Weighted Median calculation for grocery stores). (ZIP) [file pone.0330333.s001.zip › S5_Table.csv]

OID_	FIPS	COUNT_	AREA	PERCENTAGE
1	370370201031	1	0.032153763124243	0.155665338945305
2	370370201031	2	0.024695798288573	0.119559250227140
3	370370201031	3	0.016670279454694	0.080705474242649
4	370370201031	4	0.016795049654316	0.081309521592858
5	370370201031	5	0.883175456139671	4.275698810025095
6	370370201031	6	0.731454013515873	3.541172972410254
7	370370201031	7	0.188926332195650	0.914645089076840
8	370370201031	8	0.057674389190447	0.279217810590425
9	370370201031	9	0.163837517890568	0.793183138653008
10	370370201031	10	0.010589645083933	0.051267426612906
11	370370201031	11	0.110679119672878	0.535828500430054
12	370370201031	12	0.011074847842287	0.053616428549152
13	370370201031	13	0.032247526957701	0.156119275825403
14	370370201031	14	2.054143633223848	9.944682483122417
15	370370201031	15	0.575749650367921	2.787364705208897
16	370370201031	16	0.073259324742317	0.354668832162870
17	370370201031	17	0.092583208566110	0.448221145574746
18	370370201031	18	0.115203409881122	0.557731851712199
19	370370201031	19	0.117463998139078	0.568675990226588
20	370370201031	20	1.268323138964108	6.140306207896374
21	370370201031	21	0.370403303235515	1.793225742250468
22	370370201031	22	0.544386103729973	2.635525024762847
23	370370201031	23	0.298813977000090	1.446641838828569
24	370370201031	24	0.463584726333219	2.244343011288668
25	370370201031	25	1.918876843820189	9.289818212983919
26	370370201031	26	0.802583087179517	3.885528664710803
27	370370201031	27	0.334413974039269	1.618991357736893
28	370370201031	28	0.202835502881286	0.981983265353789
29	370370201031	29	0.111370558295478	0.539175947729799
30	370370201031	30	0.319803523380561	1.548258089436592
31	370370201031	31	0.328903180618675	1.592312069146018
32	370370201031	32	0.462153012868229	2.237411686922717
33	370370201031	33	0.836457748068321	4.049525349905547
34	370370201031	34	0.060901031432273	0.294838885992650
35	370370201031	35	0.192218600171060	0.930583876966476
36	370370201031	36	0.154474638372009	0.747854826438703
37	370370201031	37	0.129043048429181	0.624733403510032
38	370370201031	38	0.108676053831410	0.526131099788733
39	370370201031	39	0.114404511837480	0.553864163371469
40	370370201031	40	0.203525072711524	0.985321665308272
41	370370201031	41	0.078157293638985	0.378381266240873
42	370370201031	42	0.081302985505305	0.393610438288203
43	370370201031	43	0.082474329139270	0.399281239652823
44	370370201031	44	0.059091903973460	0.286080395175162
45	370370201031	45	0.033072802430758	0.160114664661859
46	370370201031	46	0.026514600983937	0.128364581564392
47	370370201031	47	0.032907490243937	0.159314342239447
48	370370201031	48	0.047470108457609	0.229816040326942
49	370370201031	49	0.020000375008063	0.096827395991976
50	370370201031	50	0.032840735196455	0.158991162428348
51	370370201031	51	0.067050123777341	0.324608357777410
52	370370201031	52	0.048439397996415	0.234508641439022
53	370370201031	53	0.090678201755892	0.438998476064499
54	370370201031	54	0.021379205642890	0.103502699821552
55	370370201031	55	0.030693823578511	0.148597364246733
56	370370201031	56	0.048980526922689	0.237128397558892
57	370370201031	57	0.021720352749419	0.105154288152375
58	370370201031	58	0.018301156954224	0.088601007271294
59	370370201031	59	0.011284740191725	0.054632575977713
60	370370201031	60	0.003466337794170	0.016781508451853
61	370370201031	61	0.011709192887180	0.056687469908755
62	370370201031	62	0.008704198484712	0.042139453541856
63	370370201031	63	0.030780941194014	0.149019124931258
64	370370201031	64	0.016676063289720	0.080733475401836
65	370370201031	65	0.012767965176513	0.061813281983941
66	370370201031	66	0.015498013736353	0.075030208810283
67	370370201031	67	0.016176811949352	0.078316460360180
68	370370201031	68	0.017946632224876	0.086884654135727
69	370370201031	69	0.033893217382948	0.164086522360598
70	370370201031	70	0.030220935164240	0.146307979486189
71	370370201031	71	0.028752838792201	0.139200515315513
72	370370201031	72	0.018338301163438	0.088780832752211
73	370370201031	73	0.014260338515560	0.069038277725747
74	370370201031	74	0.004873588663555	0.023594402566844
75	370370201031	75	0.005468900939100	0.026476475398968
76	370370201031	76	0.020708290487785	0.100254612354483
77	370370201031	77	0.009211940813054	0.044597575825484
78	370370201031	78	0.004211426836740	0.020388692404410
79	370370201031	79	0.006729134560884	0.032577617997028
80	370370201031	80	0.003573603424672	0.017300811298761
81	370370201031	81	0.009884327358354	0.047852786703042
82	370370201031	82	0.002375845708619	0.011502131992604
83	370370201031	83	0.005525200312695	0.026749036375398
84	370370201031	84	0.004806573308024	0.023269962531846
85	370370201031	85	0.012073333893369	0.058450378123674
86	370370201031	86	0.007016969209356	0.033971105842961
87	370370201031	87	0.015456360525209	0.074828553992906
88	370370201031	88	0.030783016024175	0.149029169762995
89	370370201031	89	0.040944409149242	0.198223309150600
90	370370201031	90	0.012842559725929	0.062174415011309
91	370370201031	91	0.008973295081559	0.043442225251511
92	370370201031	92	0.032914816306669	0.159349809753275
93	370370201031	93	0.006539182821390	0.031658008625110
94	370370201031	94	0.007175535953684	0.034738771696128
95	370370201031	95	0.033219246719238	0.160823642323812
96	370370201031	96	0.013778395317016	0.066705056228039
97	370370201031	97	0.025061667702251	0.121330526144978
98	370370201031	98	0.015669484275849	0.075860345536323
99	370370201031	99	0.013254147110749	0.064167024383843
100	370370201031	100	0.009508099804203	0.046031364137004
101	370370201031	101	0.003081292145060	0.014917395027665
102	370370201031	102	0.012719438610018	0.061578351335481
103	370370201031	103	0.015697668024187	0.075996790925960
104	370370201031	104	0.011448332043492	0.055424569778116
105	370370201031	105	0.011661339675989	0.056455799161201
106	370370201031	106	0.011835680394011	0.057299831222331
107	370370201031	107	0.013757492072908	0.066603857790812
108	370370201031	108	0.008892751827074	0.043052292883076
109	370370201031	109	0.008296997243460	0.040168078714174
110	370370201031	110	0.024989664628664	0.120981939175186
111	370370201031	111	0.012726158756741	0.061610885440845
112	370370201031	112	0.012492832640198	0.060481288607154
113	370370201031	113	0.019913888299635	0.096408689704639
114	370370201031	114	0.006929320417598	0.033546773585972
115	370370201031	115	0.002146785769708	0.010393188915191
116	370370201031	116	0.010843534406485	0.052496575664511
117	370370201031	117	0.009420974796086	0.045609567662772
118	370370201031	118	0.033842322555031	0.163840126297789
119	370370201031	119	0.001326753652752	0.006423184628642
120	370370201031	120	0.008590906005396	0.041590973038206
121	370370201031	121	0.030363222985991	0.146996834532951
122	370370201031	122	0.009625560508286	0.046600024179785
123	370370201031	123	0.002840355868430	0.013750955285574
124	370370201031	124	0.008248486805692	0.039933226149379
125	370370201031	125	0.011460758225048	0.055484728390227
126	370370201031	126	0.006861643467481	0.033219130586988
127	370370201031	127	0.005191692108469	0.025134430102061
128	370370201031	128	0.012890123497540	0.062404684501099
129	370370201031	129	0.007638578306480	0.036980488925788
130	370370201031	130	0.012466425780002	0.060353445628807
131	370370201031	131	0.005015873638289	0.024283243830404
132	370370201031	132	0.003466202643377	0.016780854149154
133	370370201031	133	0.005580583520557	0.027017161937885
134	370370201031	134	0.004431978444972	0.021456444278978
135	370370201031	135	0.008795349245139	0.042580739806303
136	370370201031	136	0.010976008707977	0.053137920721496
137	370370201031	137	0.001270473993798	0.006150719096285
138	370370201031	138	0.006464106523145	0.031294543317243
139	370370201031	139	0.023078839061188	0.111731099437481
140	370370201031	140	0.043350925939610	0.209873928407904
141	370370201031	141	0.011970657584124	0.057953293461501
142	370370201031	142	0.009042869077450	0.043779052378411
143	370370201031	143	0.003077578263178	0.014899415089210
144	370370201031	144	0.005867506766972	0.028406237432159
145	370370201031	145	0.004930017824003	0.023867591877644
146	370370201031	146	0.020732742176970	0.100372989804425
147	370370201031	147	0.005539511377426	0.026818320232890
148	370370201031	148	0.014063702460606	0.068086307717604
149	370370201031	149	0.014320703628376	0.069330522080185
150	370370201031	150	0.019127171696063	0.092599975114195
151	370370201031	151	0.011473086769434	0.055544414313552
152	370370201031	152	0.021368637712603	0.103451537522329
153	370370201031	153	0.015958875017670	0.077261366864346
154	370370201031	154	0.016670038343256	0.080704306954905
155	370370201031	155	0.021369167754269	0.103454103601930
156	370370201031	156	0.008327924442581	0.040317805914538
157	370370201031	157	0.024853541086874	0.120322927127691
158	370370201031	158	0.015864958906317	0.076806692764468
159	370370201031	159	0.028051490596296	0.135805093006393
160	370370201031	160	0.019257946257032	0.093233091253042
161	370370201031	161	0.013416491367193	0.064952978227180
162	370370201031	162	0.020950429822296	0.101426876435456
163	370370201031	163	0.017213140773328	0.083333617357310
164	370370201031	164	0.014293740870104	0.069199987844143
165	370370201031	165	0.041177560827456	0.199352061479670
166	370370201031	166	0.006453471080323	0.031243054171000
167	370370201031	167	0.004419313601057	0.021395130235796
168	370370201031	168	0.022978082228594	0.111243307497352
169	370370201031	169	0.009516406704077	0.046071580157115
170	370370201031	170	0.008068328444260	0.039061029253239
171	370370201031	171	0.039573036068864	0.191584109422946
172	370370201031	172	0.010348022005417	0.050097661871254
173	370370201031	173	0.023586541707523	0.114189029609439
174	370370201031	174	0.019958029171827	0.096622387983266
175	370370201031	175	0.023913875794816	0.115773745259980
176	370370201031	176	0.018394683460509	0.089053795184327
177	370370201031	177	0.016680985966485	0.080757307453601
178	370370201031	178	0.035847810661902	0.173549253801792
179	370370201031	179	0.010335487390948	0.050036978305157
180	370370201031	180	0.002640436035611	0.012783087592534
181	370370201032	20	3.976532494324363	49.931857651055090
182	370370201032	21	0.056989965755475	0.715602063280603
183	370370201032	22	0.081185750113843	1.019419638532912
184	370370201032	23	0.021241874963178	0.266726420170528
185	370370201032	24	0.040285102038440	0.505845226541623
186	370370201032	25	0.217905509356017	2.736159427862021
187	370370201032	26	0.580009703545220	7.282968766126288
188	370370201032	27	0.265544040547320	3.334338962807234
189	370370201032	28	0.391620089153970	4.917429587923412
190	370370201032	29	0.152876509673604	1.919614168904084
191	370370201032	30	0.393664541009751	4.943101018795158
192	370370201032	31	0.297615400814474	3.737047251453404
193	370370201032	32	0.612069444103877	7.685531150361650
194	370370201032	33	0.126134340206918	1.583822571325840
195	370370201032	34	0.022282474329064	0.279792844117355
196	370370201032	35	0.093550885984023	1.174684107008148
197	370370201032	36	0.070638154208008	0.886977351670505
198	370370201032	37	0.064755128357804	0.813106357348404
199	370370201032	38	0.012328793442854	0.154808129966614
200	370370201032	39	0.011519850005704	0.144650524412238
201	370370201032	40	0.060702154421743	0.762214652596175
202	370370201032	41	0.310257064493354	3.895783978032981
203	370370201032	42	0.035649543345525	0.447638219024862
204	370370201032	43	0.025680550959287	0.322461243993348
205	370370201032	44	0.020233760791930	0.254067900878502
206	370370201032	45	0.004904297578077	0.061581462969678
207	370370201032	46	0.006245225156843	0.078418997952446
208	370370201032	47	0.011420076049516	0.143397699498880
209	370370201032	48	0.000075871248200	0.000952687390417
210	370370201041	1	3.420774280770660	30.035168132006586
211	370370201041	2	0.016425275525494	0.144217616109879
212	370370201041	3	0.012073469982036	0.106007783935251
213	370370201041	4	0.009926827773920	0.087159782182409
214	370370201041	5	0.008477146089461	0.074431250698941
215	370370201041	6	0.006674804579717	0.058606286572910
216	370370201041	7	0.004810132766835	0.042234048356040
217	370370201041	8	0.003519916994755	0.030905663475799
218	370370201041	9	0.005923177496276	0.052006831604302
219	370370201041	10	0.002596036847802	0.022793787838894
220	370370201041	11	0.000696270419569	0.006113411000152
221	370370201041	12	0.002359828971282	0.020719829517443
222	370370201041	13	0.002651014882826	0.023276507360844
223	370370201041	14	0.000829908823779	0.007286786268407
224	370370201041	15	0.005045356998438	0.044299370053711
225	370370201041	16	0.003735375831165	0.032797440554892
226	370370201041	17	0.147934984164554	1.298902458126263
227	370370201041	18	0.054287578025601	0.476657154096414
228	370370201041	19	0.027982666505702	0.245694110250175
229	370370201041	20	0.296757323397821	2.605596093481434
230	370370201041	21	0.030653104495592	0.269141156862788
231	370370201041	22	0.618526831076694	5.430804794685383
232	370370201041	23	0.192492790678690	1.690130028377990
233	370370201041	24	0.051678827858714	0.453751740454451
234	370370201041	25	0.282209578592413	2.477863619687955
235	370370201041	26	0.571471075435345	5.017644668859098
236	370370201041	27	0.348667641219679	3.061380367915977
237	370370201041	28	0.048316687418910	0.424231390643415
238	370370201041	29	0.083336685548180	0.731714856508991
239	370370201041	30	1.101699571694912	9.673170209687616
240	370370201041	31	0.094823637377910	0.832572879053660
241	370370201041	32	0.320747986753313	2.816239517553905
242	370370201041	33	0.029437636438065	0.258469073740511
243	370370201041	34	0.046239036053825	0.405989144020828
244	370370201041	35	0.113080936115577	0.992876071317655
245	370370201041	36	0.099469550673393	0.873365043488759
246	370370201041	37	0.067868910531208	0.595904310377856
247	370370201041	38	0.040682871429499	0.357204768039398
248	370370201041	39	0.040081696601103	0.351926317733827
249	370370201041	40	0.038342565602435	0.336656356122449
250	370370201041	41	0.219331897115072	1.925783423827374
251	370370201041	42	0.107127027975960	0.940599417747980
252	370370201042	1	2.788356666014036	9.136146568699729
253	370370201042	2	1.404289460940087	4.601202742965159
254	370370201042	3	1.867109760128645	6.117649379758086
255	370370201042	4	0.268675433900420	0.880324304792822
256	370370201042	5	0.183731111627198	0.602001309773533
257	370370201042	6	0.249339371636095	0.816969031394130
258	370370201042	7	0.302816196788489	0.992187689242308
259	370370201042	8	0.159565718593503	0.522822567922807
260	370370201042	9	0.177163059095884	0.580480859635859
261	370370201042	10	0.123644809049029	0.405126471695474
262	370370201042	11	0.134496911474493	0.440683758733400
263	370370201042	12	0.253766605496882	0.831475015488297
264	370370201042	13	0.100656709860061	0.329805173639852
265	370370201042	14	0.163053104788793	0.534249108799078
266	370370201042	15	0.095397008941532	0.312571582584267
267	370370201042	16	0.022595547626599	0.074035089353093
268	370370201042	17	0.601827719255449	1.971909232144254
269	370370201042	18	0.120678308619438	0.395406630955157
270	370370201042	19	0.091439327175164	0.299604102085620
271	370370201042	20	0.316164373000357	1.035923447935902
272	370370201042	21	0.306382606516390	1.003873153442524
273	370370201042	22	0.897418112627527	2.940421327839447
274	370370201042	23	0.446467829447301	1.462867206967001
275	370370201042	24	0.679027440485671	2.224856775340124
276	370370201042	25	0.721004112741274	2.362394786480456
277	370370201042	26	0.337016023797481	1.104244599316508
278	370370201042	27	0.078930750389074	0.258619319802756
279	370370201042	28	0.077008011733714	0.252319400433480
280	370370201042	29	0.144748338537162	0.474272912274784
281	370370201042	30	0.417171749975708	1.366877594446104
282	370370201042	31	0.159531378490511	0.522710051393648
283	370370201042	32	0.149906465727577	0.491173693514863
284	370370201042	33	0.140656033229226	0.460864333109543
285	370370201042	34	0.324998105581378	1.064867476722676
286	370370201042	35	0.222540865238828	0.729162802997366
287	370370201042	36	0.217100609405695	0.711337617550850
288	370370201042	37	0.164292215894603	0.538309098977366
289	370370201042	38	0.230045079745278	0.753750620061638
290	370370201042	39	0.060462558136344	0.198107652362070
291	370370201042	40	0.079903534649343	0.261806680906832
292	370370201042	41	0.036135070766541	0.118397802841120
293	370370201042	42	0.090506397779763	0.296547326817762
294	370370201042	43	0.033083201296236	0.108398247501198
295	370370201042	44	0.055753784714428	0.182679194207567
296	370370201042	45	0.049567380013863	0.162409226320550
297	370370201042	46	0.030707401047585	0.100613856230819
298	370370201042	47	0.030679037093736	0.100520920759975
299	370370201051	19	1.351737401450542	20.808178878935866
300	370370201051	20	0.020497780555646	0.315535757141405
301	370370201051	21	0.012057378915971	0.185607128296813
302	370370201051	22	0.052002592249437	0.800509951513867
303	370370201051	23	0.016121634192438	0.248170870863697
304	370370201051	24	0.486282656792741	7.485667332581955
305	370370201051	25	0.278389404981023	4.285430388054254
306	370370201051	26	0.606328966864898	9.333618784585209
307	370370201051	27	0.794851526399694	12.235669979813897
308	370370201051	28	0.105854211320068	1.629483183548085
309	370370201051	29	0.235636374347296	3.627304994698587
310	370370201051	30	0.051284905403008	0.789462127976895
311	370370201051	31	0.138433701846530	2.131000612844445
312	370370201051	32	0.224415399148425	3.454573176459589
313	370370201051	33	0.121643462316811	1.872537462250512
314	370370201051	34	0.105202241829675	1.619446990301421
315	370370201051	35	0.081704057544861	1.257724054024063
316	370370201051	36	0.141082634418177	2.171777366324760
317	370370201051	37	0.049191714464575	0.757240269331895
318	370370201051	38	0.071075591128739	1.094113111426708
319	370370201051	39	0.029317187718857	0.451298666165994
320	370370201051	40	0.033048566687200	0.508738225769105
321	370370201051	41	0.056579328405402	0.870962647808880
322	370370201051	42	0.011112224428287	0.171057746422159
323	370370201051	43	0.025836099342903	0.397711993530836
324	370370201051	44	0.020768669044485	0.319705721016020
325	370370201051	45	0.028959464521005	0.445791998759982
326	370370201051	46	0.021283216862838	0.327626492487285
327	370370201051	47	0.017648806088715	0.271679627788324
328	370370201051	48	0.022028303645003	0.339096101175320
329	370370201051	49	0.013716938736404	0.211153819219783
330	370370201051	50	0.038998434716740	0.600328440060636
331	370370201051	51	0.019427070160742	0.299053610978413
332	370370201051	52	0.033166409302052	0.510552254297709
333	370370201051	53	0.027607573173557	0.424981450089514
334	370370201051	54	0.026259261116516	0.404225999779847
335	370370201051	55	0.004095950798150	0.063051652484989
336	370370201051	56	0.000778061342695	0.011977207688565
337	370370201051	57	0.007240814882884	0.111462604460473
338	370370201051	58	0.001671503310279	0.025730544882233
339	370370201051	59	0.029831926718712	0.459222380619294
340	370370201051	60	0.006586142311708	0.101384800921452
341	370370201051	61	0.007948056397537	0.122349636166271
342	370370201051	62	0.013235165612344	0.203737570077195
343	370370201051	63	0.002322047456355	0.035744796870582
344	370370201051	64	0.028069240465041	0.432088196986842
345	370370201051	65	0.012020028330298	0.185032166276024
346	370370201051	66	0.027191413657808	0.418575234180577
347	370370201051	67	0.059721676008191	0.919334861930108
348	370370201051	68	0.011170401542582	0.171953304834321
349	370370201051	69	0.052333408601069	0.805602424218578
350	370370201051	70	0.021140848975640	0.325434930383387
351	370370201051	71	0.018960514172354	0.291871609168745
352	370370201051	72	0.017649112852880	0.271684350009972
353	370370201051	73	0.014142552553203	0.217705571375033
354	370370201051	74	0.012588517555662	0.193783293143877
355	370370201051	75	0.006218650439766	0.095727757919085
356	370370201051	76	0.000304969760481	0.004694599203919
357	370370201051	77	0.000981877177061	0.015114678276645
358	370370201051	78	0.001512623919713	0.023284810395995
359	370370201051	79	0.000298403366709	0.004593518405201
360	370370201051	80	0.003091934926211	0.047596178782639
361	370370201051	81	0.002461849201479	0.037896856669332
362	370370201051	82	0.001932073303061	0.029741669390942
363	370370201051	83	0.000659789762332	0.010156575812989
364	370370201051	84	0.009362804668749	0.144127782620210
365	370370201051	85	0.001280233192718	0.019707467776094
366	370370201051	86	0.001451882362297	0.022349775831778
367	370370201051	87	0.006889738031262	0.106058248613725
368	370370201051	88	0.011789763146854	0.181487543539720
369	370370201051	89	0.003094627632564	0.047637629374596
370	370370201051	90	0.007453624971521	0.114738529493589
371	370370201051	91	0.021882165204166	0.336846496470477
372	370370201051	92	0.017351138408270	0.267097434283474
373	370370201051	93	0.005949486460823	0.091584340554440
374	370370201051	94	0.002262582536120	0.034829414418375
375	370370201051	95	0.015942374796885	0.245411413616763
376	370370201051	96	0.002018299439828	0.031069004771290
377	370370201051	97	0.022655329426168	0.348748319573800
378	370370201051	98	0.006599721801413	0.101593838897740
379	370370201051	99	0.002291384844039	0.035272787202660
380	370370201051	100	0.004117774816467	0.063387603888352
381	370370201051	101	0.004399451325671	0.067723634823971
382	370370201051	102	0.002095183051735	0.032252524549396
383	370370201051	103	0.005689846612797	0.087587534372983
384	370370201051	104	0.000538528636619	0.008289923908433
385	370370201051	105	0.003535914798178	0.054430651650393
386	370370201051	106	0.000257719786768	0.003967249421346
387	370370201051	107	0.000262171629141	0.004035779545859
388	370370201051	108	0.000845387587204	0.013013604652579
389	370370201051	109	0.004716017367031	0.072596743172183
390	370370201051	110	0.000564899302091	0.008695864828394
391	370370201051	111	0.005001875318663	0.076997141788924
392	370370201051	112	0.003350099888501	0.051570281082279
393	370370201051	113	0.003853727602494	0.059322952237129
394	370370201051	114	0.003029871693613	0.046640798806977
395	370370201051	115	0.004591983662960	0.070687411153586
396	370370201051	116	0.002325075406087	0.035791408083368
397	370370201051	117	0.010734419993636	0.165241955389786
398	370370201051	118	0.000871471468165	0.013415130910794
399	370370201051	119	0.001151600312637	0.017727337629842
400	370370201051	120	0.004143217553301	0.063779260595226
401	370370201051	121	0.022269546066402	0.342809703722887
402	370370201051	122	0.004576804972622	0.070453755634876
403	370370201051	123	0.004849090670139	0.074645227657503
404	370370201051	124	0.007982705507483	0.122883012602394
405	370370201051	125	0.007767695673714	0.119573225452165
406	370370201051	126	0.008085337463291	0.124462893497058
407	370370201051	127	0.005366289468277	0.082606807396340
408	370370201051	128	0.020724716820131	0.319029135648546
409	370370201051	129	0.022206401576791	0.341837679250059
410	370370201051	130	0.002255929684414	0.034727002716077
411	370370201051	131	0.006251271166109	0.096229910118302
412	370370201051	132	0.011810661288335	0.181809242314720
413	370370201051	133	0.012431938917164	0.191372975640650
414	370370201051	134	0.004761071531430	0.073290291424269
415	370370201051	135	0.015566914664834	0.239631709969262
416	370370201051	136	0.009943901931966	0.153072993269929
417	370370201051	137	0.006631481976896	0.102082744074120
418	370370201051	138	0.002477277348349	0.038134352235774
419	370370201051	139	0.001028722565775	0.015835800017420
420	370370201051	140	0.020977906979843	0.322926657554806
421	370370201051	141	0.025066053850369	0.385858179072211
422	370370201051	142	0.008539149673233	0.131448721981027
423	370370201051	143	0.001381624201617	0.021268245962471
424	370370201051	144	0.002337986160556	0.035990151780312
425	370370201051	145	0.005294687797212	0.081504595992009
426	370370201051	146	0.000807409927910	0.012428989676952
427	370370201051	147	0.007714401087335	0.118752826989086
428	370370201051	148	0.001399516979250	0.021543681203973
429	370370201051	149	0.005366054896670	0.082603196482003
430	370370201051	150	0.013854020463864	0.213264008005680
431	370370201051	151	0.000905133989633	0.013933320144495
432	370370201051	152	0.001278141959719	0.019675276057294
433	370370201051	153	0.008685088949026	0.133695260807951
434	370370201051	154	0.010735020964379	0.165251206525929
435	370370201051	155	0.002518561412259	0.038769864862528
436	370370201051	156	0.000733562589174	0.011292209239791
437	370370201051	157	0.019117238927585	0.294284175942516
438	370370201051	158	0.005034684709592	0.077502198225637
439	370370201051	159	0.005938990001925	0.091422761689991
440	370370201051	160	0.004039603693486	0.062184264609281
441	370370201051	161	0.005644685490493	0.086892339647828
442	370370201051	162	0.020682507439302	0.318379379012594
443	370370201051	163	0.011006804662195	0.169434950938462
444	370370201051	164	0.030978878072320	0.476878153778869
445	370370201051	165	0.036380130001060	0.560023161221006
446	370370201051	166	0.019007952795794	0.292601862960085
447	370370201051	167	0.003708287611457	0.057084099227363
448	370370201051	168	0.003243367811750	0.049927284341371
449	370370201051	169	0.012444263888725	0.191562701997736
450	370370201051	170	0.003639916252542	0.056031614133016
451	370370201051	171	0.009845950864820	0.151565168359278
452	370370201051	172	0.015241314389572	0.234619531743362
453	370370201051	173	0.014415746339417	0.221911022201542
454	370370201051	174	0.005456386225899	0.083993725777821
455	370370201051	175	0.009047031759341	0.139266883471433
456	370370201051	176	0.001846406335138	0.028422941662729
457	370370201051	177	0.000187161009327	0.002881091961404
458	370370201051	178	0.018533426703365	0.285297172120435
459	370370201051	179	0.006098101500857	0.093872069172294
460	370370201052	20	7.022876967809995	43.172333835180901
461	370370201052	21	1.424267195731281	8.755519871193536
462	370370201052	22	0.493629843930927	3.034533071115423
463	370370201052	23	0.300184885030820	1.845352286282083
464	370370201052	24	0.715135019090564	4.396210829681388
465	370370201052	25	0.434855552078524	2.673224826587034
466	370370201052	26	1.429691953460727	8.788867949587061
467	370370201052	27	1.345691470034500	8.272484574309940
468	370370201052	28	0.211803820903415	1.302039791601331
469	370370201052	29	0.309247556308568	1.901064022602509
470	370370201052	30	0.215962065919004	1.327602127778417
471	370370201052	31	0.461384770914338	2.836310168565263
472	370370201052	32	0.226517283164659	1.392489119921520
473	370370201052	33	0.245135114865058	1.506940113316539
474	370370201052	34	0.104512228687862	0.642476985920795
475	370370201052	35	0.208799569825958	1.283571501321554
476	370370201052	36	0.237836062035965	1.462070019925667
477	370370201052	37	0.070399872302039	0.432775172184957
478	370370201052	38	0.093584544211573	0.575300294029667
479	370370201052	39	0.057296914664166	0.352226237045788
480	370370201052	40	0.028557011018477	0.175550962757233
481	370370201052	41	0.171048216955904	1.051499372433908
482	370370201052	42	0.030912980237262	0.190034014373403
483	370370201052	43	0.034945888753944	0.214825858742450
484	370370201052	44	0.058011501159168	0.356619075886302
485	370370201052	45	0.004346838524391	0.026721693226697
486	370370201052	46	0.004082173885169	0.025094697593531
487	370370201052	47	0.012940816846354	0.079552193146983
488	370370201052	48	0.006966058201914	0.042823046963061
489	370370201052	49	0.002895805139796	0.017801631267346
490	370370201052	50	0.006257668329072	0.038468301149346
491	370370201052	51	0.029033520407553	0.178480249788045
492	370370201052	52	0.027293994188647	0.167786711088465
493	370370201052	53	0.003222324640017	0.019808872591930
494	370370201052	54	0.020905818762806	0.128516132471435
495	370370201052	55	0.016151432531787	0.099289086278289
496	370370201052	56	0.004740267672192	0.029140253965720
497	370370201052	57	0.005470527791685	0.033629444622165
498	370370201052	58	0.003362771924734	0.020672256229413
499	370370201052	59	0.002606025916974	0.016020246600708
500	370370201052	60	0.001693838690053	0.010412679835501
501	370370201052	61	0.001677796581014	0.010314062802901
502	370370201052	62	0.000359597583254	0.002210585061042
503	370370201052	63	0.002762807083439	0.016984040910176
504	370370201052	64	0.010947738793078	0.067299973512494
505	370370201052	65	0.000304155270446	0.001869759777027
506	370370201052	66	0.004448019551455	0.027343692031203
507	370370201052	67	0.030623901083205	0.188256933299513
508	370370201052	68	0.003381110924419	0.020784993134847
509	370370201052	69	0.027013372174816	0.166061619317934
510	370370201052	70	0.012681367042594	0.077957255119061
511	370370201052	71	0.009038153137118	0.055561013851967
512	370370201052	72	0.018275291102951	0.112345264205556
513	370370201052	73	0.003514082445774	0.021602420371125
514	370370201052	74	0.003859624622083	0.023726601423717
515	370370201052	75	0.001737052233352	0.010678330156026
516	370370201052	76	0.006157666310979	0.037853550167791
517	370370201052	77	0.000972786042811	0.005980091062811
518	370370201052	78	0.000026356819540	0.000162025537002
519	370370201052	79	0.000122489853245	0.000752992379044
520	370370201052	82	0.000034688642900	0.000213244469241
521	370370201052	83	0.001199768137839	0.007375437560564
522	370370201052	84	0.002737357740961	0.016827593984739
523	370370201052	86	0.001576911426892	0.009693882843507
524	370370201052	87	0.002140284138380	0.013157152225196
525	370370201052	88	0.008349288957157	0.051326300004538
526	370370201052	89	0.007956822879968	0.048913659632075
527	370370201052	90	0.008520991044417	0.052381818969966
528	370370201052	91	0.002472367580510	0.015198597247010
529	370370201052	92	0.000706740487456	0.004344606405483
530	370370201052	93	0.000063185299690	0.000388424411278
531	370370201052	94	0.001249958458689	0.007683976824024
532	370370201052	95	0.000767483986503	0.004718020126273
533	370370201052	96	0.001762650619300	0.010835693309171
534	370370201052	97	0.005377390562547	0.033056894146450
535	370370201061	1	17.454046482069774	45.299197442560384
536	370370201061	2	2.199780157499937	5.709179002541508
537	370370201061	3	1.991172146361937	5.167770138164546
538	370370201061	4	0.507637103991876	1.317491243450078
539	370370201061	5	0.158719259292032	0.411930555587365
540	370370201061	6	0.448111937465868	1.163003155313442
541	370370201061	7	0.021828201987094	0.056651621310007
542	370370201061	8	0.152169831376675	0.394932558671386
543	370370201061	9	0.371513991921973	0.964205388706605
544	370370201061	10	0.421065136227579	1.092807490901665
545	370370201061	11	0.030893117166727	0.080178164736145
546	370370201061	12	0.058857361443248	0.152754906416961
547	370370201061	13	0.060233369161786	0.156326115270366
548	370370201061	14	0.107794444618222	0.279763310759383
549	370370201061	15	0.130252553959835	0.338049756272028
550	370370201061	16	0.140863507387914	0.365588795708306
551	370370201061	17	0.107028866312107	0.277776374212485
552	370370201061	18	0.059756014905091	0.155087218333412
553	370370201061	19	0.057291029010379	0.148689740083749
554	370370201061	20	0.193688345851539	0.502687249633779
555	370370201061	21	0.126736708756190	0.328924940074191
556	370370201061	22	0.019822939827420	0.051447282786646
557	370370201061	23	0.113604831956653	0.294843245577460
558	370370201061	24	0.035413026178048	0.091908868612553
559	370370201061	25	0.068167622984577	0.176918207244409
560	370370201061	26	0.128811192009080	0.334308930918977
561	370370201061	27	0.043563684576399	0.113062604192041
562	370370201061	28	0.456007304068176	1.183494321700949
563	370370201061	29	0.092486623799116	0.240034300159325
564	370370201061	30	0.133071368450200	0.345365540281436
565	370370201061	31	0.550259045398042	1.428109703251165
566	370370201061	32	0.024837299811601	0.064461255403530
567	370370201061	33	0.013278447001654	0.034462094109604
568	370370201061	34	0.027483583994877	0.071329264482713
569	370370201061	35	0.076464003060070	0.198450140225356
570	370370201061	36	0.008237527627882	0.021379190827600
571	370370201061	37	0.000157915683475	0.000409845002554
572	370370201061	38	0.080895863262146	0.209952327442397
573	370370201061	39	0.000017024775620	0.000044185093297
574	370370201061	43	0.000325064453956	0.000843653011721
575	370370201061	45	0.011658443141727	0.030257632136621
576	370370201061	47	0.001499990350899	0.003892986026886
577	370370201061	48	0.007715748029753	0.020024994993332
578	370370201062	2	5.679235156972745	26.271322316630958
579	370370201062	3	0.249249972827243	1.152994407269166
580	370370201062	4	0.204287148424887	0.945002869766075
581	370370201062	5	0.076124394591916	0.352140464553091
582	370370201062	6	0.045433880136027	0.210170573353222
583	370370201062	7	0.138659577295521	0.641419195848225
584	370370201062	8	0.147011531681236	0.680054131640860
585	370370201062	9	0.213692212005049	0.988509336727473
586	370370201062	10	0.008263139243616	0.038224089761404
587	370370201062	11	5.220157617855500	24.147695866039740
588	370370201062	12	0.200541055864282	0.927673986145758
589	370370201062	13	0.199107820873806	0.921044047897116
590	370370201062	14	0.191504010401615	0.885869917890500
591	370370201062	15	1.382051912496619	6.393172715684605
592	370370201062	16	0.365000863902497	1.688441326409626
593	370370201062	17	0.233484046979222	1.080063509335676
594	370370201062	18	1.170814988732497	5.416021188059018
595	370370201062	19	1.192273427237955	5.515284828110330
596	370370201062	20	0.203377555430380	0.940795223828698
597	370370201062	21	0.281977627182929	1.304387813684093
598	370370201062	22	0.152399723851233	0.704979131097549
599	370370201062	23	0.065453046787773	0.302776349497681
600	370370201062	24	0.276637533829405	1.279685312411704
601	370370201062	25	0.240458246043323	1.112325147822048
602	370370201062	26	0.433036608743647	2.003164864416222
603	370370201062	27	0.313301246392669	1.449286356117604
604	370370201062	28	0.281141031558319	1.300517843046266
605	370370201062	29	0.292696595250467	1.353972213206313
606	370370201062	30	0.336783919685216	1.557913814194809
607	370370201062	31	1.023034393968936	4.732409481575922
608	370370201062	32	0.160583292649932	0.742835139462863
609	370370201062	33	0.110385920130126	0.510629337719170
610	370370201062	34	0.108430345997027	0.501583133970832
611	370370201062	35	0.174986613286459	0.809462822313327
612	370370201062	36	0.045189359345175	0.209039455459347
613	370370201062	37	0.014094038045096	0.065196986212301
614	370370201062	38	0.052177537217709	0.241365757896371
615	370370201062	39	0.001366803755510	0.006322636941791
616	370370201062	40	0.010350589454177	0.047880333214227
617	370370201062	41	0.010455488776297	0.048365582341271
618	370370201062	42	0.003892653132771	0.018006851678314
619	370370201062	43	0.006480069114063	0.029975864640959
620	370370201062	44	0.000535693541602	0.002478041022318
621	370370201062	45	0.016407436852970	0.075898435271682
622	370370201062	46	0.008047095763593	0.037224703798115
623	370370201062	47	0.006140994489976	0.028407354358754
624	370370201062	48	0.021009321843962	0.097186091183232
625	370370201062	49	0.000413489471649	0.001912742628887
626	370370201062	50	0.003531333649234	0.016335439886248
627	370370201062	51	0.004499998785746	0.020816345028370
628	370370201062	52	0.003071656020397	0.014209037507206
629	370370201062	53	0.000315585091036	0.001459851091877
630	370370201062	54	0.001240919939923	0.005740316576048
631	370370201062	55	0.001672464774511	0.007736580708487
632	370370201062	58	0.000028248011520	0.000130671225073
633	370370201062	59	0.001276809092483	0.005906334616949
634	370370201062	60	0.000516019119731	0.002387029985782
635	370370201062	61	0.001617082470544	0.007480390162059
636	370370201062	62	0.000185394818330	0.000857609676931
637	370370201062	63	0.002715436218911	0.012561216108419
638	370370201062	64	0.002099161281690	0.009710417177949
639	370370201062	66	0.003138811127848	0.014519687343721
640	370370201062	67	0.007175332838075	0.033192054300961
641	370370201062	68	0.003335657860497	0.015430271923771
642	370370201062	69	0.000899188054379	0.004159514185789
643	370370201062	71	0.002881171238219	0.013327882392002
644	370370201062	72	0.000195803714675	0.000905759729407
645	370370201062	73	0.003093089097843	0.014308183830656
646	370370201062	74	0.000477433761494	0.002208539686485
647	370370201062	80	0.001181085017834	0.005463528860708
648	370370201062	81	0.000896988587529	0.004149339769524
649	370370201062	91	0.003020757048602	0.013973586208459
650	370370201062	92	0.000025736861980	0.000119055009666
651	370370201062	95	0.000393815424095	0.001821733323891
652	370370201063	1	0.008888634598099	0.044149736281667
653	370370201063	2	0.006756228886532	0.033558103925521
654	370370201063	3	0.008034616072717	0.039907837004657
655	370370201063	4	0.006568397960694	0.032625150078699
656	370370201063	5	0.005541197111472	0.027523056376795
657	370370201063	6	0.014447636504359	0.071761228850296
658	370370201063	7	0.003057877691539	0.015188440043637
659	370370201063	8	0.000225025130490	0.001117696993645
660	370370201063	9	0.000079993441664	0.000397326418897
661	370370201063	10	0.000014036534805	0.000069719291879
662	370370201063	11	0.000005535195740	0.000027493247640
663	370370201063	12	0.000000903127130	0.000004485821099
664	370370201063	22	5.665931929138218	28.142612647709875
665	370370201063	23	0.107505504072067	0.533978486934832
666	370370201063	24	0.396235451842693	1.968096506975734
667	370370201063	25	0.041673235586511	0.206990437152377
668	370370201063	26	0.149565366131556	0.742889292916991
669	370370201063	27	0.158617510671379	0.787851181023200
670	370370201063	28	0.189741538222402	0.942443834510712
671	370370201063	29	1.202103355168256	5.970832249683980
672	370370201063	30	0.199113408493493	0.988993796303847
673	370370201063	31	2.619578467116795	13.011413307177266
674	370370201063	32	0.177266093200104	0.880478455953167
675	370370201063	33	0.398371529910123	1.978706379877275
676	370370201063	34	0.038622602816828	0.191837982544499
677	370370201063	35	0.427218088383699	2.121986873094365
678	370370201063	36	3.088300168324532	15.339548103295666
679	370370201063	37	0.141609007737536	0.703370160818395
680	370370201063	38	0.345617756198558	1.716679049186186
681	370370201063	39	0.211114568739136	1.048603408339483
682	370370201063	40	0.146629399575144	0.728306383948595
683	370370201063	41	0.098853149770417	0.491002351914602
684	370370201063	42	0.305684124036208	1.518329200367565
685	370370201063	43	0.136092739697774	0.675970926827319
686	370370201063	44	0.118458940688301	0.588384068877429
687	370370201063	45	0.163825113622884	0.813717279402105
688	370370201063	46	0.361417739269082	1.795157366426006
689	370370201063	47	0.399106928995219	1.982359097885924
690	370370201063	48	0.109532878223155	0.544048428850762
691	370370201063	49	0.078026637145795	0.387557325583951
692	370370201063	50	0.223666021186829	1.110946314823231
693	370370201063	51	0.038904841300185	0.193239857542423
694	370370201063	52	0.191901303909153	0.953171363519572
695	370370202001	1	7.132929471497895	8.837864496144510
696	370370202001	2	0.843537734033932	1.045162751232298
697	370370202001	3	1.321973086550232	1.637955212254101
698	370370202001	4	0.367769292801802	0.455674654938466
699	370370202001	5	2.883816319845135	3.573115081034060
700	370370202001	6	1.611580463068903	1.996785446168979
701	370370202001	7	5.458142821902629	6.762765123829177
702	370370202001	8	0.747830432994093	0.926579192925477
703	370370202001	9	1.240192615563605	1.536627318308318
704	370370202001	10	0.641872890290503	0.795295348258200
705	370370202001	11	1.228034709942609	1.521563392208301
706	370370202001	12	3.666920016740369	4.543398663290835
707	370370202001	13	5.793790444983943	7.178640287476731
708	370370202001	14	0.834699755485469	1.034212291516796
709	370370202001	15	0.473769822170045	0.587011761076906
710	370370202001	16	0.308410034326481	0.382127161570873
711	370370202001	17	1.795251072540263	2.224357576934949
712	370370202001	18	2.776780562993645	3.440495304114117
713	370370202001	19	0.149277584144372	0.184958377375168
714	370370202001	20	2.323817857152540	2.879264041134870
715	370370202001	21	0.199897417678345	0.247677521224588
716	370370202001	22	0.219263209283736	0.271672184672885
717	370370202001	23	0.210237786173013	0.260489476811875
718	370370202001	24	0.942735972088504	1.168071661194994
719	370370202001	25	0.734578956189694	0.910160306850821
720	370370202001	26	0.242869803852214	0.300921301020563
721	370370202001	27	0.625825450877532	0.775412199881557
722	370370202001	28	0.499768798134944	0.619225093275750
723	370370202001	29	0.364219414442909	0.451276273594721
724	370370202001	30	0.284813381736401	0.352890363564242
725	370370202001	31	0.427166781615194	0.529269516578642
726	370370202001	32	0.600450308183796	0.743971811525876
727	370370202001	33	1.061320636354655	1.315000801360030
728	370370202001	34	0.233339445895107	0.289112967213082
729	370370202001	35	0.122974717690352	0.152368517835733
730	370370202001	36	0.243339379556134	0.301503116172180
731	370370202001	37	0.158523028300913	0.196413696397834
732	370370202001	38	0.323067505336568	0.400288106966582
733	370370202001	39	0.530094963377822	0.656799913014990
734	370370202001	40	0.138351235632465	0.171420379001325
735	370370202001	41	0.230036723447377	0.285020817756390
736	370370202001	42	0.135476302620093	0.167858270543592
737	370370202001	43	0.135556780288223	0.167957984234682
738	370370202001	44	0.150087449248163	0.185961818959172
739	370370202001	45	0.229226652302637	0.284017120882889
740	370370202001	46	0.127041762315669	0.157407680138116
741	370370202002	1	22.603547842491601	30.575359099127759
742	370370202002	2	7.148465848546437	9.669584255100085
743	370370202002	3	2.816734738854276	3.810139750077570
744	370370202002	4	0.204163776235952	0.276168184611859
745	370370202002	5	0.120967527003878	0.163630311632941
746	370370202002	6	0.475029512974400	0.642562753559091
747	370370202002	7	2.685988702890321	3.633282248403852
748	370370202002	8	0.226359156992281	0.306191424401273
749	370370202002	9	0.443605495626665	0.600056124890026
750	370370202002	10	0.231014363690515	0.312488427750969
751	370370202002	11	0.248850833132131	0.336615456925249
752	370370202002	12	7.504129747609412	10.150683572261428
753	370370202002	13	0.246742988414406	0.333764218278168
754	370370202002	14	0.166268378872073	0.224907851911936
755	370370202002	15	0.153917361100815	0.208200881562528
756	370370202002	16	2.365940279191344	3.200359259858205
757	370370202002	17	0.129988370843164	0.175832623486164
758	370370202002	18	0.111281804328383	0.150528631710770
759	370370202002	19	0.062084671174982	0.083980671041289
760	370370202002	20	0.397150995489289	0.537218068078403
761	370370202002	21	0.394795333693865	0.534031612314331
762	370370202002	22	0.711915443784500	0.962993530644196
763	370370202002	23	0.090174829093948	0.121977655917665
764	370370202002	24	0.393448486784766	0.532209759913804
765	370370202002	25	0.090364189368844	0.122233799707322
766	370370202002	26	0.564069058156772	0.763004734036875
767	370370202002	27	4.967560693004633	6.719518240840294
768	370370202002	28	0.181960722062398	0.246134565147146
769	370370202002	29	0.220875299602619	0.298773522127449
770	370370202002	30	0.645750183922651	0.873493130341544
771	370370202002	31	0.942451601321082	1.274835098664038
772	370370202002	32	0.338365312318735	0.457699870963860
773	370370202002	33	1.491587626414002	2.017640222818958
774	370370202002	34	1.597041618419601	2.160285691418649
775	370370202002	35	0.458002677972767	0.619530900412662
776	370370202003	1	20.372682302269894	16.273857719247385
777	370370202003	2	1.489476142736884	1.189805174570102
778	370370202003	3	0.691089052893005	0.552047332366102
779	370370202003	4	0.272044775269052	0.217311490961595
780	370370202003	5	0.169528627513070	0.135420791555739
781	370370202003	6	0.226058968656051	0.180577669522608
782	370370202003	7	0.108398183877993	0.086589315794647
783	370370202003	8	0.157533287939272	0.125838820629098
784	370370202003	9	0.250192328953727	0.199855586192813
785	370370202003	10	0.193305345997298	0.154413819960242
786	370370202003	11	0.603274821001125	0.481900638164022
787	370370202003	12	0.188883128404794	0.150881318012968
788	370370202003	13	0.106181142000107	0.084818325429068
789	370370202003	14	0.060931233215378	0.048672344922144
790	370370202003	15	0.131992726075796	0.105436820358887
791	370370202003	16	0.833803044808417	0.666048383603153
792	370370202003	17	0.273063109285420	0.218124944126337
793	370370202003	18	0.172201614345241	0.137555994311408
794	370370202003	19	0.331207418442548	0.264571072346851
795	370370202003	20	0.415057151100386	0.331550893600852
796	370370202003	21	0.164336323208851	0.131273138329316
797	370370202003	22	0.470690722961577	0.375991425262295
798	370370202003	23	0.175283200788197	0.140017589627045
799	370370202003	24	0.343388667515392	0.274301549233151
800	370370202003	25	0.893760953306523	0.713943229140165
801	370370202003	26	0.288767811298835	0.230669982737232
802	370370202003	27	0.048154352803847	0.038466073071042
803	370370202003	28	0.168744169465193	0.134794160341034
804	370370202003	29	0.075344550161596	0.060185815056562
805	370370202003	30	0.009387906337891	0.007499132895595
806	370370202003	31	0.265657786378677	0.212209514358113
807	370370202003	32	0.299693769461600	0.239397723441631
808	370370202003	33	0.066635709181095	0.053229124871469
809	370370202003	45	0.001068468139860	0.000853500694098
810	370370202003	46	0.000235263178641	0.000187930064337
811	370370202003	50	0.011429093106814	0.009129648826832
812	370370202004	1	13.627572657003620	9.973959914820812
813	370370202004	2	28.301538755181024	20.713770542757064
814	370370202004	3	1.852870842386750	1.356107941923762
815	370370202004	4	13.722314506704912	10.043301053918757
816	370370202004	5	0.520493784471200	0.380947089616956
817	370370202004	6	0.677033122477757	0.495517535995576
818	370370202004	7	0.346739239749887	0.253776909887431
819	370370202004	8	0.443648776647075	0.324704569618501
820	370370202004	9	0.677423107734798	0.495802964473486
821	370370202004	10	0.340657631706072	0.249325807965365
822	370370202004	11	0.380154026097782	0.278233043638067
823	370370202004	12	1.379148239199362	1.009392472202358
824	370370202004	13	0.294408665236149	0.215476394773220
825	370370202004	14	0.280151660263277	0.205041756141391
826	370370202004	15	0.732015102878642	0.535758603305099
827	370370202004	16	0.808397472045955	0.591662520124966
828	370370202004	17	0.196660311545348	0.143934808755645
829	370370202004	18	0.312985827552133	0.229072937380939
830	370370202004	19	0.484472390670377	0.354583191446085
831	370370202004	20	0.577205770543901	0.422454340395640
832	370370202004	21	0.796218093233758	0.582748486854496
833	370370202004	22	0.719847477748221	0.526853172502129
834	370370202004	23	0.325801027868269	0.238452325586795
835	370370202004	24	0.666413839135088	0.487745329671696
836	370370202004	25	0.931418715441846	0.681701221894164
837	370370202004	26	1.123354173358000	0.822177931259177
838	370370202004	27	0.567415894817815	0.415289173823376
839	370370202004	28	0.755040188765060	0.552610561423143
840	370370202004	29	0.414429437575474	0.303319065099622
841	370370202004	30	0.311855216133237	0.228245447903897
842	370370202004	31	2.380628081797701	1.742371121957961
843	370370202004	32	1.337499795123747	0.978910160922120
844	370370202004	33	0.684535469310487	0.501008470328498
845	370370202004	34	0.887253250446400	0.649376714179460
846	370370202004	35	0.059523851226661	0.043565242398862
847	370370202004	36	0.078127549697562	0.057181206700533
848	370370202004	37	0.016811535516284	0.012304288193233
849	370370202004	38	0.042573515111324	0.031159366663522
850	370370202004	39	0.084074566065922	0.061533801572982
851	370370202004	40	0.023433657329703	0.017150989743136
852	370370202004	41	0.024283144608479	0.017772725710348
853	370370202004	42	0.004555380722072	0.003334062922448
854	370370203001	1	16.353460495867790	20.208144065838045
855	370370203001	2	2.394596882698597	2.959028689824227
856	370370203001	3	0.455235791106676	0.562539681001095
857	370370203001	4	0.423880283536377	0.523793348724926
858	370370203001	5	1.976195668007549	2.442005884410365
859	370370203001	6	1.955138082163403	2.415984802907476
860	370370203001	7	0.237621649102576	0.293631584546905
861	370370203001	8	0.204536813590981	0.252748303446748
862	370370203001	9	2.889914527602344	3.571097941411421
863	370370203001	10	0.460460336766709	0.568995707320611
864	370370203001	11	0.550863448949407	0.680707789020364
865	370370203001	12	0.347183478963444	0.429018296277104
866	370370203001	13	0.206543787393552	0.255228342197505
867	370370203001	14	0.316087887628373	0.390593145241314
868	370370203001	15	0.268613036394122	0.331927969544196
869	370370203001	16	0.172184749715474	0.212770516006063
870	370370203001	17	0.166476268426398	0.205716485312319
871	370370203001	18	0.061179893987923	0.075600641953000
872	370370203001	19	0.141092464052776	0.174349449824581
873	370370203001	20	0.068873500511656	0.085107712891091
874	370370203001	21	0.084442564022822	0.104346569308258
875	370370203001	22	0.112570557141964	0.139104627847499
876	370370203001	23	0.059000928975699	0.072908071845740
877	370370203001	24	0.199201607588827	0.246155532972285
878	370370203001	25	0.718401543756705	0.887736384419937
879	370370203001	26	0.326501509774768	0.403461368247370
880	370370203001	27	0.231035831142066	0.285493419650796
881	370370203001	28	2.281852951832970	2.819709822233043
882	370370203001	29	0.799544042656585	0.988005028358951
883	370370203001	30	0.443809730300052	0.548420376836472
884	370370203001	31	0.358503546230485	0.443006623104026
885	370370203001	32	0.839942318176079	1.037925604613477
886	370370203001	33	1.888297182796721	2.333388796745147
887	370370203001	34	0.447221227646940	0.552636000183198
888	370370203001	35	0.036158505146554	0.044681447170863
889	370370203001	36	0.036806804666491	0.045482557743149
890	370370203001	37	0.032169439470301	0.039752116531994
891	370370203001	38	0.038805365762520	0.047952200823471
892	370370203001	39	0.016515275720458	0.020408100849994
893	370370203001	40	0.005582970785086	0.006898936036742
894	370370203001	41	0.001150259848140	0.001421388257870
895	370370203002	1	4.777919521966813	7.430428913286356
896	370370203002	2	0.438666361669586	0.682196341325999
897	370370203002	3	0.485445149276808	0.754944836642240
898	370370203002	4	0.321934761310068	0.500660035739900
899	370370203002	5	0.221499733139955	0.344467505959756
900	370370203002	6	0.141700695971869	0.220367242173379
901	370370203002	7	0.338841610636733	0.526952890086202
902	370370203002	8	0.064946562975966	0.101002291297811
903	370370203002	9	0.639072799305134	0.993860399661353
904	370370203002	10	0.150786739129962	0.234497492270490
905	370370203002	11	0.089975149054165	0.139925745072850
906	370370203002	12	0.258780649005910	0.402445291874858
907	370370203002	13	0.919825145148695	1.430475193702552
908	370370203002	14	2.453910467740654	3.816223192183531
909	370370203002	15	0.149492288098496	0.232484413915609
910	370370203002	16	0.264553189255915	0.411422515074108
911	370370203002	17	0.104012877881533	0.161756658229966
912	370370203002	18	0.096128086821441	0.149494547242376
913	370370203002	19	0.097397430634861	0.151468579858197
914	370370203002	20	0.129221338223458	0.200959845249526
915	370370203002	21	0.111794776865866	0.173858755585858
916	370370203002	22	0.216665287802601	0.336949170364268
917	370370203002	23	0.072227669474785	0.112325576254957
918	370370203002	24	0.095496568228149	0.148512434841089
919	370370203002	25	0.140378461386757	0.218310955949596
920	370370203002	26	0.194235933559777	0.302067937747018
921	370370203002	27	0.122260618621794	0.190134813151832
922	370370203002	28	1.916119374143552	2.979872041269451
923	370370203002	29	0.295990662611396	0.460312813436664
924	370370203002	30	1.054148780788640	1.639369927363937
925	370370203002	31	0.291893504798619	0.453941077844554
926	370370203002	32	4.929877042777398	7.666747158294697
927	370370203002	33	2.380372622741694	3.701860083472961
928	370370203002	34	4.299074529419451	6.685748375816429
929	370370203002	35	1.880416587248452	2.924348498269077
930	370370203002	36	0.115709455681260	0.179946707156076
931	370370203002	37	0.344640759743923	0.535971494313506
932	370370204011	1	0.004049144750364	0.071269663075593
933	370370204011	2	0.000374614040863	0.006593643379464
934	370370204011	3	0.000033009747385	0.000581009995782
935	370370204011	14	0.000025187842860	0.000443335367079
936	370370204011	15	0.002689019448580	0.047329873817618
937	370370204011	16	0.000683612221836	0.012032371211293
938	370370204011	20	0.799373672724180	14.069907557993464
939	370370204011	21	0.006521976091619	0.114794374440426
940	370370204011	22	0.020891170979541	0.367708938247448
941	370370204011	23	0.008880026185679	0.156298802185073
942	370370204011	24	0.026822066522795	0.472099606688315
943	370370204011	25	0.033596638400526	0.591339961127087
944	370370204011	26	0.238187283689327	4.192373576149448
945	370370204011	27	0.021051699030100	0.370534418881730
946	370370204011	28	0.072155354869170	1.270018274887241
947	370370204011	29	0.234028196477168	4.119168797711740
948	370370204011	30	0.212763645212210	3.744887931617462
949	370370204011	31	0.035722334695353	0.628754691415435
950	370370204011	32	0.182728944878494	3.216242228554356
951	370370204011	33	3.481021900368071	61.270039302919308
952	370370204011	34	0.202878180782444	3.570892245444015
953	370370204011	35	0.003935853818956	0.069275610748810
954	370370204012	12	0.000198163778849	0.004303328253599
955	370370204012	13	0.000243497532593	0.005287796880819
956	370370204012	14	0.000143944241146	0.003125895779046
957	370370204012	15	0.000123350016926	0.002678671228425
958	370370204012	16	0.000092972421629	0.002018990812166
959	370370204012	17	0.000004473036945	0.000097136552286
960	370370204012	18	0.000106203256641	0.002306311867794
961	370370204012	19	0.000054248765370	0.001178067183090
962	370370204012	23	0.000118898673045	0.002582005763121
963	370370204012	24	0.000176061123286	0.003823346580260
964	370370204012	25	0.000079356493486	0.001723307067042
965	370370204012	26	0.000434593906760	0.009437649244791
966	370370204012	27	0.000118526029280	0.002573913424280
967	370370204012	28	1.115675848420920	24.228037173323575
968	370370204012	29	1.115900369954656	24.232912887065382
969	370370204012	30	0.175696027117380	3.815418145180795
970	370370204012	31	0.112697951974821	2.447350790704983
971	370370204012	32	0.242182014630293	5.259229068620494
972	370370204012	33	1.576155883721889	34.227830059972234
973	370370204012	34	0.243333069070731	5.284225387946499
974	370370204012	35	0.021360272731055	0.463860074136047
975	370370204013	33	5.063346612604695	62.307433086157857
976	370370204013	34	2.543444517094345	31.298568157017353
977	370370204013	35	0.519601446162895	6.393998834223795
978	370370204021	18	1.583184340329836	9.612946800732827
979	370370204021	19	0.010474855473712	0.063602339821766
980	370370204021	20	1.976443396088716	12.000778896854332
981	370370204021	21	0.007018339383802	0.042614698369189
982	370370204021	22	0.008223605493477	0.049932961124752
983	370370204021	23	0.016512098796949	0.100259914944866
984	370370204021	24	0.004849570159987	0.029446135087888
985	370370204021	25	0.846139869117103	5.137681911448893
986	370370204021	26	0.018325518594623	0.111270829844898
987	370370204021	27	0.017141316600401	0.104080466422403
988	370370204021	28	2.817737240735429	17.109036202309959
989	370370204021	29	0.153034586838638	0.929211655570991
990	370370204021	30	0.167750225514581	1.018563633181621
991	370370204021	31	0.175722165057401	1.066968502262008
992	370370204021	32	0.156216359705638	0.948531081946896
993	370370204021	33	2.977316492674528	18.077986450435652
994	370370204021	34	3.224299211994999	19.577642353445260
995	370370204021	35	0.490881688038219	2.980587561636833
996	370370204021	36	0.115140887748037	0.699124669386533
997	370370204021	37	0.375994773151042	2.283004991637019
998	370370204021	38	0.549337571585560	3.335526202966089
999	370370204021	39	0.261323856477407	1.586733942527683
1000	370370204021	40	0.362824682715478	2.203037437958753
1001	370370204021	41	0.117272989645887	0.712070592104225
1002	370370204021	42	0.029484516269108	0.179027216932442
1003	370370204021	43	0.006642459626079	0.040332391740442
1004	370370204022	27	2.680535541220393	26.297784090143324
1005	370370204022	28	0.010255525714426	0.100613327755429
1006	370370204022	29	0.000433760821397	0.004255473673988
1007	370370204022	30	0.002507168864489	0.024596945073833
1008	370370204022	31	0.002572708225091	0.025239928510542
1009	370370204022	32	0.009184833576419	0.090109146691862
1010	370370204022	33	1.653181922365295	16.218781876810080
1011	370370204022	34	4.244675050504612	41.643002412931139
1012	370370204022	35	1.176595169178734	11.543158165506291
1013	370370204022	36	0.097002051983622	0.951652750033956
1014	370370204022	37	0.042480159506446	0.416757788000367
1015	370370204022	38	0.028163678967016	0.276303871845513
1016	370370204022	39	0.150329810387100	1.474832485926404
1017	370370204022	40	0.095091783446024	0.932911782498385
1018	370370205001	1	10.464960213739742	18.873889600930703
1019	370370205001	2	12.094997705270993	21.813714218720111
1020	370370205001	3	2.107606836402118	3.801136166785781
1021	370370205001	4	1.529772242683217	2.758993042808070
1022	370370205001	5	0.809130961764929	1.459293502616076
1023	370370205001	6	0.182545219053655	0.329226126160796
1024	370370205001	7	0.202277746340097	0.364814368633298
1025	370370205001	8	0.324717716744059	0.585638761363577
1026	370370205001	9	1.862429901877246	3.358951743681950
1027	370370205001	10	0.071711609480148	0.129334175456908
1028	370370205001	11	0.030130437744825	0.054341205700611
1029	370370205001	12	0.073650738798922	0.132831457045844
1030	370370205001	13	0.072413761000199	0.130600528123511
1031	370370205001	14	0.093359209960234	0.168376313529230
1032	370370205001	15	0.033020717196684	0.059553916898367
1033	370370205001	16	0.008097937708620	0.014604888999678
1034	370370205001	17	0.062974886603127	0.113577217027354
1035	370370205001	18	0.013123759074474	0.023669118167848
1036	370370205001	19	0.038481273514772	0.069402204421901
1037	370370205001	20	0.029840894912357	0.053819005965196
1038	370370205001	21	0.011068511237343	0.019962413126616
1039	370370205001	22	0.014629642452217	0.026385026880630
1040	370370205001	23	0.023121159317850	0.041699748446027
1041	370370205001	24	0.014334442121078	0.025852623665875
1042	370370205001	25	0.007729320082142	0.013940075350603
1043	370370205001	26	0.011577527405758	0.020880440025098
1044	370370205001	27	0.240421671167990	0.433608153936242
1045	370370205001	28	0.104405928545688	0.188299422912931
1046	370370205001	29	0.108376950486098	0.195461287666871
1047	370370205001	30	0.065719727721248	0.118527625550408
1048	370370205001	31	0.024253731616567	0.043742378718333
1049	370370205001	32	0.047358574793166	0.085412700483092
1050	370370205001	33	0.077268414376321	0.139356050361561
1051	370370205001	34	0.361405144680329	0.651805708056995
1052	370370205001	35	0.144614889888515	0.260817567449804
1053	370370205002	1	18.991691146100607	24.075848596227363
1054	370370205002	2	11.894756549029568	15.079034066022015
1055	370370205002	3	17.501982694243782	22.187338780881653
1056	370370205002	4	8.686911524643715	11.012435123719170
1057	370370205002	5	5.825012808692446	7.384393805391000
1058	370370205002	6	2.914863245085200	3.695184679842912
1059	370370205002	7	1.434586707893825	1.818631743308628
1060	370370205002	8	0.203210531308531	0.257610865051775
1061	370370205002	9	0.120885090804759	0.153246549839462
1062	370370205002	10	0.054793762275868	0.069462288240841
1063	370370205002	11	0.042305546769784	0.053630923701024
1064	370370205002	12	0.081870247999666	0.103787265715947
1065	370370205002	13	0.081580043424048	0.103419372126547
1066	370370205002	14	0.102167324657481	0.129517957143072
1067	370370205002	15	0.074867901365691	0.094910360753616
1068	370370205002	16	0.056225072498655	0.071276766369879
1069	370370205002	17	0.027076321516627	0.034324769308968
1070	370370205002	18	0.024608415740535	0.031196194536040
1071	370370205002	19	0.011039558100739	0.013994895312796
1072	370370205002	20	0.018842792103487	0.023887088639122
1073	370370205002	21	0.016464868100799	0.020872584147572
1074	370370205002	22	0.009234169629904	0.011706196578871
1075	370370205002	23	0.019021164434709	0.024113212011034
1076	370370205002	24	0.016164042730106	0.020491226530550
1077	370370205002	25	0.003893955605063	0.004936384278088
1078	370370205002	26	0.005052393583018	0.006404941088054
1079	370370205002	27	0.018936963952780	0.024006470697737
1080	370370205002	28	0.046600366389550	0.059075485015660
1081	370370205002	29	0.054845222402203	0.069527524464454
1082	370370205002	30	0.032284477226587	0.040927170715666
1083	370370205002	31	0.030244108221849	0.038340586147677
1084	370370205002	32	0.002003214946478	0.002539484208441
1085	370370205002	33	0.014616981126657	0.018530009878112
1086	370370205002	34	0.027189006466917	0.034467620505389
1087	370370205002	35	0.039756071252703	0.050398942616410
1088	370370205002	36	0.020229785028332	0.025645385538841
1089	370370205003	1	6.614267925242815	8.387087043074191
1090	370370205003	2	3.057575405632184	3.877095902016789
1091	370370205003	3	13.732498416397913	17.413213501323295
1092	370370205003	4	27.710079712844884	35.137199331643728
1093	370370205003	5	1.687342005464287	2.139599488743846
1094	370370206001	1	11.626478980460277	18.784676467175895
1095	370370206001	2	8.246497516619527	13.323706007417105
1096	370370206001	3	5.981478463981974	9.664158678660719
1097	370370206001	4	5.837929740641935	9.432229792043318
1098	370370206001	5	0.224811066698106	0.363222877817257
1099	370370206001	6	0.206948196651399	0.334362185326733
1100	370370206001	7	0.080303657088340	0.129745060397966
1101	370370206001	8	0.101967403581094	0.164746755203179
1102	370370206001	9	0.057108981950323	0.092269873889552
1103	370370206001	10	0.102814211626468	0.166114926529071
1104	370370206001	11	0.092023041257093	0.148679841974964
1105	370370206001	12	0.040327917777046	0.065157034155382
1106	370370206001	13	0.618545851194565	0.999372528375210
1107	370370206001	14	0.038204069916566	0.061725574382249
1108	370370206001	15	0.102639244639949	0.165832235764333
1109	370370206001	16	0.105646825732615	0.170691526171126
1110	370370206001	17	0.081878117066333	0.132288884830696
1111	370370206001	18	0.064421108128511	0.104083934257723
1112	370370206001	19	0.039766189231713	0.064249460245500
1113	370370206001	20	0.074827719307648	0.120897693990857
1114	370370206001	21	0.079940445183360	0.129158225971521
1115	370370206001	22	0.068533003777457	0.110727444262950
1116	370370206001	23	0.088120439066355	0.142374483348649
1117	370370206001	24	0.066909048633970	0.108103651451826
1118	370370206001	25	0.042706043926787	0.068999326425990
1119	370370206001	26	0.076640710986499	0.123826909463756
1120	370370206001	27	0.152982811655866	0.247171360032905
1121	370370206001	28	0.113520890698560	0.183413500133783
1122	370370206001	29	0.064355353125341	0.103977695175133
1123	370370206001	30	0.025946517067325	0.041921284111801
1124	370370206001	31	0.061868577376388	0.099959859855515
1125	370370206001	32	0.008092325835834	0.013074613814602
1126	370370206001	33	0.036034485925350	0.058220219630235
1127	370370206001	34	0.222520897706957	0.359522696220902
1128	370370206001	35	0.147084479480076	0.237641539198553
1129	370370206001	36	0.011831780332766	0.019116377878052
1130	370370206002	1	10.273998974749158	7.286713644103432
1131	370370206002	2	2.607780739648873	1.849537998118549
1132	370370206002	3	4.691050519990025	3.327072731192712
1133	370370206002	4	4.362462799116357	3.094025732175131
1134	370370206002	5	0.352376878494901	0.249919180905706
1135	370370206002	6	0.209890226878216	0.148862189271807
1136	370370206002	7	0.182134464641598	0.129176739439748
1137	370370206002	8	0.109883995240033	0.077933938805332
1138	370370206002	9	0.069850945830787	0.049540966598272
1139	370370206002	10	0.088072142805062	0.062464137500923
1140	370370206002	11	0.242109114399531	0.171713058526944
1141	370370206002	12	0.219242807900972	0.155495398007139
1142	370370206002	13	0.171553916822746	0.121672609612287
1143	370370206002	14	3.088497997480205	2.190481092448678
1144	370370206002	15	1.596143390455011	1.132046036772941
1145	370370206002	16	0.449766026893527	0.318991295684772
1146	370370206002	17	0.202750701033702	0.143798564045495
1147	370370206002	18	0.567503851096187	0.402495470850949
1148	370370206002	19	0.005293676969525	0.003754478494315
1149	370370206002	20	0.003848205182889	0.002729294530823
1150	370370206002	21	1.074022520279118	0.761737914499187
1151	370370206002	22	0.007564084382843	0.005364738405472
1152	370370206002	23	0.131799573419529	0.093477306381232
1153	370370206002	24	0.164747104822141	0.116844957789510
1154	370370206002	25	0.094612372073284	0.067102718637776
1155	370370206002	26	0.000541702214961	0.000384195962107
1156	370370206002	27	0.066138174530921	0.046907726965422
1157	370370206002	28	0.099050300722245	0.070250267641569
1158	370370206002	29	0.016699071844727	0.011843621451968
1159	370370206002	30	0.007931590185503	0.005625387598947
1160	370370206003	1	0.886659991933589	1.261246863389085
1161	370370206003	2	16.779677573449536	23.868580854811501
1162	370370206003	3	7.838193419933593	11.149591676026199
1163	370370206003	4	9.449577809518969	13.441736946556137
1164	370370206003	5	0.299372422259575	0.425848162762668
1165	370370206003	6	0.154221336584839	0.219375159367594
1166	370370206004	1	0.217598844302635	0.670820733351017
1167	370370206004	2	0.551790888471291	1.701078742614620
1168	370370206004	3	3.348138872663791	10.321750472156237
1169	370370206004	4	12.110033776658929	37.333202595807933
1170	370370206004	5	1.897518460640639	5.849731092981886
1171	370370206004	6	2.205235253053390	6.798370342479246
1172	370370206004	7	0.085276334613146	0.262892633947619
1173	370370206004	8	0.113536427623449	0.350013759882339
1174	370370206004	9	0.091942892038063	0.283444512129885
1175	370370206004	10	0.098574441476544	0.303888466562785
1176	370370206004	11	0.121112178827560	0.373368529962637
1177	370370206004	12	0.223022408956295	0.687540673339691
1178	370370206004	13	0.310852506887347	0.958306131185859
1179	370370206004	14	0.113456107034693	0.349766144981510
1180	370370206004	15	0.013269272600347	0.040906941419320
1181	370370206004	16	0.013596523534870	0.041915801151961
1182	370370206004	17	0.006196420533208	0.019102525013674
1183	370370206004	18	0.210641518904522	0.649372466285626
1184	370370206004	19	0.010353039669782	0.031916684511596
1185	370370206004	20	0.001355459012204	0.004178652747480
1186	370370206004	21	0.002176497533054	0.006709776772662
1187	370370206004	22	0.032760424548289	0.100994893106186
1188	370370206004	23	0.099959636948780	0.308158791828058
1189	370370206004	24	0.059620777233703	0.183800854434898
1190	370370206004	25	0.001263393318012	0.003894829656911
1191	370370206004	26	0.027956438404811	0.086185009726041
1192	370370206004	27	0.005643824978632	0.017398965620448
1193	370370206004	28	0.014724617634416	0.045393526015675
1194	370370206004	29	0.012903058780552	0.039777965647662
1195	370370207011	1	1.811048494606769	2.324685287016881
1196	370370207011	2	0.301083047383845	0.386474096363392
1197	370370207011	3	0.143043887311613	0.183612985086416
1198	370370207011	4	1.875223933541057	2.407061711018042
1199	370370207011	5	0.813964140747200	1.044814905724105
1200	370370207011	6	0.268331528138638	0.344433822376518
1201	370370207011	7	0.246410016571702	0.316295086411917
1202	370370207011	8	1.866406372439088	2.395743375467026
1203	370370207011	9	3.570584500421215	4.583248476723975
1204	370370207011	10	0.948777401754800	1.217862952362515
1205	370370207011	11	0.364936781535222	0.468437575941570
1206	370370207011	12	0.199699898501481	0.256337374315289
1207	370370207011	13	0.169562396056134	0.217652486124405
1208	370370207011	14	0.206654346282438	0.265264193494269
1209	370370207011	15	0.278042011793893	0.356898324873504
1210	370370207011	16	0.101354485967603	0.130099929959747
1211	370370207011	17	0.081832953966041	0.105041838826790
1212	370370207011	18	0.073146432900072	0.093891707961960
1213	370370207011	19	0.056405530483720	0.072402868952638
1214	370370207011	20	0.132742832744154	0.170390418123110
1215	370370207011	21	0.068077189398415	0.087384761394984
1216	370370207011	22	0.605243298241042	0.776898130931619
1217	370370207011	23	0.183881516367884	0.236032694280552
1218	370370207011	24	0.146048875863095	0.187470227282904
1219	370370207011	25	0.166611012674809	0.213864052218110
1220	370370207011	26	0.064810634011628	0.083191768623391
1221	370370207011	27	0.173868489805212	0.223179843791969
1222	370370207011	28	0.245022554305101	0.314514121889398
1223	370370207011	29	0.217790546245561	0.279558763896246
1224	370370207011	30	0.156449152692738	0.200820157226123
1225	370370207011	31	0.077749654055162	0.099800462213427
1226	370370207011	32	0.048994896121656	0.062890482773994
1227	370370207011	33	0.135859567747625	0.174391099511641
1228	370370207011	34	0.151918919874924	0.195005091749028
1229	370370207011	35	0.059085681259852	0.075843145176502
1230	370370207011	36	1.273537662940295	1.634729426802011
1231	370370207011	37	0.507151125120582	0.650985747964668
1232	370370207011	38	0.292448094419684	0.375390158981457
1233	370370207011	39	0.106138536118686	0.136240798650836
1234	370370207011	40	0.364844292348143	0.468318855624002
1235	370370207011	41	0.051542199009087	0.066160233728548
1236	370370207011	42	0.063750157582432	0.081830527353750
1237	370370207011	43	0.139276347069904	0.178776921671092
1238	370370207011	44	0.042333619268129	0.054339981591803
1239	370370207011	45	0.065204673166522	0.083697562382431
1240	370370207011	46	0.056494807850201	0.072517466535718
1241	370370207011	47	0.088081040397689	0.113061963435775
1242	370370207011	48	0.157303550591595	0.201916873427068
1243	370370207011	49	0.155512432664407	0.199617771274339
1244	370370207011	50	0.096650332298345	0.124061617426783
1245	370370207011	51	0.091605906228875	0.117586526836960
1246	370370207011	52	0.078012406658791	0.100137734856099
1247	370370207011	53	0.064298798931025	0.082534770489547
1248	370370207011	54	0.162528305714610	0.208623436723914
1249	370370207011	55	0.101483552224371	0.130265601077364
1250	370370207011	56	0.132582038320379	0.170184020319685
1251	370370207011	57	0.060484138298349	0.077638222730527
1252	370370207011	58	0.095980180946521	0.123201402478205
1253	370370207011	59	0.066891599623130	0.085862923015034
1254	370370207011	60	0.031699414112510	0.040689778221763
1255	370370207011	61	0.027650665648405	0.035492752292658
1256	370370207011	62	4.231037979229408	5.431015109984609
1257	370370207011	63	0.039396375667766	0.050569697691353
1258	370370207011	64	0.051626986246688	0.066269067724085
1259	370370207011	65	0.044419820818751	0.057017856902665
1260	370370207011	66	0.052753388408348	0.067714932117156
1261	370370207011	67	0.102345186664973	0.131371606196950
1262	370370207011	68	0.072989926954982	0.093690814905277
1263	370370207011	69	0.032522127241840	0.041745823442465
1264	370370207011	70	0.073973241716988	0.094953010460255
1265	370370207011	71	0.032384919143839	0.041569701352067
1266	370370207011	72	0.077287202536517	0.099206853458856
1267	370370207011	73	0.048513703965371	0.062272818294399
1268	370370207011	74	0.035226682284983	0.045217425299315
1269	370370207011	75	0.042387480346305	0.054409118368842
1270	370370207011	76	0.058018963430138	0.074473892364377
1271	370370207011	77	0.023099475515533	0.029650785734716
1272	370370207011	78	0.040455857367794	0.051929662113761
1273	370370207011	79	0.021512749140890	0.027614043224156
1274	370370207011	80	0.009663727739609	0.012404485998529
1275	370370207011	81	0.127049947284736	0.163082956667720
1276	370370207011	82	0.030785237949097	0.039516329866760
1277	370370207011	83	0.026785391850309	0.034382075646691
1278	370370207011	84	0.024883150509200	0.031940334041648
1279	370370207011	85	0.045290465262972	0.058135427379508
1280	370370207011	86	0.027695216387554	0.035549938198025
1281	370370207011	87	0.045786683730431	0.058772379826604
1282	370370207011	88	0.021242487780203	0.027267132243742
1283	370370207011	89	0.033655575327192	0.043200732074378
1284	370370207011	90	0.132023286854014	0.169466799705866
1285	370370207011	91	0.069862060792527	0.089675845417010
1286	370370207011	92	0.087080388981185	0.111777514326707
1287	370370207011	93	0.010734623617837	0.013779101807800
1288	370370207011	94	0.011022954744944	0.014149207374256
1289	370370207011	95	0.011926142929430	0.015308551417297
1290	370370207011	96	0.016839064817413	0.021614841537781
1291	370370207011	97	0.078269309456100	0.100467498611667
1292	370370207011	98	0.104386488449763	0.133991847587279
1293	370370207011	99	0.061301657649112	0.078687601149841
1294	370370207011	100	0.225782891385099	0.289817841557598
1295	370370207011	101	0.051906605829821	0.066627991039947
1296	370370207011	102	0.055082114611131	0.070704115210386
1297	370370207011	103	0.118412736492374	0.151996121108285
1298	370370207011	104	0.023176706095401	0.029749919906585
1299	370370207011	105	0.049697972227857	0.063792960363415
1300	370370207011	106	0.140856690963441	0.180805471546301
1301	370370207011	107	0.051576916262662	0.066204797244563
1302	370370207011	108	0.044940584324528	0.057686315678618
1303	370370207011	109	0.049257283210558	0.063227286237231
1304	370370207011	110	0.060107243924167	0.077154436233904
1305	370370207011	111	0.020092690552345	0.025791237640913
1306	370370207011	112	0.051063671827461	0.065545990044917
1307	370370207011	113	0.018592236060725	0.023865234835966
1308	370370207011	114	0.089824370160875	0.115299724082697
1309	370370207011	115	0.054269960794772	0.069661624060477
1310	370370207011	116	0.036075263420029	0.046306675026948
1311	370370207011	117	0.018752705563186	0.024071215566187
1312	370370207011	118	0.043197736232696	0.055449173311281
1313	370370207011	119	0.014209407812397	0.018239379772033
1314	370370207011	120	0.054374241552204	0.069795480190361
1315	370370207011	121	0.006269145858326	0.008047156761629
1316	370370207011	122	0.010157238513137	0.013037962814650
1317	370370207011	123	0.063459529752363	0.081457473709648
1318	370370207011	124	0.035531446919665	0.045608625128783
1319	370370207011	125	0.024697346094319	0.031701833089949
1320	370370207011	126	0.021233551126887	0.027255661039884
1321	370370207011	127	0.025280509359050	0.032450389004098
1322	370370207011	128	0.173953956647236	0.223289550136539
1323	370370207011	129	0.045125111420112	0.057923177046735
1324	370370207011	130	0.038645514073726	0.049605882031283
1325	370370207011	131	0.038086114998564	0.048887830138429
1326	370370207011	132	0.026119963767324	0.033527923547125
1327	370370207011	133	0.020996214602936	0.026951012806033
1328	370370207011	134	0.028113839400711	0.036087288115705
1329	370370207011	135	0.022226703062500	0.028530483718221
1330	370370207011	136	0.027345517496700	0.035101060175776
1331	370370207011	137	0.022256291079155	0.028568463279340
1332	370370207011	138	0.044607877402578	0.057259248767572
1333	370370207011	139	0.056472656406348	0.072489032655694
1334	370370207011	140	0.060332595958470	0.077443701021734
1335	370370207011	141	0.039550527219158	0.050767568617813
1336	370370207011	142	0.029485946411320	0.037848542432900
1337	370370207011	143	0.050456702034275	0.064766875762729
1338	370370207011	144	0.023697376086864	0.030418258646354
1339	370370207011	145	0.021405426413316	0.027476282382026
1340	370370207011	146	0.034894908888770	0.044791556673987
1341	370370207011	147	0.008703626664334	0.011172087832279
1342	370370207011	148	0.023532844067774	0.030207063217208
1343	370370207011	149	0.018006469480595	0.023113337272476
1344	370370207011	150	0.042398207956423	0.054422888468031
1345	370370207011	151	0.081543824496551	0.104670708497720
1346	370370207011	152	0.074531909744908	0.095670123971406
1347	370370207011	153	0.026653465502741	0.034212733279507
1348	370370207011	154	0.041421345855905	0.053168975632852
1349	370370207011	155	0.073629862888308	0.094512244951610
1350	370370207011	156	0.088088081179709	0.113071001074701
1351	370370207011	157	0.114583937015784	0.147081424546226
1352	370370207011	158	0.056603615282713	0.072657133164321
1353	370370207011	159	0.207054942563481	0.265778404065300
1354	370370207011	160	0.061751287404496	0.079264751723147
1355	370370207011	161	0.079666385038135	0.102260802910298
1356	370370207011	162	0.014614709469698	0.018759630224927
1357	370370207011	163	0.153097545286072	0.196517990581036
1358	370370207011	164	0.046747968702133	0.060006297657629
1359	370370207011	165	0.057110758726617	0.073308109052577
1360	370370207011	166	0.008723170895959	0.011197175060943
1361	370370207011	167	0.036190737467726	0.046454899009085
1362	370370207011	168	0.008485316653192	0.010891862276520
1363	370370207011	169	0.033034546367752	0.042403571264426
1364	370370207011	170	0.031430324705589	0.040344371576373
1365	370370207011	171	0.027782394269632	0.035661840855751
1366	370370207011	172	0.035561668565610	0.045647418024659
1367	370370207011	173	0.026589946366694	0.034131199294387
1368	370370207011	174	0.031143014889272	0.039975576977666
1369	370370207011	175	0.024769151597218	0.031794003562807
1370	370370207011	176	0.022467915297091	0.028840106864410
1371	370370207011	177	0.018379419593062	0.023592060863714
1372	370370207011	178	0.025896270306789	0.033240787726049
1373	370370207011	179	0.034416801049906	0.044177851264152
1374	370370207011	180	0.041010107356648	0.052641104572787
1375	370370207011	181	0.057752972301414	0.074132462708980
1376	370370207011	182	0.098711397635455	0.126707227568658
1377	370370207011	183	0.084327092115364	0.108243346835430
1378	370370207011	184	0.062069001580833	0.079672573751880
1379	370370207011	185	0.074252848139513	0.095311916882990
1380	370370207011	186	0.039548609263440	0.050765106705031
1381	370370207011	187	0.020397835109242	0.026182925143452
1382	370370207011	188	0.134182977476644	0.172239006540684
1383	370370207011	189	0.067592317232077	0.086762373206856
1384	370370207011	190	0.046237162246430	0.059350619880020
1385	370370207011	191	0.068463456341737	0.087880578642659
1386	370370207011	192	0.036395189352105	0.046717336093975
1387	370370207011	193	0.086719695525273	0.111314523538454
1388	370370207011	194	0.041989009784154	0.053897636398094
1389	370370207011	195	0.049380311256981	0.063385206629899
1390	370370207011	196	0.034050659201743	0.043707866849090
1391	370370207011	197	0.034577056410567	0.044383557119188
1392	370370207011	198	0.079496469625758	0.102042697287855
1393	370370207011	199	0.056246094504906	0.072198214866746
1394	370370207011	200	0.035199580124212	0.045182636614981
1395	370370207011	201	0.031238008378964	0.040097511850479
1396	370370207011	202	0.027932339347544	0.035854312298411
1397	370370207011	203	0.050232290072111	0.064478817663663
1398	370370207011	204	0.031490907782727	0.040422136798279
1399	370370207011	205	0.013562613680702	0.017409146453512
1400	370370207011	206	0.006553795168643	0.008412536300401
1401	370370207011	207	0.021760516065865	0.027932080055755
1402	370370207011	208	0.053329710418992	0.068454706509016
1403	370370207011	209	0.059541029250277	0.076427635750313
1404	370370207011	210	0.058985668731923	0.075714767801249
1405	370370207011	211	0.014043841172134	0.018026856289760
1406	370370207011	212	0.002487681663394	0.003193220379739
1407	370370207011	213	0.045518434628027	0.058428051806967
1408	370370207011	214	0.014588434583037	0.018725903440348
1409	370370207011	215	0.011432874347573	0.014675385481539
1410	370370207011	216	0.009402697595376	0.012069424327031
1411	370370207011	217	0.024278189689374	0.031163798503665
1412	370370207011	218	0.059677826641112	0.076603230651679
1413	370370207011	219	0.036855518858203	0.047308221005778
1414	370370207011	220	0.003323242172571	0.004265756663489
1415	370370207011	221	0.042448189905028	0.054487045944146
1416	370370207011	222	0.000064431458765	0.000082705054370
1417	370370207011	223	0.000250719684521	0.000321827031969
1418	370370207011	224	0.006622042932790	0.008500140013751
1419	370370207011	225	0.019341172730033	0.024826579637737
1420	370370207011	226	0.039363857619407	0.050527957103618
1421	370370207011	227	0.059993034871442	0.077007836015686
1422	370370207011	228	0.000920369181107	0.001181397792669
1423	370370207011	229	0.002855059177423	0.003664790911498
1424	370370207011	230	0.030383242593708	0.039000323425792
1425	370370207011	231	0.002655951826156	0.003409214138482
1426	370370207011	232	0.053060342014837	0.068108941739166
1427	370370207021	1	55.949169505202391	60.548841795998712
1428	370370207021	2	1.959823142145281	2.120943392570961
1429	370370207021	3	1.624999996364906	1.758593891000442
1430	370370207021	4	0.466224014945833	0.504553050064947
1431	370370207021	5	1.032734025823357	1.117636771017824
1432	370370207021	6	1.503461057653466	1.627063038314447
1433	370370207021	7	1.406406352651554	1.522029308043051
1434	370370207021	8	0.101935929429762	0.110316248104394
1435	370370207021	9	0.839317251902615	0.908318889297872
1436	370370207021	10	1.175654252066126	1.272306701684392
1437	370370207021	11	0.477465025264252	0.516718202138095
1438	370370207021	12	0.289355651712162	0.313144050809704
1439	370370207021	13	0.025548287525630	0.027648653826832
1440	370370207021	14	0.222926710183772	0.241253877875069
1441	370370207021	15	0.206241991654336	0.223197481478415
1442	370370207021	16	0.027150313489471	0.029382384952701
1443	370370207021	17	0.064718494235787	0.070039106986093
1444	370370207021	18	0.034781939247586	0.037641419086021
1445	370370207021	19	0.042487989408277	0.045980996173189
1446	370370207021	20	0.026453175102143	0.028627933683852
1447	370370207021	21	0.062299253967132	0.067420977037271
1448	370370207021	22	0.220602609199764	0.238738708766339
1449	370370207021	23	0.113943546894135	0.123311031344735
1450	370370207021	24	0.084983007661180	0.091969599043762
1451	370370207021	25	0.078304552863018	0.084742097606443
1452	370370207021	26	0.003250981089752	0.003518249536606
1453	370370207021	27	0.043729652103202	0.047324737979259
1454	370370207021	28	0.008489515310690	0.009187452182357
1455	370370207021	29	0.017045330656934	0.018446655034105
1456	370370207021	30	0.263209416078458	0.284848290587581
1457	370370207021	31	0.085313570915623	0.092327338441395
1458	370370207021	32	0.003859930243895	0.004177261391868
1459	370370207021	33	0.003952883832163	0.004277856845924
1460	370370207021	34	0.017647430731266	0.019098254735558
1461	370370207021	35	0.026595080361791	0.028781505205868
1462	370370207021	36	0.055923665136563	0.060521240671702
1463	370370207021	37	0.554618606820517	0.600214705213277
1464	370370207021	39	0.005889552489701	0.006373742186021
1465	370370207022	1	5.191201401157829	3.691452500584960
1466	370370207022	2	0.730979156477478	0.519797755188699
1467	370370207023	1	3.335254672414309	11.403943634749913
1468	370370207023	2	0.266682573050078	0.911844320791160
1469	370370207023	3	0.026532171478987	0.090719125755653
1470	370370207023	4	0.034761196654128	0.118855909444894
1471	370370207023	5	0.004827559023822	0.016506448954690
1472	370370207023	6	0.008132862196197	0.027807982053580
1473	370370207023	7	0.055156211416296	0.188590793770621
1474	370370207023	8	0.041173644366870	0.140781429220556
1475	370370207023	9	0.002297820745651	0.007856736843185
1476	370370207023	10	0.009604309098328	0.032839171327436
1477	370370207023	11	0.084133290062186	0.287669576062899
1478	370370207023	12	0.070995138971947	0.242747448905080
1479	370370207023	13	0.027067234158651	0.092548618624795
1480	370370207023	14	0.097200770519469	0.332350065326764
1481	370370207023	15	0.247652283261245	0.846775720812942
1482	370370207023	16	0.002179623618263	0.007452595777235
1483	370370207023	17	0.003577656725713	0.012232767704957
1484	370370207023	18	0.024732615900479	0.084566063276007
1485	370370207023	20	0.000461682437222	0.001578590245231
1486	370370207023	21	0.045723867831205	0.156339609032722
1487	370370208001	1	0.037229954305299	0.139891070543358
1488	370370208001	2	0.018668799298253	0.070147771285876
1489	370370208001	3	0.033055890225868	0.124207078889759
1490	370370208001	4	0.008529755392135	0.032050445281070
1491	370370208001	5	0.035547632051143	0.133569766487949
1492	370370208001	6	0.037551736641614	0.141100163499528
1493	370370208001	7	0.008460186996081	0.031789042934987
1494	370370208001	8	0.039832015856215	0.149668283080135
1495	370370208001	9	0.002404189412968	0.009033710544233
1496	370370208001	10	0.083298492750912	0.312993006384506
1497	370370208001	11	0.015972979827358	0.060018264580534
1498	370370208001	12	0.170360474985915	0.640127275704523
1499	370370208001	13	0.084971137941652	0.319277948999612
1500	370370208001	14	0.177860080333554	0.668306945551299
1501	370370208001	15	0.037653852876110	0.141483863926514
1502	370370208001	16	0.020008804618490	0.075182823900892
1503	370370208001	17	0.006263904491177	0.023536539901888
1504	370370208001	18	0.004036145018562	0.015165762570772
1505	370370208001	19	3.192253953736993	11.994852837382625
1506	370370208001	20	0.040205327764978	0.151070997736598
1507	370370208001	21	0.121571476613325	0.456803246963818
1508	370370208001	22	0.121097120800546	0.455020861148244
1509	370370208001	23	0.056308138985707	0.211577102094207
1510	370370208001	24	0.067379085102981	0.253176038573505
1511	370370208001	25	0.111596150493215	0.419321088417016
1512	370370208001	26	0.129814319061036	0.487775620576598
1513	370370208001	27	0.030899357667748	0.116103935766267
1514	370370208001	28	1.327826425890556	4.989290577430416
1515	370370208001	29	0.052192809517677	0.196113804981335
1516	370370208001	30	0.077328455506580	0.290560668852081
1517	370370208001	31	3.371447840860509	12.668171544651811
1518	370370208001	32	8.414521664183562	31.617456042523052
1519	370370208001	33	0.241443098866595	0.907219313211644
1520	370370208001	34	0.669005507860126	2.513779520826238
1521	370370208001	35	0.070851536668361	0.266223730303330
1522	370370208001	36	1.182064787719883	4.441593112087378
1523	370370208001	37	0.079635856088514	0.299230696618757
1524	370370208001	38	0.100522352651081	0.377711436618533
1525	370370208001	39	0.169877665827775	0.638313126553373
1526	370370208001	40	0.157641790398857	0.592336983291148
1527	370370208001	41	0.185302207125828	0.696270640471614
1528	370370208001	42	0.002967608582201	0.011150750766799
1529	370370208001	43	0.001134463730778	0.004262732757868
1530	370370208001	44	0.002908088771798	0.010927105851001
1531	370370208001	45	0.169414294228566	0.636572013777860
1532	370370208001	46	0.003966181643312	0.014902876095484
1533	370370208001	47	0.014094524364968	0.052959992538435
1534	370370208001	48	0.050809405360816	0.190915681800460
1535	370370208001	49	0.012026103145456	0.045187926627223
1536	370370208001	50	0.335349815470082	1.260072583165938
1537	370370208002	11	20.119590623063285	44.347094956025273
1538	370370208002	12	0.194151704097680	0.427944296621231
1539	370370208002	13	0.328874547222150	0.724896994552265
1540	370370208002	14	0.090827159673352	0.200198937944739
1541	370370208002	15	0.441512592506743	0.973170937272098
1542	370370208002	16	0.119091344820435	0.262498143035700
1543	370370208002	17	0.834615908902104	1.839639367287266
1544	370370208002	18	3.986475647269751	8.786889225603797
1545	370370208002	19	0.221721975678262	0.488713994904552
1546	370370208002	20	0.335360511032595	0.739193192639586
1547	370370208002	21	0.417357764540919	0.919929473789292
1548	370370208002	22	0.273282871989111	0.602363224034187
1549	370370208002	23	0.408814870892825	0.901099442755908
1550	370370208002	24	0.079755652105710	0.175795399790950
1551	370370208002	25	0.108852265762182	0.239929422838278
1552	370370208002	26	0.266347003063504	0.587075356422516
1553	370370208002	27	0.364450731018928	0.803313122920215
1554	370370208002	28	0.167787052114258	0.369831994691433
1555	370370208002	29	0.100231939631375	0.220928717076571
1556	370370208002	30	0.335510298086773	0.739523349492143
1557	370370208002	31	0.365139934731277	0.804832248385946
1558	370370208002	32	7.335530350064105	16.168791258316794
1559	370370208002	33	1.026659104333476	2.262936142207276
1560	370370208002	34	0.999958498375454	2.204083338987390
1561	370370208002	35	1.060772159279158	2.338127278809335
1562	370370208002	36	1.340593237669147	2.954901852732991
1563	370370208002	37	0.443964462865290	0.978575288168070
1564	370370208002	38	0.222756581428734	0.490994446844048
1565	370370208002	39	0.261323189712274	0.576001993554338
1566	370370208002	40	0.295944178685250	0.652312705547458
1567	370370208002	41	0.247122720408524	0.544701676742145
1568	370370208002	42	0.076902634261854	0.169506849710429
1569	370370208002	43	0.085704361227890	0.188907394624715
1570	370370208002	44	0.114472762701223	0.252317980643722
1571	370370208002	45	0.388315860662441	0.855916040656797
1572	370370208002	46	0.287405827072886	0.633492685954845
1573	370370208002	47	0.362155915718832	0.798254948828777
1574	370370208002	48	0.294087045192209	0.648219258672477
1575	370370208002	49	0.199588581106027	0.439928123999758
1576	370370208002	50	0.575169198869941	1.267773462986231
1577	370370208002	51	0.036486283312508	0.080422146800414
1578	370370208002	52	0.153786957540488	0.338973338812789
1579	370370208003	1	0.437615860145833	0.547968348766748
1580	370370208003	2	0.127646631853769	0.159834961327128
1581	370370208003	3	0.346135295085962	0.433419360155134
1582	370370208003	4	0.304091085694641	0.380772968436864
1583	370370208003	5	0.026092749835990	0.032672492806011
1584	370370208003	6	0.128566025226556	0.160986195809774
1585	370370208003	7	0.250470548919885	0.313631076032282
1586	370370208003	8	0.231630846095439	0.290040612824373
1587	370370208003	9	0.137577746045466	0.172270379557227
1588	370370208003	10	0.044906369611914	0.056230295668785
1589	370370208003	11	0.108074427042108	0.135327282951859
1590	370370208003	12	0.141264367724043	0.176886647333867
1591	370370208003	13	0.127948656407795	0.160213146651813
1592	370370208003	14	0.205144616757890	0.256875417782499
1593	370370208003	15	5.832649492766057	7.303454016545802
1594	370370208003	16	0.025548083576790	0.031990479428837
1595	370370208003	17	0.046512888426392	0.058241926284135
1596	370370208003	18	0.216188443187977	0.270704138092006
1597	370370208003	19	0.116563639806003	0.145957199104831
1598	370370208003	20	2.292267365343263	2.870302650138110
1599	370370208003	21	0.908256975031525	1.137289847534439
1600	370370208003	22	1.280689733927523	1.603638036676569
1601	370370208003	23	0.205313717602564	0.257087160361024
1602	370370208003	24	0.382291595351101	0.478693103540945
1603	370370208003	25	0.472864026602877	0.592104956530656
1604	370370208003	26	0.028304872337473	0.035442440663942
1605	370370208003	27	0.266918753695319	0.334226983154955
1606	370370208003	28	0.413798591177991	0.518145139104986
1607	370370208003	29	0.451682924487851	0.565582669273602
1608	370370208003	30	0.461367953959305	0.577709948219712
1609	370370208003	31	4.954803808734376	6.204244198623397
1610	370370208003	32	1.548844979009079	1.939413314134556
1611	370370208003	33	0.452933300587764	0.567148349563568
1612	370370208003	34	0.275325099175121	0.344753135589638
1613	370370208003	35	0.421219231279678	0.527437023320422
1614	370370208003	36	0.173202267519381	0.216878246834162
1615	370370208003	37	0.461406469711512	0.577758176392089
1616	370370208003	38	0.192361273678886	0.240868531294459
1617	370370208003	39	0.117446748771931	0.147062999433182
1618	370370208003	40	0.009077977752962	0.011367148525590
1619	370370208004	1	0.145806128968541	0.326287279845020
1620	370370208004	2	1.826313807996189	4.086954154602428
1621	370370208004	3	0.144852044226049	0.324152213798266
1622	370370208004	4	4.786428335435164	10.711145634208744
1623	370370208004	5	0.074548310738295	0.166825398218258
1624	370370208004	6	0.025721918821923	0.057560919998160
1625	370370208004	7	0.102223829808759	0.228758115996871
1626	370370208004	8	0.070366601937284	0.157467503598613
1627	370370208004	9	0.012823790654753	0.028697283163893
1628	370370208004	10	0.016453121642608	0.036819057907258
1629	370370208004	11	0.050875119842239	0.113849154233395
1630	370370208004	12	0.100506766877404	0.224915645195693
1631	370370208004	13	0.100721271153570	0.225395666284520
1632	370370208004	14	0.346895124617209	0.776287440065497
1633	370370208004	15	5.141135541577590	11.504915074851461
1634	370370208004	16	0.225146865608078	0.503837245145862
1635	370370208004	17	0.358099137972003	0.801359959765075
1636	370370208004	18	0.371256137862243	0.830802903868158
1637	370370208004	19	0.128997159902345	0.288671900900343
1638	370370208004	20	0.020634514879649	0.046176246352819
1639	370370208004	21	1.337837046954591	2.993833071454016
1640	370370208004	22	0.127462572199972	0.285237776075597
1641	370370208004	23	0.248599182638869	0.556319214073869
1642	370370208004	24	0.454452612890925	1.016981302004355
1643	370370208004	25	0.312008529329560	0.698217660969194
1644	370370208004	26	0.010265021190120	0.022971228064072
1645	370370208004	27	0.210630785645318	0.471352929990058
1646	370370208004	28	0.653041695475612	1.461387116916675
1647	370370208004	29	0.336387223486613	0.752772691398639
1648	370370208004	30	0.066279783249917	0.148321955588018
1649	370370208004	31	5.111542110532815	11.438690423081411
1650	370370208004	32	0.197031575479448	0.440920400682461
1651	370630001011	273	0.530089490395735	28.632313507006252
1652	370630001011	274	0.006630433628676	0.358136989665522
1653	370630001011	275	0.003337783244431	0.180287400532366
1654	370630001011	276	0.000566716167289	0.030610670962756
1655	370630001011	277	0.004150863514220	0.224205209907533
1656	370630001011	278	0.001591369294090	0.085956400493432
1657	370630001011	279	0.001039693939257	0.056158145670678
1658	370630001011	280	0.000616017422868	0.033273634540802
1659	370630001011	281	0.002249136877476	0.121485132912137
1660	370630001011	282	0.001308442869985	0.070674380719078
1661	370630001011	283	0.000996620222175	0.053831557059258
1662	370630001011	284	0.000177495916222	0.009587284433223
1663	370630001011	285	0.000878213930150	0.047435946250300
1664	370630001011	286	0.000441619262490	0.023853672641031
1665	370630001011	287	0.000443459034384	0.023953046287581
1666	370630001011	288	0.001160174269497	0.062665783813599
1667	370630001011	289	0.002312834734860	0.124925716163433
1668	370630001011	290	0.001639744513841	0.088569345067833
1669	370630001011	291	0.001010984393160	0.054607425010506
1670	370630001011	292	0.002681898584470	0.144860372551817
1671	370630001011	293	0.000833022664609	0.044994980137641
1672	370630001011	294	0.001149432260790	0.062085563744050
1673	370630001011	295	0.004672623583876	0.252387617143437
1674	370630001011	296	0.002782058899871	0.150270443121954
1675	370630001011	297	0.002344708309918	0.126647339040665
1676	370630001011	298	0.000685179001570	0.037009335851434
1677	370630001011	299	0.000166496583465	0.008993165233417
1678	370630001011	300	0.000688410175275	0.037183864832270
1679	370630001011	301	0.000572504645617	0.030923330483846
1680	370630001011	302	0.001412532285934	0.076296678169240
1681	370630001011	303	0.001182554328050	0.063874622819856
1682	370630001011	304	0.001782907730481	0.096302179194474
1683	370630001011	305	0.001481959448541	0.080046724758921
1684	370630001011	306	0.001389149699522	0.075033688510186
1685	370630001011	307	0.011206997814171	0.605336043633188
1686	370630001011	308	0.004485843154092	0.242298837947783
1687	370630001011	309	0.029413635060552	1.588751400835488
1688	370630001011	310	0.004534079403400	0.244904276157041
1689	370630001011	311	0.026543702569496	1.433734543650649
1690	370630001011	312	0.021930140808481	1.184537098467028
1691	370630001011	313	0.040721423145224	2.199531541504597
1692	370630001011	314	0.014393335196779	0.777443230308060
1693	370630001011	315	0.028352235333423	1.531420836291139
1694	370630001011	316	0.021406076189883	1.156230213064656
1695	370630001011	317	0.021079437752583	1.138587127680629
1696	370630001011	318	0.046569188622396	2.515393405381265
1697	370630001011	319	0.011991161618081	0.647691955759716
1698	370630001011	320	0.051442012225222	2.778594648922818
1699	370630001011	321	0.022086613894543	1.192988853381406
1700	370630001011	322	0.007855683803436	0.424317790763914
1701	370630001011	323	0.005816798898100	0.314189231582926
1702	370630001011	324	0.001858928289550	0.100408362244081
1703	370630001011	325	0.001038319587361	0.056083911272416
1704	370630001011	326	0.000592245441903	0.031989612080398
1705	370630001011	327	0.000439822477239	0.023756620879883
1706	370630001011	328	0.000827473555431	0.044695249928762
1707	370630001011	329	0.002382098369928	0.128666929958164
1708	370630001011	330	0.012326245872167	0.665791234443924
1709	370630001011	331	0.004281248947662	0.231247863411704
1710	370630001011	332	0.019616433633494	1.059564258224188
1711	370630001011	333	0.003145814132728	0.169918359286438
1712	370630001011	334	0.003558793351036	0.192225065351598
1713	370630001011	335	0.008144482901228	0.439917017796979
1714	370630001011	336	0.002924255938294	0.157951089989445
1715	370630001011	337	0.014849474669526	0.802081199223188
1716	370630001011	338	0.004615988036579	0.249328498305546
1717	370630001011	339	0.060507171946153	3.268241208274509
1718	370630001011	340	0.018431844801356	0.995579743471114
1719	370630001011	341	0.017838531398208	0.963532446411576
1720	370630001011	342	0.003054327014353	0.164976763758459
1721	370630001011	343	0.106363829800992	5.745147896432150
1722	370630001011	344	0.024508490480636	1.323804368392924
1723	370630001011	345	0.005481110578748	0.296057324849298
1724	370630001011	346	0.040176219905727	2.170082872249381
1725	370630001011	347	0.019357274887535	1.045566028497268
1726	370630001011	348	0.014947065187369	0.807352464458211
1727	370630001011	349	0.013459529259640	0.727004531123653
1728	370630001011	350	0.010944255827258	0.591144268325320
1729	370630001011	351	0.008317822784076	0.449279817774878
1730	370630001011	352	0.003715577358990	0.200693614436136
1731	370630001011	353	0.011903418917122	0.642952611616275
1732	370630001011	354	0.022554840505007	1.218279698316134
1733	370630001011	355	0.027446063643849	1.482474776470788
1734	370630001011	356	0.024548820562864	1.325982762001974
1735	370630001011	357	0.014820652177473	0.800524377887394
1736	370630001011	358	0.031944405511700	1.725448721352928
1737	370630001011	359	0.007231092206902	0.390581029839935
1738	370630001011	360	0.012614616590085	0.681367322918141
1739	370630001011	361	0.006880926789347	0.371667155491514
1740	370630001011	362	0.007646021117103	0.412993046782819
1741	370630001011	363	0.022849158237985	1.234177009532412
1742	370630001011	364	0.016026575262529	0.865661243383223
1743	370630001011	365	0.009973508695523	0.538710223290581
1744	370630001011	366	0.019656253523785	1.061715094268423
1745	370630001011	367	0.004288860313960	0.231658984609154
1746	370630001011	368	0.009279642183278	0.501231639257946
1747	370630001011	369	0.009354342810141	0.505266527340544
1748	370630001011	370	0.010838692753563	0.585442372559470
1749	370630001011	371	0.016700231517461	0.902048188298465
1750	370630001011	372	0.001193036482529	0.064440807093848
1751	370630001011	373	0.004156701666137	0.224520552503485
1752	370630001011	374	0.001647421825806	0.088984028262015
1753	370630001011	375	0.003523258444794	0.190305678918910
1754	370630001011	376	0.003572044320346	0.192940804702103
1755	370630001011	377	0.014569555975255	0.786961639307255
1756	370630001011	378	0.006410448439449	0.346254684849138
1757	370630001011	379	0.002535623846616	0.136959472367511
1758	370630001011	380	0.008223597071753	0.444190299524587
1759	370630001011	381	0.008243807408103	0.445281942911153
1760	370630001011	382	0.006289544483264	0.339724164926653
1761	370630001011	383	0.004925212901632	0.266031005034634
1762	370630001011	384	0.006322628179221	0.341511151410579
1763	370630001011	385	0.016846913614691	0.909971091638060
1764	370630001011	386	0.002986775746094	0.161328041937690
1765	370630001011	387	0.006212225135985	0.335547828984220
1766	370630001011	388	0.001049616057146	0.056694080065144
1767	370630001011	389	0.007145022679415	0.385932060677038
1768	370630001011	390	0.016841963164554	0.909703697466195
1769	370630001011	391	0.005453864295833	0.294585641051612
1770	370630001011	392	0.013374650630445	0.722419887275426
1771	370630001011	393	0.004417629911710	0.238614360182065
1772	370630001011	394	0.006828200216816	0.368819176457401
1773	370630001011	395	0.002522669353146	0.136259746896449
1774	370630001011	396	0.000621789978225	0.033585433996745
1775	370630001011	397	0.001135597524269	0.061338292725587
1776	370630001011	398	0.000341119772106	0.018425281835125
1777	370630001011	399	0.001150750310808	0.062156757046332
1778	370630001011	400	0.000848267419241	0.045818412033305
1779	370630001011	401	0.000514008714839	0.027763724682825
1780	370630001011	402	0.001649694579505	0.089106789036573
1781	370630001011	403	0.001320041439296	0.071300867149703
1782	370630001011	404	0.005612392882827	0.303148422025183
1783	370630001011	405	0.000780516988020	0.042158932601809
1784	370630001011	406	0.000493771923785	0.026670652368939
1785	370630001011	407	0.001427034100429	0.077079980812617
1786	370630001011	408	0.000325376153337	0.017574904235664
1787	370630001011	409	0.004434308012543	0.239515213001067
1788	370630001011	410	0.003177346978173	0.171621577955956
1789	370630001011	411	0.000798070434898	0.043107066460814
1790	370630001011	412	0.002863133063401	0.154649592132753
1791	370630001011	413	0.000024650699420	0.001331485658057
1792	370630001012	149	0.000287778705181	0.018541948201583
1793	370630001012	150	0.109798460872804	7.074454563406611
1794	370630001012	151	0.000828048100977	0.053352192918861
1795	370630001012	152	0.001050440776625	0.067681236027458
1796	370630001012	153	0.004249094120815	0.273774541595514
1797	370630001012	154	0.014222969684872	0.916404036928140
1798	370630001012	155	0.004920878707836	0.317058477449447
1799	370630001012	156	0.000681962947037	0.043939740542696
1800	370630001012	157	0.001020083203826	0.065725258979028
1801	370630001012	158	0.003661974169296	0.235945655951110
1802	370630001012	159	0.002832527492764	0.182503351029429
1803	370630001012	160	0.001778020877492	0.114560147843740
1804	370630001012	161	0.001254879322745	0.080853471722150
1805	370630001012	162	0.000099138567879	0.006387624092077
1806	370630001012	163	0.006746215119044	0.434667225344207
1807	370630001012	164	0.003247253637116	0.209224684289954
1808	370630001012	165	0.000155419243175	0.010013859624092
1809	370630001012	166	0.063203303645020	4.072269286286805
1810	370630001012	167	0.002168884314946	0.139743976531182
1811	370630001012	168	0.000915334583680	0.058976172080048
1812	370630001012	169	0.005442869778043	0.350691026387950
1813	370630001012	170	0.000420931508787	0.027121152787985
1814	370630001012	171	0.004479734545766	0.288634997687801
1815	370630001012	172	0.000448675842090	0.028908755490145
1816	370630001012	173	0.000687896163018	0.044322025199002
1817	370630001012	174	0.000411177857250	0.026492712607018
1818	370630001012	175	0.002848448275264	0.183529147306676
1819	370630001012	176	0.000816920450884	0.052635224262300
1820	370630001012	177	0.000485542442211	0.031284117452292
1821	370630001012	178	0.002006302177038	0.129268602484007
1822	370630001012	179	0.001780101704558	0.114694218179653
1823	370630001012	180	0.002328455746258	0.150025366921000
1824	370630001012	181	0.006965229488716	0.448778599899545
1825	370630001012	182	0.000878613752074	0.056610202168776
1826	370630001012	183	0.002227756531216	0.143537188346168
1827	370630001012	184	0.001417502173179	0.091331468929273
1828	370630001012	185	0.000450947990684	0.029055152915595
1829	370630001012	186	0.001705461860914	0.109885078067110
1830	370630001012	187	0.000721102654130	0.046461561679836
1831	370630001012	188	0.003097194200159	0.199556163801394
1832	370630001012	189	0.002592915593781	0.167064851448152
1833	370630001012	190	0.000190572228100	0.012278811178416
1834	370630001012	191	0.011079131068743	0.713842514046248
1835	370630001012	192	0.000064236026165	0.004138808912476
1836	370630001012	193	0.000674213578799	0.043440438885302
1837	370630001012	194	0.001072178259286	0.069081809698386
1838	370630001012	195	0.014470112210897	0.932327744393214
1839	370630001012	196	0.000929412629266	0.059883238472826
1840	370630001012	197	0.000903208497809	0.058194872935753
1841	370630001012	198	0.000632426868372	0.040748067954796
1842	370630001012	199	0.000795706946743	0.051268411194198
1843	370630001012	200	0.000860954531734	0.055472396129200
1844	370630001012	201	0.011942737151060	0.769485752953829
1845	370630001012	202	0.000173729304640	0.011193600185604
1846	370630001012	203	0.000347289691426	0.022376316778985
1847	370630001012	204	0.004005445765137	0.258075967972615
1848	370630001012	205	0.000696118719696	0.044851814989742
1849	370630001012	206	0.000615762087606	0.039674334922437
1850	370630001012	207	0.000089013302653	0.005735240368111
1851	370630001012	208	0.001008545524399	0.064981871610664
1852	370630001012	209	0.004426520557501	0.285206352703851
1853	370630001012	210	0.000271772142880	0.017510625022643
1854	370630001012	211	0.000387970560045	0.024997436914528
1855	370630001012	212	0.002650899402907	0.170800822060262
1856	370630001012	213	0.000965632663886	0.062216941396966
1857	370630001012	214	0.002895818654350	0.186581281114672
1858	370630001012	215	0.001411770870466	0.090962193801795
1859	370630001012	216	0.001918559136731	0.123615206735308
1860	370630001012	217	0.002042537111330	0.131603265412933
1861	370630001012	218	0.001052809837783	0.067833877652711
1862	370630001012	219	0.001422138435201	0.091630189191441
1863	370630001012	220	0.003306762872296	0.213058940043956
1864	370630001012	221	0.000613503509175	0.039528811839879
1865	370630001012	222	0.001054000748826	0.067910609566756
1866	370630001012	223	0.012771037656452	0.822854208610367
1867	370630001012	224	0.001868879027445	0.120414254071177
1868	370630001012	225	0.005875963564111	0.378595810178875
1869	370630001012	226	0.001461066699046	0.094138386771039
1870	370630001012	227	0.001039310611862	0.066964105347548
1871	370630001012	228	0.012741407615651	0.820945107374373
1872	370630001012	229	0.002914676267152	0.187796301105650
1873	370630001012	230	0.000701696512779	0.045211199296390
1874	370630001012	231	0.002022550181901	0.130315482114470
1875	370630001012	232	0.012383495575858	0.797884379172130
1876	370630001012	233	0.000984704310115	0.063445751834078
1877	370630001012	234	0.003383682873976	0.218014993640482
1878	370630001012	235	0.000417505576743	0.026900415626603
1879	370630001012	236	0.003537626491890	0.227933776851143
1880	370630001012	237	0.004011936884365	0.258494199045034
1881	370630001012	238	0.006540153969487	0.421390443245082
1882	370630001012	239	0.002332246935685	0.150269638080439
1883	370630001012	240	0.000942777940140	0.060744382461114
1884	370630001012	241	0.002061934750725	0.132853080004599
1885	370630001012	242	0.000471459051828	0.030376706687450
1886	370630001012	243	0.000570841432489	0.036780039947280
1887	370630001012	244	0.010075843448352	0.649199415881950
1888	370630001012	245	0.001242936110607	0.080083955365228
1889	370630001012	246	0.001700826145173	0.109586393002553
1890	370630001012	247	0.000465802383055	0.030012240319734
1891	370630001012	248	0.001985134383584	0.127904734613662
1892	370630001012	249	0.002083205368694	0.134223572989267
1893	370630001012	250	0.001751589556593	0.112857144201756
1894	370630001012	251	0.000887259077546	0.057167231491015
1895	370630001012	252	0.000849076848848	0.054707101905294
1896	370630001012	253	0.003322254273353	0.214057070728425
1897	370630001012	254	0.001301435002310	0.083853113403264
1898	370630001012	255	0.000904999749509	0.058310285562337
1899	370630001012	256	0.001771691659581	0.114152348279218
1900	370630001012	257	0.000929065179379	0.059860851834494
1901	370630001012	258	0.000167520041660	0.010793529469903
1902	370630001012	259	0.001026697380943	0.066151418827877
1903	370630001012	260	0.000682519342681	0.043975589822109
1904	370630001012	261	0.000402694913368	0.025946145737299
1905	370630001012	262	0.000620451408173	0.039976473814214
1906	370630001012	263	0.002473886304992	0.159395642894969
1907	370630001012	264	0.000720516324541	0.046423783718274
1908	370630001012	265	0.002523310258538	0.162580091118828
1909	370630001012	266	0.007433638483782	0.478958787548281
1910	370630001012	267	0.003650252424125	0.235190408992640
1911	370630001012	268	0.005629237361891	0.362698926986461
1912	370630001012	269	0.003345870369712	0.215578685870593
1913	370630001012	270	0.002081590902863	0.134119550901240
1914	370630001012	271	0.013635598290199	0.878558950481319
1915	370630001012	272	0.006963576526567	0.448672097444737
1916	370630001012	273	0.011233035612132	0.723758779635469
1917	370630001012	274	0.023151331358319	1.491669741769277
1918	370630001012	275	0.024545366097513	1.581489174062280
1919	370630001012	276	0.005755935602932	0.370862255892739
1920	370630001012	277	0.010568752232855	0.680958156142539
1921	370630001012	278	0.017842259581896	1.149599490896830
1922	370630001012	279	0.028656751142082	1.846390944626872
1923	370630001012	280	0.006879451091492	0.443251788604910
1924	370630001012	281	0.005595483751201	0.360524138894854
1925	370630001012	282	0.010983153674439	0.707658568390518
1926	370630001012	283	0.011370624587406	0.732623812407953
1927	370630001012	284	0.029452534521519	1.897664280476841
1928	370630001012	285	0.017585971931026	1.133086551399978
1929	370630001012	286	0.015011128479642	0.967186111084986
1930	370630001012	287	0.010981236715495	0.707535056286231
1931	370630001012	288	0.007207456381858	0.464385586882292
1932	370630001012	289	0.003942305156320	0.254007738193851
1933	370630001012	290	0.004600839059214	0.296437915606694
1934	370630001012	291	0.014170482571514	0.913022225419450
1935	370630001012	292	0.035261596888187	2.271949561366109
1936	370630001012	293	0.027194644859241	1.752185576148902
1937	370630001012	294	0.001187635283488	0.076520852698183
1938	370630001012	295	0.012263215799347	0.790134600103633
1939	370630001012	296	0.001066755922750	0.068732441654932
1940	370630001012	297	0.006722450735400	0.433136055863502
1941	370630001012	298	0.003944210995554	0.254130533841114
1942	370630001012	299	0.069758058714624	4.494600496993828
1943	370630001012	300	0.005221158652566	0.336405896424205
1944	370630001012	301	0.008999394562919	0.579842444306165
1945	370630001012	302	0.016597046775259	1.069368845109068
1946	370630001012	303	0.037030769697071	2.385939616889386
1947	370630001012	304	0.015099150274481	0.972857467342897
1948	370630001012	305	0.098139127981040	6.323228907539108
1949	370630001012	306	0.014989449735115	0.965789321986821
1950	370630001012	307	0.030581441413124	1.970401188148301
1951	370630001012	308	0.016484433049952	1.062112999475441
1952	370630001012	309	0.016219805959390	1.045062739266490
1953	370630001012	310	0.005582883709468	0.359712302171230
1954	370630001012	311	0.024906648756090	1.604767075522195
1955	370630001012	312	0.009236113694605	0.595094559209144
1956	370630001012	313	0.044412787630242	2.861572426669588
1957	370630001012	314	0.010467939951234	0.674462692544127
1958	370630001012	315	0.011058590366805	0.712519050480313
1959	370630001012	316	0.044983020913063	2.898313282759847
1960	370630001012	317	0.030237163292777	1.948218910726443
1961	370630001012	318	0.025188664334250	1.622937698115702
1962	370630001012	319	0.012935048594756	0.833421642085338
1963	370630001012	320	0.027938532119722	1.800115179011659
1964	370630001012	321	0.020228581607415	1.303353255831189
1965	370630001012	322	0.005336793295142	0.343856383601915
1966	370630001012	323	0.001993526806716	0.128445469116227
1967	370630001012	324	0.000090485537505	0.005830098333188
1968	370630001012	325	0.001037424554775	0.066842584289230
1969	370630001012	326	0.000230361544130	0.014842487446113
1970	370630001012	327	0.000828376925204	0.053373379482254
1971	370630001012	328	0.000742453682620	0.047837235616754
1972	370630001012	329	0.000865783331293	0.055783521829901
1973	370630001012	330	0.007961284671698	0.512955702917546
1974	370630001012	331	0.004631448109260	0.298410095654196
1975	370630001012	332	0.018556781809175	1.195637067300444
1976	370630001012	333	0.000062186543585	0.004006758141681
1977	370630001012	334	0.000944706776119	0.060868659817907
1978	370630001012	335	0.002215163439295	0.142725799407735
1979	370630001012	336	0.003605985960021	0.232338264377008
1980	370630001012	337	0.003667469410973	0.236299721365546
1981	370630001012	338	0.001666381709513	0.107367094178994
1982	370630001012	339	0.009831821888958	0.633476796268710
1983	370630001012	340	0.003024027423869	0.194841935293087
1984	370630001012	341	0.001446007420209	0.093168098271114
1985	370630001012	342	0.001138154185983	0.073332722616369
1986	370630001012	343	0.028051225248575	1.807376140716754
1987	370630001012	344	0.001703606053997	0.109765506065748
1988	370630001012	345	0.002649436215836	0.170706547055251
1989	370630001012	346	0.000737791153743	0.047536822947673
1990	370630001012	347	0.005580896903483	0.359584289733188
1991	370630001021	310	0.062975146002073	4.074484392423104
1992	370630001021	311	0.003050113789848	0.197341996339975
1993	370630001021	312	0.000724684033820	0.046886970061814
1994	370630001021	313	0.005985123190213	0.387236752487217
1995	370630001021	314	0.000307030775130	0.019864854322382
1996	370630001021	315	0.001341287748431	0.086781156435121
1997	370630001021	316	0.000394898547168	0.025549888633450
1998	370630001021	317	0.000926231879285	0.059927091487584
1999	370630001021	318	0.000277282298755	0.017940131469278
[truncated: 34,878 more rows]
