# Supplementary material for: Food access and associated socioeconomic factors in the Durham-Chapel Hill Metropolitan Statistical Area (MSA), North Carolina
Source: PLoS One. 2025 Sep 5;20(9):e0330333. doi: 10.1371/journal.pone.0330333 (PMC12412965; doi:10.1371/journal.pone.0330333)
Supplement: S1 File — Contains block group–level data for food outlet categories in the Durham–Chapel Hill MSA. Includes: S1 Table (convenience stores), S2 Table (food banks), S3 Table (fruit and vegetable outlets), S4 Table (grocery stores), S5 Table (restaurants), S6 Table (specialty stores), and S7 Table (example Area Weighted Median calculation for grocery stores). (ZIP) [file pone.0330333.s001.zip › S6_Table.csv]

OID_	FIPS	COUNT_	AREA	PERCENTAGE	weighted
1	370370201031	1	0.728079592	2.86038271	0.028603827
2	370370201031	2	0.083441711	0.327814749	0.006556295
3	370370201031	3	0.947540059	3.722569935	0.111677098
4	370370201031	4	1.303764735	5.12205828	0.204882331
5	370370201031	5	0.266070404	1.045302178	0.052265109
6	370370201032	1	9.34826E-05	0.000952783	9.52783E-06
7	370370201042	1	4.548541579	12.10391134	0.121039113
8	370370201042	2	3.491954645	9.29227725	0.185845545
9	370370201051	1	0.439978906	5.49548926	0.054954893
10	370370201051	2	0.055747539	0.696306118	0.013926122
11	370370201051	3	0.857928528	10.71582512	0.321474754
12	370370201051	4	0.667480177	8.337059114	0.333482365
13	370370201051	5	0.057516322	0.718398822	0.035919941
14	370370201052	1	0.229547974	1.145328501	0.011453285
15	370370201052	2	0.0244487	0.121986668	0.002439733
16	370370201052	3	0.360691187	1.799666931	0.053990008
17	370370201061	1	0.172686422	0.363706618	0.003637066
18	370370201061	2	0.148684788	0.313155144	0.006263103
19	370370201061	3	0.11050028	0.232732156	0.006981965
20	370370201062	1	0.401593666	1.507509624	0.015075096
21	370370201062	2	0.236151661	0.886470411	0.017729408
22	370370201062	3	0.228700554	0.858500306	0.025755009
23	370370201063	1	1.472481241	5.938310665	0.059383107
24	370370201063	2	2.176552554	8.777731685	0.175554634
25	370370202001	1	9.848528408	9.906718574	0.099067186
26	370370202001	2	25.41591629	25.56608658	0.511321732
27	370370202001	3	3.380343648	3.400316455	0.102009494
28	370370202001	4	7.048322777	7.089967889	0.283598716
29	370370202001	5	1.904824656	1.916079338	0.095803967
30	370370202001	6	0.570956621	0.574330126	0.034459808
31	370370202002	1	9.96647915	10.94685872	0.109468587
32	370370202002	2	4.80691565	5.279760859	0.105595217
33	370370202002	3	3.203160714	3.518248248	0.105547447
34	370370202003	1	1.368502092	0.887530794	0.008875308
35	370370202003	2	1.273511759	0.825925593	0.016518512
36	370370202004	1	14.08457084	8.376938977	0.08376939
37	370370202004	2	5.862714176	3.486907727	0.069738155
38	370370202004	3	1.56385119	0.930116092	0.027903483
39	370370203001	1	3.180590283	3.195031806	0.031950318
40	370370203001	2	1.41082096	1.417226816	0.028344536
41	370370203001	3	10.18135218	10.22758078	0.306827423
42	370370203001	4	8.563165751	8.602046947	0.344081878
43	370370203001	5	0.59442817	0.59712718	0.029856359
44	370370203001	6	1.101821363	1.106824201	0.066409452
45	370370203002	1	19.88517252	25.14358303	0.25143583
46	370370203002	2	0.929372553	1.175134686	0.023502694
47	370370203002	3	22.07618327	27.91398197	0.837419459
48	370370203002	4	1.782640184	2.254039357	0.090161574
49	370370204011	1	0.00597572	0.085477568	0.000854776
50	370370204011	3	3.68273603	52.67838858	1.580351657
51	370370204011	4	3.184341485	45.54928096	1.821971238
52	370370204012	3	5.291193793	93.39227974	2.801768392
53	370370204012	4	0.374364243	6.607720584	0.264308823
54	370370204013	3	9.998654321	100.0000004	3.000000011
55	370370204021	1	3.031016912	14.95139655	0.149513966
56	370370204021	2	0.586607441	2.893616475	0.057872329
57	370370204021	3	7.27880182	35.9048648	1.077145944
58	370370204021	4	3.353737489	16.54331222	0.661732489
59	370370204021	5	5.351022259	26.39551611	1.319775806
60	370370204021	6	0.671280919	3.311293706	0.198677622
61	370370204022	1	3.312596159	26.40455728	0.264045573
62	370370204022	2	0.015392005	0.122688994	0.00245378
63	370370204022	3	7.909360899	63.04516543	1.891354963
64	370370204022	4	0.176535683	1.407158108	0.056286324
65	370370204022	5	0.839648836	6.692803686	0.334640184
66	370370204022	6	0.292013526	2.327626883	0.139657613
67	370370205001	1	19.99887883	29.34708927	0.293470893
68	370370205001	2	2.117924157	3.10791969	0.062158394
69	370370205001	3	2.109442372	3.095473208	0.092864196
70	370370205001	4	0.082576784	0.121176205	0.004847048
71	370370205002	1	50.00975663	51.61012723	0.516101272
72	370370205002	2	2.495532048	2.575391987	0.05150784
73	370370205002	3	0.360290261	0.37181997	0.011154599
74	370370205002	4	0.015004854	0.015485027	0.000619401
75	370370205003	1	54.92946525	56.72136601	0.56721366
76	370370206001	1	20.51453694	26.95870759	0.269587076
77	370370206001	2	3.323737329	4.36781308	0.087356262
78	370370206001	3	0.755807467	0.993227026	0.029796811
79	370370206001	4	0.006398713	0.008408721	0.000336349
80	370370206002	1	18.31278976	10.56863539	0.105686354
81	370370206002	2	9.421088629	5.437077146	0.108741543
82	370370206002	3	0.074011885	0.04271357	0.001281407
83	370370206003	1	2.102652194	2.435594613	0.024355946
84	370370206004	1	7.907568795	19.84049253	0.198404925
85	370370206004	2	1.339438128	3.360718428	0.067214369
86	370370206004	3	0.374415303	0.93942705	0.028182812
87	370370207011	1	5.01182872	5.221376691	0.052213767
88	370370207011	2	8.89279613	9.264609991	0.1852922
89	370370207011	3	4.926570263	5.13255352	0.153976606
90	370370207011	4	0.773996344	0.806357658	0.032254306
91	370370207021	1	2.039853045	1.793515321	0.017935153
92	370370207021	2	0.742925832	0.653208262	0.013064165
93	370370207023	1	0.335156597	0.932183349	0.009321833
94	370370208001	1	2.033367566	6.207221349	0.062072213
95	370370208001	2	18.88459342	57.64862853	1.152972571
96	370370208002	1	35.82139909	64.14434404	0.64144344
97	370370208002	2	20.0235856	35.85565602	0.71711312
98	370370208003	1	9.145499829	9.308815012	0.09308815
99	370370208003	2	20.65746107	21.02635037	0.420527007
100	370370208004	1	13.01403571	23.67781733	0.236778173
101	370370208004	2	11.03979797	20.08587694	0.401717539
102	370370208004	3	2.316639198	4.214907733	0.126447232
103	370370208004	4	2.760300093	5.022107118	0.200884285
104	370630001011	10	0.683055092	29.87649646	2.987649646
105	370630001011	11	0.042781471	1.87124069	0.205836476
106	370630001011	12	0.251027286	10.97981102	1.317577322
107	370630001011	13	0.047886926	2.094550785	0.272291602
108	370630001011	14	0.942807886	41.23795692	5.773313969
109	370630001011	15	0.19426116	8.496888377	1.274533257
110	370630001011	16	0.040950075	1.791136312	0.28658181
111	370630001011	17	0.051494014	2.25232307	0.382894922
112	370630001011	18	0.031998392	1.399594044	0.251926928
113	370630001012	8	0.30045072	15.67443373	1.253954698
114	370630001012	9	0.551345322	28.76353799	2.588718419
115	370630001012	10	0.07424908	3.873554629	0.387355463
116	370630001012	11	0.39680292	20.70110224	2.277121246
117	370630001012	12	0.360262451	18.79479572	2.255375487
118	370630001012	13	0.006091537	0.317793842	0.041313199
119	370630001012	14	0.227618217	11.87478149	1.662469408
120	370630001021	12	0.080966226	4.241877745	0.509025329
121	370630001021	13	0.012105924	0.634237898	0.082450927
122	370630001021	14	0.776003123	40.65535161	5.691749225
123	370630001021	15	0.422947157	22.15850022	3.323775033
124	370630001021	16	0.432262125	22.64651798	3.623442877
125	370630001021	17	0.12388348	6.490342996	1.103358309
126	370630001021	18	0.022355279	1.171208871	0.210817597
127	370630001021	19	0.038212173	2.00196273	0.380372919
128	370630001022	9	9.55717E-05	0.00318504	0.000286654
129	370630001022	10	0.887223595	29.56777916	2.956777916
130	370630001022	11	0.109389868	3.645547161	0.401010188
131	370630001022	12	0.414724955	13.82120128	1.658544154
132	370630001022	13	0.697938607	23.25963231	3.0237522
133	370630001022	14	0.834928821	27.82499374	3.895499124
134	370630001022	15	0.052176543	1.738845226	0.260826784
135	370630001022	16	0.004165418	0.138817511	0.022210802
136	370630002001	12	0.962006589	42.110809	5.05329708
137	370630002001	13	0.186681675	8.171790576	1.062332775
138	370630002001	14	0.252288099	11.04364155	1.546109816
139	370630002001	15	0.617968396	27.05090525	4.057635787
140	370630002001	16	0.105626824	4.623701187	0.73979219
141	370630002001	17	0.097157227	4.252953627	0.723002117
142	370630002001	18	0.062735921	2.746197814	0.494315606
143	370630002002	14	0.048192093	7.736666584	1.083133322
144	370630002002	15	0.216756198	34.79762638	5.219643957
145	370630002002	16	0.357956841	57.46570819	9.194513311
146	370630002003	15	0.040686179	4.898751164	0.734812675
147	370630002003	16	0.709827286	85.46556382	13.67449021
148	370630002003	17	0.080028412	9.635686696	1.638066738
149	370630003011	15	0.090480029	8.186468317	1.227970247
150	370630003011	16	0.7728088	69.9223332	11.18757331
151	370630003011	17	0.100254375	9.070833333	1.542041667
152	370630003011	18	0.042740567	3.867088665	0.69607596
153	370630003011	19	0.098955046	8.95327236	1.701121748
154	370630003012	15	0.19385541	59.47049594	8.920574391
155	370630003012	16	0.129619198	39.76426553	6.362282485
156	370630003012	17	0.00249445	0.765241448	0.130091046
157	370630003013	15	0.073699356	22.91527933	3.437291899
158	370630003013	16	0.239532704	74.47770425	11.91643268
159	370630003013	17	0.008384588	2.607012888	0.443192191
160	370630003021	15	0.348401447	45.68686221	6.853029332
161	370630003021	16	0.287438398	37.69260602	6.030816964
162	370630003021	17	0.126745824	16.62053657	2.825491216
163	370630003022	15	0.122919596	21.9449014	3.291735209
164	370630003022	16	0.403120298	71.9692832	11.51508531
165	370630003022	17	0.034088336	6.085808848	1.034587504
166	370630003023	15	0.000139174	0.017159734	0.00257396
167	370630003023	16	0.69372002	85.53363991	13.68538239
168	370630003023	17	0.117190181	14.44920493	2.456364838
169	370630004011	16	0.855679544	53.93010594	8.628816951
170	370630004011	17	0.085279886	5.374854754	0.913725308
171	370630004011	18	0.072017196	4.538959771	0.817012759
172	370630004011	19	0.241505509	15.22113949	2.892016503
173	370630004011	20	0.301277505	18.98833259	3.797666518
174	370630004011	21	0.030885785	1.946609199	0.408787932
175	370630004012	16	0.632303706	70.53070836	11.28491334
176	370630004012	17	0.200953119	22.41544002	3.810624803
177	370630004012	18	0.015478601	1.726570123	0.310782622
178	370630004012	19	0.013362708	1.490551551	0.283204795
179	370630004012	20	0.034396079	3.836731877	0.767346375
180	370630004013	15	0.036974135	2.159764057	0.323964609
181	370630004013	16	0.129571239	7.568623444	1.210979751
182	370630004013	17	0.168912733	9.866671628	1.677334177
183	370630004013	18	0.19087284	11.14942375	2.006896275
184	370630004013	19	0.385077551	22.49347153	4.27375959
185	370630004013	20	0.4969012	29.02540788	5.805081576
186	370630004013	21	0.207339021	12.11126007	2.543364614
187	370630004013	22	0.096303804	5.625378245	1.237583214
188	370630004021	15	0.144370115	8.171517489	1.225727623
189	370630004021	16	0.306797783	17.36511361	2.778418178
190	370630004021	17	0.260731038	14.75768192	2.508805926
191	370630004021	18	0.201240885	11.39046967	2.05028454
192	370630004021	19	0.599976027	33.9593454	6.452275626
193	370630004021	20	0.14221184	8.049356589	1.609871318
194	370630004021	21	0.090208716	5.105918914	1.072242972
195	370630004021	22	0.021211462	1.200593585	0.264130589
196	370630005001	18	0.023103413	2.107790691	0.379402324
197	370630005001	19	0.577400288	52.6778863	10.0087984
198	370630005001	20	0.495577787	45.21298453	9.042596907
199	370630005001	21	1.46645E-05	0.001337881	0.000280955
200	370630005002	17	5.65394E-05	0.009849575	0.001674428
201	370630005002	18	0.088430284	15.40519462	2.772935031
202	370630005002	19	0.29269948	50.99036481	9.688169314
203	370630005002	20	0.192842698	33.59459159	6.718918319
204	370630005003	18	0.047488116	9.315606048	1.676809089
205	370630005003	19	0.229861446	45.09125365	8.567338193
206	370630005003	20	0.232419904	45.5931389	9.118627781
207	370630005004	18	0.351220477	60.20247973	10.83644635
208	370630005004	19	0.214646026	36.79233955	6.990544514
209	370630005004	20	0.017532191	3.005181695	0.601036339
210	370630006001	17	0.066165891	2.994071413	0.50899214
211	370630006001	18	0.79110323	35.79819652	6.443675374
212	370630006001	19	0.471434794	21.33288648	4.05324843
213	370630006001	20	0.309800585	14.0187801	2.803756021
214	370630006001	21	0.389167077	17.61019164	3.698140245
215	370630006001	22	0.182225353	8.245875842	1.814092685
216	370630006002	17	0.144410614	6.773700674	1.151529115
217	370630006002	18	0.468785808	21.9887905	3.95798229
218	370630006002	19	0.657618724	30.84615636	5.860769708
219	370630006002	20	0.746445648	35.01265756	7.002531512
220	370630006002	21	0.114670018	5.378693139	1.129525559
221	370630006003	15	1.760440553	38.81626178	5.822439267
222	370630006003	16	0.138634534	3.056777101	0.489084336
223	370630006003	17	0.420483615	9.27131679	1.576123854
224	370630006003	18	0.521294395	11.49411132	2.068940038
225	370630006003	19	0.951631439	20.98268811	3.986710742
226	370630006003	20	0.645912895	14.24184643	2.848369286
227	370630006003	21	0.07607812	1.677459785	0.352266555
228	370630006003	22	0.020141462	0.444102623	0.097702577
229	370630006003	23	0.00070011	0.015436841	0.003550473
230	370630007001	16	0.006317884	0.563592589	0.090174814
231	370630007001	17	0.020048027	1.788402359	0.304028401
232	370630007001	18	0.122231799	10.90379828	1.96268369
233	370630007001	19	0.284416982	25.37167442	4.820618141
234	370630007001	20	0.482273998	43.02168869	8.604337738
235	370630007001	21	0.205713301	18.35084123	3.853676659
236	370630007002	18	0.421384209	25.74113269	4.633403885
237	370630007002	19	1.084710549	66.26180472	12.5897429
238	370630007002	20	0.130912532	7.997064905	1.599412981
239	370630007003	16	0.184174222	13.39432572	2.143092116
240	370630007003	17	0.080678944	5.867488126	0.997472981
241	370630007003	18	0.243569508	17.7139303	3.188507454
242	370630007003	19	0.507860222	36.93483901	7.017619412
243	370630007003	20	0.257750282	18.74524677	3.749049354
244	370630007003	21	0.100983548	7.344168579	1.542275402
245	370630009001	13	0.525856392	81.89444809	10.64627825
246	370630009001	14	0.035736822	5.565487799	0.779168292
247	370630009001	15	0.080521595	12.54006169	1.881009253
248	370630009002	13	0.039493211	6.322705613	0.82195173
249	370630009002	14	0.097470831	15.60469129	2.184656781
250	370630009002	15	0.43396435	69.4759614	10.42139421
251	370630009002	16	0.0536968	8.59664342	1.375462947
252	370630010011	12	0.061113901	9.819064015	1.178287682
253	370630010011	13	0.149062481	23.94960918	3.113449193
254	370630010011	14	0.11881281	19.08944725	2.672522615
255	370630010011	15	0.281689063	45.25849102	6.788773653
256	370630010011	16	0.011722192	1.883384126	0.30134146
257	370630010012	11	0.022010942	2.933880763	0.322726884
258	370630010012	12	0.269628153	35.93925544	4.312710653
259	370630010012	13	0.154180505	20.55101619	2.671632104
260	370630010012	14	0.064059977	8.53867759	1.195414863
261	370630010012	15	0.095828185	12.7731232	1.91596848
262	370630010012	16	0.144525228	19.26404576	3.082247322
263	370630010013	10	0.068918241	4.777659538	0.477765954
264	370630010013	11	0.123568157	8.566187653	0.942280642
265	370630010013	12	0.396351056	27.47647612	3.297177135
266	370630010013	13	0.152870432	10.59752641	1.377678433
267	370630010013	14	0.150007375	10.39904904	1.455866866
268	370630010013	15	0.038564418	2.673423734	0.40101356
269	370630010013	16	0.512230863	35.50967982	5.681548771
270	370630010021	12	0.275177122	13.51626828	1.621952194
271	370630010021	13	0.80869653	39.72190419	5.163847545
272	370630010021	14	0.406182854	19.9510642	2.793148988
273	370630010021	15	0.350199878	17.20126831	2.580190246
274	370630010021	16	0.195560272	9.605613585	1.536898174
275	370630010021	17	7.90468E-05	0.003882655	0.000660051
276	370630010022	9	0.034861594	3.147882397	0.283309416
277	370630010022	10	0.082103576	7.41367137	0.741367137
278	370630010022	11	0.106213287	9.590695602	1.054976516
279	370630010022	12	0.103950422	9.386366658	1.126363999
280	370630010022	13	0.130689378	11.80080269	1.53410435
281	370630010022	14	0.471073459	42.53631789	5.955084504
282	370630010022	15	0.178570047	16.12426288	2.418639432
283	370630010023	11	0.001911553	0.469817039	0.051679874
284	370630010023	12	0.149524	36.7496665	4.40995998
285	370630010023	13	0.085555444	21.02762135	2.733590775
286	370630010023	14	0.169880732	41.75289758	5.845405661
287	370630010024	13	0.399845266	68.60522417	8.918679142
288	370630010024	14	0.182975164	31.39477491	4.395268488
289	370630011001	15	0.64585567	74.18549872	11.12782481
290	370630011001	16	0.153956169	17.68400546	2.829440873
291	370630011001	17	0.070783739	8.130496073	1.382184332
292	370630011002	15	0.01413147	1.661449785	0.249217468
293	370630011002	16	0.518911556	61.0089022	9.761424352
294	370630011002	17	0.145844726	17.14709666	2.915006433
295	370630011002	18	0.123509283	14.52109841	2.613797714
296	370630011002	19	0.047102778	5.537916338	1.052204104
297	370630011002	20	0.001050719	0.123533957	0.024706791
298	370630013011	17	0.044942668	4.853637924	0.825118447
299	370630013011	18	0.282592313	30.51889918	5.493401852
300	370630013011	19	0.538168825	58.12019429	11.04283692
301	370630013011	20	0.060254599	6.507268444	1.301453689
302	370630013031	17	0.103940419	7.447155855	1.266016495
303	370630013031	18	0.160114791	11.47195502	2.064951904
304	370630013031	19	0.971064597	69.57514216	13.21927701
305	370630013031	20	0.160586396	11.50574466	2.301148932
306	370630013032	14	0.101176653	20.74769309	2.904677032
307	370630013032	15	0.04199305	8.611264341	1.291689651
308	370630013032	16	0.075183344	15.41740011	2.466784017
309	370630013032	17	0.025570138	5.24351579	0.891397684
310	370630013032	18	0.090218726	18.5006163	3.330110934
311	370630013032	19	0.153510642	31.47951228	5.981107333
312	370630013041	10	0.061290208	2.982614729	0.298261473
313	370630013041	11	0.002930188	0.142594087	0.01568535
314	370630013041	12	0.140478597	6.836222992	0.820346759
315	370630013041	13	0.314846896	15.32164783	1.991814217
316	370630013041	14	0.232338305	11.30646587	1.582905221
317	370630013041	15	0.242790863	11.81512715	1.772269072
318	370630013041	16	0.180288098	8.773504766	1.403760762
319	370630013041	17	0.222523078	10.82881962	1.840899335
320	370630013041	18	0.139216475	6.774803331	1.2194646
321	370630013041	19	0.419328265	20.40610878	3.877160668
322	370630013041	20	0.088477396	4.305646734	0.861129347
323	370630013041	21	0.010406999	0.506444155	0.106353273
324	370630014001	12	0.011086976	2.104638816	0.252556658
325	370630014001	13	0.023829244	4.523501519	0.588055197
326	370630014001	14	0.003942571	0.748417699	0.104778478
327	370630014001	15	0.075192264	14.27373536	2.141060303
328	370630014001	16	0.190950561	36.24811428	5.799698284
329	370630014001	17	0.059232703	11.24413453	1.91150287
330	370630014001	18	0.155266826	29.4742765	5.305369771
331	370630014001	19	0.007286432	1.383182151	0.262804609
332	370630014002	16	1.004384302	56.48567435	9.037707896
333	370630014002	17	0.38079637	21.41564709	3.640660005
334	370630014002	18	0.292756853	16.46438343	2.963589018
335	370630014002	19	0.067770443	3.811349081	0.724156325
336	370630014002	20	0.032414183	1.822944643	0.364588929
337	370630015011	16	0.194173056	5.748993864	0.919839018
338	370630015011	17	1.410939292	41.77449487	7.101664128
339	370630015011	18	0.559589779	16.56809792	2.982257625
340	370630015011	19	0.830420391	24.58673632	4.671479901
341	370630015011	20	0.382391182	11.32167667	2.264335335
342	370630015021	17	0.075264926	7.037928798	1.196447896
343	370630015021	18	0.156964201	14.67752551	2.641954592
344	370630015021	19	0.392352488	36.68838895	6.970793901
345	370630015021	20	0.20962455	19.60172868	3.920345736
346	370630015021	21	0.229084944	21.42144569	4.498503594
347	370630015021	22	0.006127588	0.572983056	0.126056272
348	370630015022	17	0.035953868	14.99857124	2.54975711
349	370630015022	18	0.047591552	19.85336573	3.573605832
350	370630015022	19	0.156169863	65.14806244	12.37813186
351	370630015023	19	0.41737751	40.11082788	7.621057297
352	370630015023	20	0.382607224	36.76933266	7.353866532
353	370630015023	21	0.14229064	13.67442002	2.871628204
354	370630015023	22	0.030657269	2.946225926	0.648169704
355	370630015023	23	0.067628043	6.499192558	1.494814288
356	370630015024	20	0.521471815	76.05114499	15.210229
357	370630015024	21	0.164213901	23.94885947	5.029260489
358	370630015031	16	0.201197897	38.5296363	6.164741808
359	370630015031	17	0.148040308	28.3498947	4.819482098
360	370630015031	18	0.104950138	20.09807612	3.617653701
361	370630015031	19	0.068001641	13.02239497	2.474255045
362	370630016012	1	0.578104731	7.059016353	0.070590164
363	370630016012	2	0.37104675	4.530710325	0.090614207
364	370630016012	3	0.022027279	0.268966696	0.008069001
365	370630016013	1	0.189911184	3.186814464	0.031868145
366	370630016013	2	0.012631492	0.211963407	0.004239268
367	370630016031	1	0.023471813	0.954351796	0.009543518
368	370630016031	2	1.654756901	67.28156065	1.345631213
369	370630016031	3	0.409624948	16.65513875	0.499654162
370	370630016031	4	0.261231601	10.62154195	0.424861678
371	370630016031	5	0.054576826	2.21906554	0.110953277
372	370630016032	1	0.300341519	4.242372781	0.042423728
373	370630016032	2	0.70120493	9.904633634	0.198092673
374	370630016032	3	0.193135509	2.728070467	0.081842114
375	370630016032	4	0.045961655	0.649215855	0.025968634
376	370630016033	1	0.221681565	3.753269987	0.0375327
377	370630016041	1	3.425528173	53.20983952	0.532098395
378	370630016041	2	2.045554996	31.77426882	0.635485376
379	370630016041	3	0.206148404	3.202169979	0.096065099
380	370630016041	4	0.217069603	3.371812506	0.1348725
381	370630016041	5	0.250670857	3.893751681	0.194687584
382	370630016041	6	0.088194485	1.369953524	0.082197211
383	370630016042	1	0.633916457	7.233339791	0.072333398
384	370630016042	2	3.056738539	34.87908896	0.697581779
385	370630016042	3	0.033061984	0.377255649	0.011317669
386	370630016042	4	0.000207327	0.002365722	9.46289E-05
387	370630016043	1	0.036895561	0.239828398	0.002398284
388	370630016043	2	0.351703834	2.286144066	0.045722881
389	370630016043	3	0.045202654	0.293826136	0.008814784
390	370630017051	5	0.110017933	4.33052295	0.216526147
391	370630017051	6	0.047588386	1.873172775	0.112390367
392	370630017051	7	0.383867069	15.1097653	1.057683571
393	370630017051	8	0.293967603	11.57114493	0.925691594
394	370630017051	9	0.266563893	10.49248081	0.944323273
395	370630017051	10	0.415919725	16.37142107	1.637142107
396	370630017051	11	0.311223591	12.25037465	1.347541212
397	370630017051	12	0.355502553	13.99328198	1.679193837
398	370630017051	13	0.15321767	6.030949808	0.784023475
399	370630017051	14	0.023016283	0.905966313	0.126835284
400	370630017051	15	0.11896446	4.682675897	0.702401385
401	370630017051	16	0.060673847	2.388242323	0.382118772
402	370630017052	9	0.045300093	1.103124567	0.099281211
403	370630017052	10	0.097610869	2.376969696	0.23769697
404	370630017052	11	0.609149381	14.83369252	1.631706177
405	370630017052	12	0.077400631	1.884820368	0.226178444
406	370630017052	13	0.162242478	3.950845412	0.513609904
407	370630017052	14	0.327270691	7.969527589	1.115733862
408	370630017052	15	0.33063631	8.051485416	1.207722812
409	370630017052	16	1.268802535	30.89722696	4.943556314
410	370630017052	17	0.112280837	2.734205206	0.464814885
411	370630017052	18	0.208167001	5.069175784	0.912451641
412	370630017052	19	0.44119659	10.74379251	2.041320577
413	370630017052	20	0.312726185	7.615347259	1.523069452
414	370630017052	21	0.058115495	1.415198662	0.297191719
415	370630017052	22	0.055626495	1.354587812	0.298009319
416	370630017053	11	0.701531273	26.87734374	2.956507812
417	370630017053	12	0.426993897	16.35915915	1.963099098
418	370630017053	13	0.426627875	16.34513597	2.124867676
419	370630017053	14	0.150840116	5.779046226	0.809066472
420	370630017053	15	0.312893782	11.98771038	1.798156558
421	370630017053	16	0.446902358	17.12190001	2.739504001
422	370630017053	17	0.003525946	0.135087434	0.022964864
423	370630017053	18	0.022032095	0.844102355	0.151938424
424	370630017053	19	0.065162874	2.496545829	0.474343707
425	370630017053	20	0.053611084	2.053969061	0.410793812
426	370630017061	7	1.579015987	30.71585047	2.150109533
427	370630017061	8	0.512195452	9.96349565	0.797079652
428	370630017061	9	0.492208177	9.574692646	0.861722338
429	370630017061	10	0.148892318	2.896331772	0.289633177
430	370630017061	11	0.062623835	1.218191813	0.134001099
431	370630017061	12	0.079422966	1.544977364	0.185397284
432	370630017061	13	1.118727077	21.76206821	2.829068867
433	370630017061	14	0.21461878	4.174877514	0.584482852
434	370630017061	15	0.210840934	4.101388883	0.615208332
435	370630017061	16	0.136518406	2.655627931	0.424900469
436	370630017061	17	0.080534388	1.566597317	0.266321544
437	370630017061	18	0.06736955	1.310507967	0.235891434
438	370630017061	19	0.154625216	3.007851122	0.571491713
439	370630017061	20	0.087586163	1.703772162	0.340754432
440	370630017061	21	0.195541155	3.803769508	0.798791597
441	370630017062	9	0.278192051	13.09035079	1.178131571
442	370630017062	10	0.111469178	5.245191717	0.524519172
443	370630017062	11	0.050594837	2.380744395	0.261881883
444	370630017062	12	0.027795919	1.307939342	0.156952721
445	370630017062	13	0.047069262	2.214848157	0.28793026
446	370630017062	14	0.050494635	2.376029381	0.332644113
447	370630017062	15	0.163407948	7.689175013	1.153376252
448	370630017062	16	0.03975528	1.870688108	0.299310097
449	370630017062	17	0.092526609	4.353847501	0.740154075
450	370630017062	18	0.120477209	5.669065383	1.020431769
451	370630017062	19	0.39079692	18.38898259	3.493906692
452	370630017062	20	0.259994743	12.23407492	2.446814985
453	370630017062	21	0.318661747	14.99465581	3.148877721
454	370630017062	22	0.157258591	7.399816494	1.627959629
455	370630017062	23	0.016673864	0.784590101	0.180455723
456	370630017071	2	0.327854194	15.15456662	0.303091332
457	370630017071	3	0.607652915	28.08784136	0.842635241
458	370630017071	4	0.23320479	10.77954041	0.431181617
459	370630017071	5	0.561635638	25.96076202	1.298038101
460	370630017071	6	0.356806172	16.49282823	0.989569694
461	370630017071	7	0.075763244	3.502041929	0.245142935
462	370630017071	8	0.000485021	0.022419359	0.001793549
463	370630017072	3	0.115851824	2.201227553	0.066036827
464	370630017072	4	0.008047589	0.152907162	0.006116286
465	370630017072	5	0.114105961	2.168055498	0.108402775
466	370630017072	6	0.396772558	7.538825488	0.452329529
467	370630017072	7	0.732104481	13.91025618	0.973717933
468	370630017072	8	0.350720606	6.663821349	0.533105708
469	370630017072	9	0.850962845	16.16860909	1.455174818
470	370630017072	10	0.483770176	9.191812446	0.919181245
471	370630017072	11	0.312341673	5.934607427	0.652806817
472	370630017072	12	0.089291645	1.696574308	0.203588917
473	370630017072	13	0.120472955	2.289030744	0.297573997
474	370630017072	14	0.069902135	1.328166449	0.185943303
475	370630017072	15	0.051569478	0.979839179	0.146975877
476	370630017072	16	0.072314912	1.374010105	0.219841617
477	370630017072	17	0.288027227	5.472623954	0.930346072
478	370630017072	18	0.126668219	2.40674305	0.433213749
479	370630017072	19	0.24131674	4.585107405	0.871170407
480	370630017072	20	0.628457222	11.94091988	2.388183975
481	370630017072	21	0.193643152	3.679291578	0.772651231
482	370630017072	22	0.016713956	0.317571355	0.069865698
483	370630017073	5	0.012158747	1.233776387	0.061688819
484	370630017073	6	0.307542668	31.20706987	1.872424192
485	370630017073	7	0.287252462	29.14817547	2.040372283
486	370630017073	8	0.002867621	0.290984122	0.02327873
487	370630017073	9	0.154238413	15.65093051	1.408583746
488	370630017073	10	0.113316731	11.49851225	1.149851225
489	370630017073	11	0.07726585	7.840345525	0.862438008
490	370630017073	12	0.004634149	0.470237907	0.056428549
491	370630017073	13	0.017197201	1.745039968	0.226855196
492	370630017073	14	0.009016515	0.914926738	0.128089743
493	370630017074	1	1.859280627	28.81652396	0.28816524
494	370630017074	2	0.279056648	4.325028974	0.086500579
495	370630017074	3	0.118823666	1.841618183	0.055248545
496	370630017074	4	1.077648936	16.70221049	0.668088419
497	370630017074	5	1.18324119	18.33875833	0.916937917
498	370630017074	6	1.327698208	20.57766141	1.234659685
499	370630017074	7	0.379546446	5.882495146	0.41177466
500	370630017074	8	0.005107433	0.079158823	0.006332706
501	370630017074	9	0.091812715	1.42298223	0.128068401
502	370630017074	10	0.07857346	1.217790344	0.121779034
503	370630017074	11	0.051344242	0.79577153	0.087534868
504	370630017075	6	2.440638536	47.68395465	2.861037279
505	370630017075	7	0.54765465	10.69979807	0.748985865
506	370630017075	8	1.088398505	21.26457654	1.701166123
507	370630017075	9	0.073806396	1.441991832	0.129779265
508	370630017075	10	0.259208586	5.064285551	0.506428555
509	370630017075	11	0.082067104	1.60338534	0.176372387
510	370630017075	12	0.054566858	1.066099517	0.127931942
511	370630017075	13	0.04854527	0.948452807	0.123298865
512	370630017075	14	0.143127652	2.796355283	0.39148974
513	370630017075	15	0.054072491	1.05644083	0.158466125
514	370630017075	16	0.304910546	5.957187194	0.953149951
515	370630017075	17	0.007993013	0.156163418	0.026547781
516	370630017075	18	0.013374779	0.261309629	0.047035733
517	370630017081	1	1.194410373	14.86486787	0.148648679
518	370630017081	2	1.325794723	16.49999349	0.32999987
519	370630017081	3	0.600516991	7.47365053	0.224209516
520	370630017081	4	0.008555557	0.106476998	0.00425908
521	370630017081	5	0.470523328	5.85583252	0.292791626
522	370630017091	1	0.063964392	5.055448035	0.05055448
523	370630017091	2	0.035114757	2.775307097	0.055506142
524	370630017091	3	0.130174937	10.28842164	0.308652649
525	370630017091	4	0.108355533	8.563917427	0.342556697
526	370630017091	5	0.090345951	7.140523825	0.357026191
527	370630017091	6	0.138636487	10.95718319	0.657430991
528	370630017091	7	0.070690065	5.587013977	0.391090978
529	370630017091	8	0.10990346	8.686258346	0.694900668
530	370630017091	9	0.518071051	40.94592649	3.685133384
531	370630017092	8	0.570711187	50.25932053	4.020745643
532	370630017092	9	0.556293989	48.98967907	4.409071116
533	370630017092	10	0.007987244	0.703391633	0.070339163
534	370630017092	11	0.000540643	0.047611358	0.005237249
535	370630017093	1	0.089319542	1.135586738	0.011355867
536	370630017093	2	1.34626147	17.11603792	0.342320758
537	370630017093	3	0.866674662	11.01868895	0.330560669
538	370630017093	4	1.434921767	18.24324318	0.729729727
539	370630017093	5	1.321860378	16.80580843	0.840290421
540	370630017093	6	0.656454308	8.345998968	0.500759938
541	370630017093	7	0.520144548	6.612990126	0.462909309
542	370630017093	8	0.162055459	2.06033333	0.164826666
543	370630017093	9	0.855774009	10.88010072	0.979209065
544	370630017093	10	0.204405869	2.59876605	0.259876605
545	370630017093	11	0.032279607	0.410394996	0.04514345
546	370630017101	2	1.105748468	30.28632302	0.60572646
547	370630017101	3	0.426198688	11.67353291	0.350205987
548	370630017101	4	0.498105058	13.64304011	0.545721604
549	370630017101	5	0.982291317	26.9048459	1.345242295
550	370630017101	6	0.217251589	5.950495982	0.357029759
551	370630017101	7	0.231370254	6.337204574	0.44360432
552	370630017101	8	0.073401894	2.010469426	0.160837554
553	370630017101	9	0.033003805	0.903970417	0.081357338
554	370630017101	10	0.080503092	2.204970398	0.22049704
555	370630017101	11	0.00127055	0.034800222	0.003828024
556	370630017101	12	0.001838174	0.05034738	0.006041686
557	370630017102	5	0.769799651	73.8557691	3.692788455
558	370630017102	6	0.136479221	13.09402754	0.785641652
559	370630017102	7	0.080342436	7.708177538	0.539572428
560	370630017102	8	0.026456964	2.538322041	0.203065763
561	370630017102	9	0.004711019	0.45198246	0.040678421
562	370630017102	10	0.01498296	1.437488365	0.143748837
563	370630017102	11	0.005293694	0.507885147	0.055867366
564	370630017102	12	0.00423539	0.406349825	0.048761979
565	370630017111	2	0.698236661	24.99196339	0.499839268
566	370630017111	3	0.220415498	7.889325157	0.236679755
567	370630017111	4	0.351505039	12.58140909	0.503256364
568	370630017111	5	0.08730598	3.124940261	0.156247013
569	370630017111	6	0.876651234	31.37795071	1.882677043
570	370630017111	7	0.50918768	18.22533901	1.275773731
571	370630017111	8	0.050542671	1.809072266	0.144725781
572	370630017112	5	0.556588836	53.83550783	2.691775392
573	370630017112	6	0.063897556	6.18042832	0.370825699
574	370630017112	7	0.320965965	31.04511738	2.173158217
575	370630017112	8	0.028861423	2.791592803	0.223327424
576	370630017112	9	0.053951576	5.218413143	0.469657183
577	370630017112	10	0.009604018	0.92893922	0.092893922
578	370630017113	7	0.300998354	30.13344166	2.109340916
579	370630017113	8	0.263777833	26.40723396	2.112578717
580	370630017113	9	0.115609705	11.57387822	1.04164904
581	370630017113	10	0.116336294	11.64661827	1.164661827
582	370630017113	11	0.042928746	4.297667616	0.472743438
583	370630017113	12	0.02767792	2.770882246	0.33250587
584	370630017113	13	0.055521268	5.55832569	0.72258234
585	370630017113	14	0.037779409	3.782158995	0.529502259
586	370630017113	15	0.024358337	2.438553266	0.36578299
587	370630017113	16	0.01389686	1.391237545	0.222598007
588	370630018011	1	0.015202836	0.265135032	0.00265135
589	370630018011	2	0.001391389	0.024265605	0.000485312
590	370630018011	3	0.005628572	0.098161388	0.002944842
591	370630018011	4	1.534879595	26.76805451	1.07072218
592	370630018011	5	0.23729582	4.138401124	0.206920056
593	370630018011	6	0.005535205	0.096533081	0.005791985
594	370630018011	7	0.026734707	0.466249019	0.032637431
595	370630018011	8	0.063720307	1.111271961	0.088901757
596	370630018011	9	0.261899761	4.567489923	0.411074093
597	370630018011	10	2.244030537	39.13553346	3.913553346
598	370630018011	11	0.512428192	8.936665668	0.983033223
599	370630018011	12	0.613759973	10.70387571	1.284465086
600	370630018011	13	0.210243507	3.666613115	0.476659705
601	370630018011	15	0.001247153	0.021750141	0.003262521
602	370630018012	10	0.173460795	14.56027378	1.456027378
603	370630018012	11	0.124581534	10.45735577	1.150309135
604	370630018012	12	0.223789797	18.78488288	2.254185945
605	370630018012	13	0.574093644	48.18933652	6.264613748
606	370630018012	14	0.015600834	1.309531749	0.183334445
607	370630018012	15	0.029506699	2.476787994	0.371518199
608	370630018012	16	0.050295928	4.221832876	0.67549326
609	370630018013	1	0.614412393	4.810295586	0.048102956
610	370630018013	2	0.756285228	5.921032091	0.118420642
611	370630018013	3	1.020539721	7.989906736	0.239697202
612	370630018013	4	0.728305723	5.701977772	0.228079111
613	370630018013	5	0.058201047	0.455661775	0.022783089
614	370630018013	6	0.148529445	1.162851765	0.069771106
615	370630018013	7	0.344157029	2.694439526	0.188610767
616	370630018013	8	0.35141944	2.751297664	0.220103813
617	370630018013	9	0.501857441	3.929091699	0.353618253
618	370630018013	10	0.646656634	5.06273895	0.506273895
619	370630018013	11	0.278678045	2.181798067	0.239997787
620	370630018013	12	0.347775512	2.722768988	0.326732279
621	370630018013	13	0.203711116	1.594874536	0.20733369
622	370630018013	14	0.015012604	0.117535167	0.016454923
623	370630018013	15	0.192866806	1.509973357	0.226496004
624	370630018014	3	2.577642789	28.92049732	0.86761492
625	370630018014	4	0.298814574	3.352623611	0.134104944
626	370630018014	5	0.447416341	5.019897698	0.250994885
627	370630018014	6	0.051469486	0.577474555	0.034648473
628	370630018014	7	0.157193688	1.763673246	0.123457127
629	370630018014	8	0.244158035	2.739391128	0.21915129
630	370630018014	9	0.788640179	8.848342477	0.796350823
631	370630018014	10	1.791873105	20.10436107	2.010436107
632	370630018014	11	1.010672112	11.33948437	1.247343281
633	370630018014	12	0.46962019	5.269019245	0.632282309
634	370630018014	13	0.51316292	5.75755761	0.748482489
635	370630018014	14	0.028515482	0.319936465	0.044791105
636	370630018014	15	0.533678796	5.987740528	0.898161079
637	370630018015	1	3.975211953	11.19382865	0.111938286
638	370630018015	2	0.509883106	1.435783597	0.028715672
639	370630018015	3	3.653397851	10.28762995	0.308628898
640	370630018015	4	2.982581551	8.398673381	0.335946935
641	370630018015	5	0.824348858	2.321290028	0.116064501
642	370630018015	6	0.046971511	0.132267424	0.007936045
643	370630018015	7	0.130736853	0.368142867	0.025770001
644	370630018015	8	0.368958082	1.038951785	0.083116143
645	370630018015	9	0.308184835	0.86781995	0.078103796
646	370630018015	10	0.174181067	0.490477752	0.049047775
647	370630018021	4	1.09474432	24.01604809	0.960641924
648	370630018021	5	0.140356415	3.079080991	0.15395405
649	370630018021	6	0.078281819	1.717314162	0.10303885
650	370630018021	7	0.084887584	1.862228713	0.13035601
651	370630018021	8	0.132735502	2.911896538	0.232951723
652	370630018021	9	0.19851974	4.355043947	0.391953955
653	370630018021	10	0.762386807	16.72492645	1.672492645
654	370630018021	11	0.156470025	3.432574689	0.377583216
655	370630018021	12	0.517427942	11.35112018	1.362134421
656	370630018021	13	0.875106768	19.19773032	2.495704942
657	370630018021	14	0.339762659	7.453572681	1.043500175
658	370630018021	15	0.063986763	1.403715143	0.210557271
659	370630018021	16	0.113720224	2.494747239	0.399159558
660	370630018022	4	0.006622959	0.49235728	0.019694291
661	370630018022	5	0.038850444	2.888180114	0.144409006
662	370630018022	6	0.006643948	0.493917619	0.029635057
663	370630018022	7	0.009468642	0.703908167	0.049273572
664	370630018022	8	0.073585469	5.470415974	0.437633278
665	370630018022	9	0.540514637	40.18238874	3.616414987
666	370630018022	10	0.27156846	20.18866593	2.018866593
667	370630018022	11	0.119903862	8.913770802	0.980514788
668	370630018022	12	0.098676197	7.335685374	0.880282245
669	370630018022	13	0.124807488	9.278311184	1.206180454
670	370630018022	14	0.054510982	4.052399942	0.567335992
671	370630018023	9	0.660253889	21.47431752	1.932688577
672	370630018023	10	1.10435991	35.91856975	3.591856975
673	370630018023	11	0.31526575	10.25380831	1.127918914
674	370630018023	12	0.181298484	5.896612303	0.707593476
675	370630018023	13	0.37029352	12.04354986	1.565661482
676	370630018023	14	0.282565737	9.190262207	1.286636709
677	370630018023	15	0.160583734	5.222878878	0.783431832
678	370630018024	9	0.464855773	18.7797504	1.690177536
679	370630018024	10	0.719393132	29.0628282	2.90628282
680	370630018024	11	0.317664711	12.8333654	1.411670194
681	370630018024	12	0.350499385	14.15985635	1.699182762
682	370630018024	13	0.306606553	12.38662585	1.610261361
683	370630018024	14	0.210641878	8.50974028	1.191363639
684	370630018024	15	0.103444211	4.17905202	0.626857803
685	370630018024	16	0.002197654	0.088783214	0.014205314
686	370630018061	1	19.92411413	53.89878473	0.538987847
687	370630018061	2	0.628756272	1.700913713	0.034018274
688	370630018061	3	1.286714831	3.480825556	0.104424767
689	370630018061	4	1.051439314	2.844357388	0.113774296
690	370630018062	2	3.867780323	29.61077829	0.592215566
691	370630018062	3	1.80848236	13.84529775	0.415358932
692	370630018062	4	5.224834689	40.00005395	1.600002158
693	370630018062	5	0.45643493	3.494353968	0.174717698
694	370630018062	6	0.269246179	2.061282767	0.123676966
695	370630018062	7	0.218557169	1.673220124	0.117125409
696	370630018062	8	0.348298393	2.666487137	0.213318971
697	370630018062	9	0.255927531	1.959318461	0.176338661
698	370630018062	10	0.258310828	1.977564396	0.19775644
699	370630018062	11	0.321186269	2.458923364	0.27048157
700	370630018062	12	0.033010499	0.25272029	0.030326435
701	370630018071	5	1.050460801	26.43721586	1.321860793
702	370630018071	6	0.203380495	5.118528967	0.307111738
703	370630018071	7	0.74729264	18.80730513	1.316511359
704	370630018071	8	0.117731856	2.962987746	0.23703902
705	370630018071	9	0.320578309	8.068076356	0.726126872
706	370630018071	10	0.761662472	19.16895439	1.916895439
707	370630018071	11	0.338965868	8.530840761	0.938392484
708	370630018071	12	0.051233169	1.289398282	0.154727794
709	370630018071	13	0.157399529	3.961314224	0.514970849
710	370630018071	14	0.025814003	0.649667615	0.090953466
711	370630018071	15	0.198897775	5.005711224	0.750856684
712	370630018072	2	2.304047098	51.20092764	1.024018553
713	370630018072	3	1.383226617	30.73829784	0.922148935
714	370630018072	4	0.252700675	5.615557505	0.2246223
715	370630018072	5	0.485227609	10.7828107	0.539140535
716	370630018072	6	0.022347538	0.496610801	0.029796648
717	370630018072	7	0.016164849	0.359218023	0.025145262
718	370630018072	8	0.01403034	0.311784599	0.024942768
719	370630018072	9	0.022265704	0.494792266	0.044531304
720	370630018073	3	1.24146226	38.79486669	1.163846001
721	370630018073	4	0.562619867	17.58149519	0.703259807
722	370630018073	5	0.583966095	18.24855056	0.912427528
723	370630018073	6	0.037729973	1.179036476	0.070742189
724	370630018073	7	0.076262322	2.383146627	0.166820264
725	370630018073	8	0.287474673	8.983391583	0.718671327
726	370630018073	9	0.1765807	5.518028986	0.496622609
727	370630018073	10	0.166011855	5.187759608	0.518775961
728	370630018073	11	0.06796063	2.123724306	0.233609674
729	370630018081	3	1.595341484	42.40877845	1.272263354
730	370630018081	4	1.280198776	34.03137623	1.361255049
731	370630018081	5	0.528752155	14.05575748	0.702787874
732	370630018081	6	0.257109207	6.834704351	0.410082261
733	370630018081	7	0.063507859	1.688222085	0.118175546
734	370630018081	8	0.020524321	0.545595644	0.043647652
735	370630018081	9	0.016385172	0.435565139	0.039200862
736	370630018082	1	0.350868253	1.875325359	0.018753254
737	370630018082	2	1.127345502	6.025451411	0.120509028
738	370630018082	3	2.396817582	12.81054287	0.384316286
739	370630018082	4	2.944366406	15.73708919	0.629483568
740	370630018082	5	1.718789625	9.186609921	0.459330496
741	370630018082	6	0.868798258	4.643564619	0.278613877
742	370630018082	7	1.367266871	7.307786375	0.511545046
743	370630018082	8	0.954406195	5.101123073	0.408089846
744	370630018082	9	0.358167051	1.914336074	0.172290247
745	370630018082	10	0.411888436	2.201466854	0.220146685
746	370630018082	11	0.438578718	2.344121432	0.257853358
747	370630018082	12	0.151154881	0.807894641	0.096947357
748	370630018082	13	0.167659953	0.896111174	0.116494453
749	370630018082	14	0.010664161	0.056997951	0.007979713
750	370630018082	15	0.013927545	0.07444013	0.011166019
751	370630018091	5	0.638024257	6.904641343	0.345232067
752	370630018091	6	2.077186035	22.47912115	1.348747269
753	370630018091	7	0.974580646	10.54682443	0.73827771
754	370630018091	8	1.565165016	16.93807556	1.355046045
755	370630018091	9	1.114881926	12.0651523	1.085863707
756	370630018091	10	0.953017793	10.31347316	1.031347316
757	370630018091	11	0.542681872	5.87285459	0.646014005
758	370630018091	12	0.48290855	5.225993058	0.627119167
759	370630018091	13	0.325458702	3.522084908	0.457871038
760	370630018091	14	0.109755775	1.187767164	0.166287403
761	370630018091	15	0.05431647	0.587807972	0.088171196
762	370630018091	16	0.155638906	1.684310295	0.269489647
763	370630018091	17	0.147807671	1.59956137	0.271925433
764	370630018091	18	0.099089082	1.072333165	0.19301997
765	370630018092	2	0.637594669	10.77433345	0.215486669
766	370630018092	3	0.131130215	2.215891589	0.066476748
767	370630018092	4	0.216041119	3.650750506	0.14603002
768	370630018092	5	0.422536504	7.140193308	0.357009665
769	370630018092	6	0.257635248	4.353624964	0.261217498
770	370630018092	7	1.091296239	18.4411667	1.290881669
771	370630018092	8	0.684490509	11.56679839	0.925343872
772	370630018092	9	1.180829981	19.95414421	1.795872979
773	370630018092	10	0.882570913	14.91404144	1.491404144
774	370630018092	11	0.291445461	4.924963675	0.541746004
775	370630018092	12	0.097544303	1.648343208	0.197801185
776	370630018092	13	0.024602799	0.415748087	0.054047251
777	370630019001	1	11.00661676	37.96441605	0.379644161
778	370630019001	2	0.958149592	3.30488383	0.066097677
779	370630019001	3	1.180657212	4.072365067	0.122170952
780	370630019001	4	0.614109948	2.11820999	0.0847284
781	370630019001	5	0.539503739	1.860875586	0.093043779
782	370630019001	6	1.679173294	5.791864561	0.347511874
783	370630019001	7	5.704888174	19.67750426	1.377425298
784	370630019001	8	1.112690028	3.837930226	0.307034418
785	370630019001	9	0.03563157	0.122901687	0.011061152
786	370630019001	10	0.304699839	1.050981577	0.105098158
787	370630019001	11	0.041908599	0.144552637	0.01590079
788	370630019002	1	8.493468434	15.44770887	0.154477089
789	370630019002	2	0.527911114	0.960151587	0.019203032
790	370630019002	3	1.602386014	2.914379777	0.087431393
791	370630019002	4	0.200078958	0.363898626	0.014555945
792	370630019002	5	0.092128157	0.167560398	0.00837802
793	370630019002	6	0.243385432	0.442663362	0.026559802
794	370630019002	7	0.005621849	0.010224879	0.000715742
795	370630020071	14	0.5837679	26.83427118	3.756797965
796	370630020071	15	0.321987604	14.80092121	2.220138182
797	370630020071	16	0.364096698	16.73656523	2.677850437
798	370630020071	17	0.271230514	12.46775159	2.11951777
799	370630020071	18	0.2856371	13.12998436	2.363397185
800	370630020071	19	0.304447775	13.9946615	2.658985685
801	370630020071	20	0.027170895	1.248974412	0.249794882
802	370630020071	21	0.017118076	0.786872816	0.165243291
803	370630020072	5	0.013795166	0.3440882	0.01720441
804	370630020072	6	0.022434277	0.559570662	0.03357424
805	370630020072	7	0.867218311	21.63073603	1.514151522
806	370630020072	8	0.501798427	12.51619017	1.001295214
807	370630020072	9	0.57119979	14.24724514	1.282252063
808	370630020072	10	0.642667223	16.0298334	1.60298334
809	370630020072	11	0.348659441	8.696495719	0.956614529
810	370630020072	12	0.278969743	6.958248903	0.834989868
811	370630020072	13	0.18993243	4.737421021	0.615864733
812	370630020072	14	0.181774529	4.53394122	0.634751771
813	370630020072	15	0.114464702	2.855054745	0.428258212
814	370630020072	16	0.156039663	3.892045087	0.622727214
815	370630020072	17	0.076214733	1.900998577	0.323169758
816	370630020072	18	0.044026253	1.098132083	0.197663775
817	370630020073	10	0.057671321	5.055508429	0.505550843
818	370630020073	11	0.189010969	16.56883416	1.822571757
819	370630020073	12	0.123163541	10.79660241	1.29559229
820	370630020073	13	0.25217846	22.10614065	2.873798284
821	370630020073	14	0.323068367	28.3203997	3.964855959
822	370630020073	15	0.107425355	9.416981959	1.412547294
823	370630020073	16	0.054094437	4.741956316	0.758713011
824	370630020073	17	0.018920249	1.658562319	0.281955594
825	370630020073	18	0.015229336	1.335014301	0.240302574
826	370630020081	8	0.012484147	0.460376566	0.036830125
827	370630020081	9	0.147104476	5.424756386	0.488228075
828	370630020081	10	0.362431619	13.36535293	1.336535293
829	370630020081	11	0.770360496	28.40850348	3.124935383
830	370630020081	12	0.604630574	22.29689846	2.675627815
831	370630020081	13	0.324716753	11.97454574	1.556690946
832	370630020081	14	0.258950466	9.549289247	1.336900495
833	370630020081	15	0.143679481	5.298453216	0.794767982
834	370630020081	16	0.071357938	2.63145921	0.421033474
835	370630020081	17	0.016009051	0.590364113	0.100361899
836	370630020082	8	0.013048281	0.35338407	0.028270726
837	370630020082	9	1.33391329	36.12611562	3.251350406
838	370630020082	10	1.255136538	33.99262008	3.399262008
839	370630020082	11	0.300367519	8.134795421	0.894827496
840	370630020082	12	0.218020046	5.90459475	0.70855137
841	370630020082	13	0.089453372	2.422648368	0.314944288
842	370630020082	14	0.220907853	5.982804662	0.837592653
843	370630020082	15	0.14989765	4.059649054	0.608947358
844	370630020082	16	0.111634961	3.023388068	0.483742091
845	370630020091	10	0.601733387	14.29615172	1.429615172
846	370630020091	11	0.010477219	0.248920732	0.027381281
847	370630020091	12	1.409303525	33.48263109	4.01791573
848	370630020091	13	0.181321437	4.307885893	0.560025166
849	370630020091	14	0.248850748	5.912266332	0.827717286
850	370630020091	15	0.335626656	7.97391286	1.196086929
851	370630020091	16	0.981276055	23.31343359	3.730149375
852	370630020091	17	0.080276915	1.907241619	0.324231075
853	370630020091	18	0.227030559	5.393856133	0.970894104
854	370630020091	19	0.076873807	1.826389622	0.347014028
855	370630020091	20	0.055893186	1.327926103	0.265585221
856	370630020091	21	0.000395025	0.009385109	0.001970873
857	370630020092	10	0.622710152	28.97082201	2.897082201
858	370630020092	11	0.151503321	7.048505187	0.775335571
859	370630020092	12	0.267591453	12.44936241	1.493923489
860	370630020092	13	0.142691406	6.638541716	0.863010423
861	370630020092	14	0.191643396	8.915972728	1.248236182
862	370630020092	15	0.283900535	13.20812234	1.98121835
863	370630020092	16	0.097048537	4.515063525	0.722410164
864	370630020092	17	0.116989708	5.442801911	0.925276325
865	370630020092	18	0.100676117	4.683832234	0.843089802
866	370630020092	19	0.113894782	5.298814306	1.006774718
867	370630020092	20	0.05942467	2.764659508	0.552931902
868	370630020092	21	0.001364914	0.06350094	0.013335197
869	370630020093	7	0.025955241	0.925479107	0.064783538
870	370630020093	8	0.000213052	0.007596722	0.000607738
871	370630020093	9	0.000828128	0.029528326	0.002657549
872	370630020093	10	0.002299831	0.08200446	0.008200446
873	370630020093	11	0.66272234	23.63051353	2.599356489
874	370630020093	12	0.351086866	12.51861066	1.502233279
875	370630020093	13	0.805990136	28.73897511	3.736066765
876	370630020093	14	0.397204994	14.16303243	1.98282454
877	370630020093	15	0.191137369	6.815334121	1.022300118
878	370630020093	16	0.066943155	2.386974192	0.381915871
879	370630020093	17	0.063848765	2.276638374	0.387028524
880	370630020093	18	0.091857335	3.275332455	0.589559842
881	370630020093	19	0.144432218	5.149981034	0.978496396
882	370630020131	2	0.54149667	27.02083425	0.540416685
883	370630020131	3	1.29660485	64.70094221	1.941028266
884	370630020131	4	0.156415998	7.805201745	0.31220807
885	370630020131	5	0.009479371	0.473023223	0.023651161
886	370630020132	3	1.091477797	67.91872872	2.037561862
887	370630020132	4	0.45102023	28.06536307	1.122614523
888	370630020132	5	0.064537052	4.015908097	0.200795405
889	370630020133	2	1.551735304	53.24983408	1.064996682
890	370630020133	3	0.92520934	31.74977311	0.952493193
891	370630020133	4	0.363486293	12.47350934	0.498940374
892	370630020133	5	0.07363505	2.526883416	0.126344171
893	370630020151	14	0.12711191	7.949962973	1.112994816
894	370630020151	15	0.143172458	8.954438132	1.34316572
895	370630020151	16	0.128005046	8.005822365	1.280931578
896	370630020151	17	0.069688448	4.358526101	0.740949437
897	370630020151	18	0.133209753	8.331340486	1.499641288
898	370630020151	19	0.526365248	32.92047317	6.254889902
899	370630020151	20	0.176613431	11.04593764	2.209187529
900	370630020151	21	0.289465937	18.10407439	3.801855622
901	370630020151	22	0.005267134	0.329422464	0.072472942
902	370630020152	12	0.142993781	9.420927274	1.130511273
903	370630020152	13	0.094979361	6.257570435	0.813484157
904	370630020152	14	0.069813489	4.59955532	0.643937745
905	370630020152	15	0.116538253	7.677945177	1.151691777
906	370630020152	16	0.516427617	34.02404629	5.443847407
907	370630020152	17	0.236211853	15.56245786	2.645617836
908	370630020152	18	0.151251424	9.964969529	1.793694515
909	370630020152	19	0.060117517	3.960750983	0.752542687
910	370630020152	20	0.095274785	6.277033962	1.255406792
911	370630020152	21	0.034223215	2.254744353	0.473496314
912	370630020153	14	0.137814114	9.056513318	1.267911865
913	370630020153	15	0.046161915	3.03354996	0.455032494
914	370630020153	16	0.066871384	4.394481514	0.703117042
915	370630020153	17	0.123222795	8.097638569	1.376598557
916	370630020153	18	0.158014176	10.38396896	1.869114412
917	370630020153	19	0.194495084	12.78132742	2.42845221
918	370630020153	20	0.414512193	27.2398456	5.447969121
919	370630020153	21	0.295640628	19.42815001	4.079911501
920	370630020153	22	0.084980415	5.584524248	1.228595334
921	370630020161	13	0.023478369	1.417729782	0.184304872
922	370630020161	14	0.59592829	35.98483719	5.037877206
923	370630020161	15	0.307240799	18.55258478	2.782887717
924	370630020161	16	0.34283013	20.70162907	3.312260652
925	370630020161	17	0.173270842	10.46287473	1.778688705
926	370630020161	18	0.058659278	3.542111716	0.637580109
927	370630020161	19	0.070391253	4.250541256	0.807602839
928	370630020161	20	0.025253826	1.524939881	0.304987976
929	370630020161	21	0.059001065	3.562750345	0.748177573
930	370630020162	13	0.379879973	19.42193915	2.524852089
931	370630020162	14	0.119924794	6.131336762	0.858387147
932	370630020162	15	0.329181364	16.82989596	2.524484393
933	370630020162	16	0.278157981	14.22124821	2.275399714
934	370630020162	17	0.368192191	18.82438357	3.200145207
935	370630020162	18	0.329052288	16.82329676	3.028193417
936	370630020162	19	0.134426174	6.872741794	1.305820941
937	370630020162	20	0.007437875	0.380272639	0.076054528
938	370630020162	21	0.00967961	0.494884739	0.103925795
939	370630020171	1	0.002922121	0.02098115	0.000209812
940	370630020171	2	0.38329465	2.752097848	0.055041957
941	370630020171	3	0.000517995	0.003719258	0.000111578
942	370630020171	4	0.002335716	0.016770702	0.000670828
943	370630020171	5	0.001761166	0.012645368	0.000632268
944	370630020171	6	0.003531142	0.025353987	0.001521239
945	370630020171	7	0.000244487	0.001755441	0.000122881
946	370630020171	8	1.796819548	12.90136245	1.032108996
947	370630020171	9	0.153207959	1.100050033	0.099004503
948	370630020171	10	1.757903048	12.62193769	1.262193769
949	370630020171	11	3.502227463	25.1463793	2.766101723
950	370630020171	12	1.182839785	8.492920063	1.019150408
951	370630020171	13	1.089531583	7.822956887	1.016984395
952	370630020171	14	2.23225211	16.02781625	2.243894275
953	370630020171	15	0.38234914	2.745308978	0.411796347
954	370630020171	16	0.618933457	4.44401046	0.711041674
955	370630020171	17	0.324764831	2.33184729	0.396414039
956	370630020171	18	0.128779718	0.924652571	0.166437463
957	370630020171	19	0.114816502	0.824395141	0.156635077
958	370630020171	20	0.170467398	1.22397471	0.244794942
959	370630020171	21	0.063268543	0.454275114	0.095397774
960	370630020171	22	0.008132411	0.058391611	0.012846154
961	370630020172	11	0.709860172	24.36883579	2.680571937
962	370630020172	12	0.19230477	6.601642882	0.792197146
963	370630020172	13	0.11769788	4.040458124	0.525259556
964	370630020172	14	0.43389521	14.89521676	2.085330346
965	370630020172	15	0.365602069	12.5507771	1.882616565
966	370630020172	16	0.121304893	4.164283526	0.666285364
967	370630020172	17	0.228978225	7.860608304	1.336303412
968	370630020172	18	0.161036409	5.528229317	0.995081277
969	370630020172	19	0.126215459	4.332858652	0.823243144
970	370630020172	20	0.325655326	11.17944276	2.235888552
971	370630020172	21	0.090459887	3.105403331	0.6521347
972	370630020172	22	0.037777885	1.296879454	0.28531348
973	370630020172	23	0.002195351	0.075364338	0.017333798
974	370630020173	6	2.04148046	27.59233186	1.655539912
975	370630020173	7	0.015568566	0.210422307	0.014729561
976	370630020173	8	0.016343731	0.220899319	0.017671946
977	370630020173	9	0.401428551	5.425645761	0.488308118
978	370630020173	10	0.734404861	9.926101689	0.992610169
979	370630020173	11	1.047608879	14.15931841	1.557525025
980	370630020173	12	0.445457084	6.020728557	0.722487427
981	370630020173	13	0.513772672	6.944071398	0.902729282
982	370630020173	14	0.584749598	7.903384469	1.106473826
983	370630020173	15	0.589842076	7.972213603	1.195832041
984	370630020173	16	0.308375265	4.167952036	0.666872326
985	370630020173	17	0.231397614	3.127534103	0.531680797
986	370630020173	18	0.203226469	2.746777298	0.494419914
987	370630020173	19	0.171084491	2.312351322	0.439346751
988	370630020173	20	0.042741136	0.577682536	0.115536507
989	370630020173	21	0.051242443	0.692584881	0.145442825
990	370630020181	4	1.48522604	25.96683661	1.038673465
991	370630020181	5	0.305215041	5.336203973	0.266810199
992	370630020181	6	0.057122639	0.998699317	0.059921959
993	370630020181	7	0.203945461	3.565664966	0.249596548
994	370630020181	8	0.597899844	10.45333649	0.83626692
995	370630020181	9	0.361129656	6.313782892	0.56824046
996	370630020181	10	0.271450648	4.74588678	0.474588678
997	370630020181	11	0.884487178	15.46386437	1.701025081
998	370630020181	12	0.476815558	8.33636858	1.00036423
999	370630020181	13	0.081482153	1.424587027	0.185196314
1000	370630020181	14	0.398014694	6.958659663	0.974212353
1001	370630020181	15	0.266073496	4.651875749	0.697781362
1002	370630020181	16	0.207147171	3.621641826	0.579462692
1003	370630020181	17	0.123370754	2.156943205	0.366680345
1004	370630020181	18	0.000323067	0.005648311	0.001016696
1005	370630020182	11	0.621563635	11.00131124	1.210144237
1006	370630020182	12	0.703604058	12.45337853	1.494405424
1007	370630020182	13	2.281742847	40.38550812	5.250116055
1008	370630020182	14	0.352602637	6.240859562	0.873720339
1009	370630020182	15	0.624491777	11.05313763	1.657970645
1010	370630020182	16	0.603844	10.6876841	1.710029456
1011	370630020182	17	0.241350813	4.271767623	0.726200496
1012	370630020182	18	0.181035564	3.204223146	0.576760166
1013	370630020182	19	0.039669684	0.702130108	0.13340472
1014	370630020183	7	3.696561011	34.09553066	2.386687146
1015	370630020183	8	0.32112284	2.961902587	0.236952207
1016	370630020183	9	2.343113968	21.61190196	1.945071176
1017	370630020183	10	0.451820244	4.167400714	0.416740071
1018	370630020183	11	1.188359339	10.96092886	1.205702174
1019	370630020183	12	1.467865291	13.53897471	1.624676965
1020	370630020183	13	0.69418491	6.40287089	0.832373216
1021	370630020183	14	0.352789218	3.253979999	0.4555572
1022	370630020183	15	0.276735566	2.552492961	0.382873944
1023	370630020183	16	0.049223525	0.454017184	0.072642749
1024	370630020191	3	2.041393125	33.92637004	1.017791101
1025	370630020191	4	0.160234212	2.662968298	0.106518732
1026	370630020191	5	0.220179148	3.659206629	0.182960331
1027	370630020191	6	0.091371485	1.51852319	0.091111391
1028	370630020191	7	0.081577862	1.355760777	0.094903254
1029	370630020191	8	1.775745948	29.51152005	2.360921604
1030	370630020191	9	0.380574407	6.324851393	0.569236625
1031	370630020191	10	0.418850837	6.960975963	0.696097596
1032	370630020191	11	0.431297763	7.167834216	0.788461764
1033	370630020191	12	0.278796451	4.633380731	0.556005688
1034	370630020191	13	0.135525822	2.25233402	0.292803423
1035	370630020191	14	0.001580958	0.026274301	0.003678402
1036	370630020192	1	0.545173263	3.576138023	0.03576138
1037	370630020192	2	0.554209587	3.635413019	0.07270826
1038	370630020192	3	0.291021823	1.908997156	0.057269915
1039	370630020192	4	0.228831604	1.501051971	0.060042079
1040	370630020192	5	0.205625408	1.348827776	0.067441389
1041	370630020192	6	0.316804158	2.078119877	0.124687193
1042	370630020192	7	0.202628434	1.329168722	0.093041811
1043	370630020192	8	0.749294368	4.915098123	0.39320785
1044	370630020192	9	0.275325753	1.806036654	0.162543299
1045	370630020192	10	0.138931328	0.911338905	0.09113389
1046	370630020192	11	0.016417538	0.107693071	0.011846238
1047	370630020192	12	0.145566619	0.954863995	0.114583679
1048	370630020192	13	0.018294263	0.120003704	0.015600482
1049	370630020192	14	0.084454198	0.553988777	0.077558429
1050	370630020193	6	2.17605106	49.56024624	2.973614775
1051	370630020193	7	0.366479007	8.346674465	0.584267213
1052	370630020193	8	0.327227164	7.452701422	0.596216114
1053	370630020193	9	0.826025992	18.81300137	1.693170123
1054	370630020193	10	0.259979889	5.921123612	0.592112361
1055	370630020193	11	0.148551195	3.383300116	0.372163013
1056	370630020193	12	0.251556052	5.729268073	0.687512169
1057	370630020193	13	0.004995213	0.113767534	0.014789779
1058	370630020193	14	0.02985325	0.679917143	0.0951884
1059	370630020201	1	0.025292108	0.279814636	0.002798146
1060	370630020201	2	0.529236109	5.855107509	0.11710215
1061	370630020201	3	3.205007713	35.45802033	1.06374061
1062	370630020201	4	1.603546487	17.74054511	0.709621805
1063	370630020201	5	0.451052265	4.990134753	0.249506738
1064	370630020201	6	0.060274217	0.666832842	0.04000997
1065	370630020201	7	0.174193412	1.927157156	0.134901001
1066	370630020201	8	0.176710865	1.95500854	0.156400683
1067	370630020201	9	0.062645291	0.693064794	0.062375831
1068	370630020201	10	0.033917632	0.375241552	0.037524155
1069	370630020201	11	0.098567799	1.090486925	0.119953562
1070	370630020202	1	0.241769949	2.091945873	0.020919459
1071	370630020202	2	6.050920792	52.35637766	1.047127553
1072	370630020202	3	4.696287536	40.63523756	1.219057127
1073	370630020202	4	0.555882499	4.809845488	0.19239382
1074	370630020202	5	0.012319111	0.106592707	0.005329635
1075	370630020211	3	1.245421454	20.35991993	0.610797598
1076	370630020211	4	0.884686484	14.46269125	0.57850765
1077	370630020211	5	1.585036162	25.91187846	1.295593923
1078	370630020211	6	0.44285065	7.239640635	0.434378438
1079	370630020211	7	0.440150652	7.195501567	0.50368511
1080	370630020211	8	0.523750665	8.562179143	0.684974331
1081	370630020211	9	0.677071953	11.06864725	0.996178253
1082	370630020211	10	0.243108185	3.974287705	0.397428771
1083	370630020211	11	0.07494912	1.225254365	0.13477798
1084	370630020212	2	7.01564E-05	0.005228655	0.000104573
1085	370630020212	3	0.279851255	20.8569079	0.625707237
1086	370630020212	4	0.374937486	27.94354678	1.117741871
1087	370630020212	5	0.319529775	23.81409048	1.190704524
1088	370630020212	6	0.050256775	3.745564505	0.22473387
1089	370630020212	7	0.035551616	2.649610335	0.185472723
1090	370630020212	8	0.053615945	3.995918548	0.319673484
1091	370630020212	9	0.060549936	4.512698895	0.406142901
1092	370630020212	10	0.15643057	11.65854335	1.165854335
1093	370630020212	11	0.001799686	0.134127951	0.014754075
1094	370630020212	12	0.009174509	0.683762865	0.082051544
1095	370630020221	2	0.406450986	26.90064159	0.538012832
1096	370630020221	3	0.105048648	6.952562841	0.208576885
1097	370630020221	4	0.324242816	21.45975797	0.858390319
1098	370630020221	5	0.178801111	11.83381213	0.591690607
1099	370630020221	6	0.175316667	11.60319688	0.696191813
1100	370630020221	7	0.077272406	5.114213956	0.357994977
1101	370630020221	8	0.07847288	5.193666386	0.415493311
1102	370630020221	9	0.045791212	3.030655646	0.272759008
1103	370630020221	10	0.104592756	6.922390026	0.692239003
1104	370630020221	11	0.001927964	0.12760081	0.014036089
1105	370630020221	12	0.013016742	0.861502909	0.103380349
1106	370630020222	2	0.029994049	1.785500948	0.035710019
1107	370630020222	3	0.004862256	0.289442822	0.008683285
1108	370630020222	4	0.017991022	1.070978678	0.042839147
1109	370630020222	5	0.814011497	48.45688813	2.422844407
1110	370630020222	6	0.13629167	8.113239494	0.48679437
1111	370630020222	7	0.110966116	6.605647076	0.462395295
1112	370630020222	8	0.409478855	24.37566439	1.950053151
1113	370630020222	9	0.07018709	4.178132588	0.376031933
1114	370630020222	10	0.086084961	5.12450913	0.512450913
1115	370630020231	4	0.249154776	20.92902454	0.837160982
1116	370630020231	5	0.442401512	37.16176851	1.858088426
1117	370630020231	6	0.02283543	1.918178226	0.115090694
1118	370630020231	7	0.112070387	9.413923049	0.658974613
1119	370630020231	8	0.169589481	14.24553229	1.139642583
1120	370630020231	9	0.194423267	16.33157268	1.469841541
1121	370630020232	3	0.27264284	15.99393452	0.479818036
1122	370630020232	4	0.460752484	27.02893301	1.08115732
1123	370630020232	5	0.276645228	16.22872494	0.811436247
1124	370630020232	6	0.39710447	23.29517577	1.397710546
1125	370630020232	7	0.155202643	9.104588641	0.637321205
1126	370630020232	8	0.11955866	7.013620398	0.561089632
1127	370630020232	9	0.01956211	1.147563997	0.10328076
1128	370630020232	10	0.003195512	0.187457031	0.018745703
1129	370630020241	5	0.007956098	0.215182185	0.010759109
1130	370630020241	6	0.553121547	14.95983373	0.897590024
1131	370630020241	7	0.452718474	12.24431257	0.85710188
1132	370630020241	8	0.537288587	14.53161241	1.162528992
1133	370630020241	9	0.246929697	6.678508985	0.601065809
1134	370630020241	10	1.607213508	43.46901148	4.346901148
1135	370630020241	11	0.086781592	2.34711195	0.258182314
1136	370630020241	12	0.04680507	1.265899087	0.15190789
1137	370630020241	13	0.158563015	4.288526378	0.557508429
1138	370630020242	5	0.724937484	76.48310659	3.824155329
1139	370630020242	6	0.033224436	3.505278941	0.210316736
1140	370630020242	7	0.025852393	2.72750602	0.190925421
1141	370630020242	8	0.071371753	7.529936725	0.602394938
1142	370630020242	9	0.092453941	9.754171608	0.877875445
1143	370630020243	5	0.407851591	50.31557088	2.515778544
1144	370630020243	6	0.253072242	31.22085239	1.873251144
1145	370630020243	7	0.137960097	17.01977192	1.191384034
1146	370630020243	8	0.011703299	1.44380495	0.115504396
1147	370630020251	8	0.196164731	7.149635984	0.571970879
1148	370630020251	9	0.260106185	9.480116688	0.853210502
1149	370630020251	10	1.083909157	39.50534775	3.950534775
1150	370630020251	11	0.307288126	11.19976171	1.231973788
1151	370630020251	12	0.247609445	9.024646747	1.08295761
1152	370630020251	13	0.609408063	22.21115793	2.88745053
1153	370630020251	14	0.039216604	1.429331564	0.200106419
1154	370630020252	6	0.637398687	22.78834445	1.367300667
1155	370630020252	7	0.10157335	3.63146102	0.254202271
1156	370630020252	8	0.399199808	14.27223325	1.14177866
1157	370630020252	9	0.304751982	10.89552469	0.980597222
1158	370630020252	10	0.336372623	12.02602916	1.202602916
1159	370630020252	11	0.224831369	8.038194589	0.884201405
1160	370630020252	12	0.374878037	13.40267873	1.608321447
1161	370630020252	13	0.397286479	14.20382772	1.846497604
1162	370630020252	14	0.020745838	0.741707358	0.10383903
1163	370630020253	7	0.657475929	32.12574063	2.248801844
1164	370630020253	8	0.126819884	6.196702463	0.495736197
1165	370630020253	9	0.290784891	14.20839847	1.278755862
1166	370630020253	10	0.105185083	5.139577803	0.51395778
1167	370630020253	11	0.098072259	4.792029358	0.527123229
1168	370630020253	12	0.36192909	17.68466277	2.122159533
1169	370630020253	13	0.193581018	9.458800411	1.229644053
1170	370630020253	14	0.18425713	9.003214406	1.260450017
1171	370630020253	15	0.02846522	1.390874154	0.208631123
1172	370630020261	12	0.768603157	40.48397887	4.858077464
1173	370630020261	13	0.561303132	29.56504138	3.843455379
1174	370630020261	14	0.230346256	12.13283198	1.698596477
1175	370630020261	15	0.304391049	16.03293024	2.404939536
1176	370630020261	16	0.033893037	1.785219045	0.285635047
1177	370630020262	7	0.046649718	0.893731266	0.062561189
1178	370630020262	8	0.036605084	0.701292734	0.056103419
1179	370630020262	9	0.370897181	7.105775118	0.639519761
1180	370630020262	10	0.143727694	2.753584344	0.275358434
1181	370630020262	11	1.140803499	21.85590385	2.404149423
1182	370630020262	12	0.842685143	16.14445036	1.937334043
1183	370630020262	13	1.131862902	21.68461683	2.819000187
1184	370630020262	14	0.632754105	12.12251969	1.697152757
1185	370630020262	15	0.42461677	8.134953404	1.220243011
1186	370630020262	16	0.223428884	4.280527031	0.684884325
1187	370630020262	17	0.155965106	2.988032878	0.507965589
1188	370630020262	18	0.044904012	0.860286426	0.154851557
1189	370630020262	19	0.023509389	0.450400922	0.085576175
1190	370630020262	20	0.001248753	0.02392403	0.004784806
1191	370630020271	5	1.103416028	12.58195718	0.629097859
1192	370630020271	6	0.339691236	3.873408104	0.232404486
1193	370630020271	7	0.68595757	7.821790289	0.54752532
1194	370630020271	8	1.321438372	15.06800752	1.205440602
1195	370630020271	9	1.668726202	19.02803756	1.71252338
1196	370630020271	10	1.438554779	16.40345451	1.640345451
1197	370630020271	11	0.713030983	8.130501161	0.894355128
1198	370630020271	12	0.678157189	7.732844639	0.927941357
1199	370630020271	13	0.328181456	3.742165174	0.486481473
1200	370630020271	14	0.072791604	0.830023149	0.116203241
1201	370630020271	15	0.013646805	0.155610859	0.023341629
1202	370630020271	16	0.110926339	1.264863314	0.20237813
1203	370630020271	17	0.201674597	2.299641367	0.390939032
1204	370630020271	18	0.09363503	1.067695142	0.192185126
1205	370630020272	2	2.300912036	20.8829147	0.417658294
1206	370630020272	3	0.79471996	7.212822078	0.216384662
1207	370630020272	4	2.083044067	18.90556045	0.756222418
1208	370630020272	5	2.315469887	21.01504073	1.050752036
1209	370630020272	6	1.322617071	12.00397888	0.720238733
1210	370630020272	7	0.518448502	4.705401889	0.329378132
1211	370630020272	8	0.480123353	4.357565554	0.348605244
1212	370630020272	9	0.489060869	4.438681817	0.399481363
1213	370630020272	10	0.316711705	2.874453004	0.2874453
1214	370630020272	11	0.179371154	1.627959896	0.179075589
1215	370630020272	12	0.206097611	1.870527324	0.224463279
1216	370630020272	13	0.011579356	0.105093416	0.013662144
1217	370630020273	3	6.68588E-05	0.006960508	0.000208815
1218	370630020273	4	0.663396409	69.06462905	2.762585162
1219	370630020273	5	0.107970838	11.24058825	0.562029413
1220	370630020273	6	0.03264013	3.398086648	0.203885199
1221	370630020273	7	0.009530335	0.992180587	0.069452641
1222	370630020273	8	0.009015671	0.938600135	0.075088011
1223	370630020273	9	0.117402967	12.2225449	1.100029041
1224	370630020273	10	0.007492171	0.779992217	0.077999222
1225	370630020273	11	0.001985388	0.206694048	0.022736345
1226	370630020273	12	0.01104364	1.149727226	0.137967267
1227	370630020281	4	5.228685968	37.60691223	1.504276489
1228	370630020281	5	1.231469628	8.857248359	0.442862418
1229	370630020281	6	0.629181709	4.525339915	0.271520395
1230	370630020281	7	1.783973641	12.83108998	0.898176299
1231	370630020281	8	1.36536218	9.820260001	0.7856208
1232	370630020281	9	1.071569013	7.707175771	0.693645819
1233	370630020281	10	1.14312074	8.22180594	0.822180594
1234	370630020281	11	1.179632092	8.484410959	0.933285205
1235	370630020281	12	0.141230387	1.015788438	0.121894613
1236	370630020281	13	0.057274642	0.411943355	0.053552636
1237	370630020281	14	0.055521141	0.399331434	0.055906401
1238	370630020281	15	0.016502642	0.118693955	0.017804093
1239	370630020282	8	0.500620024	41.77007269	3.341605815
1240	370630020282	9	0.472099327	39.39040046	3.545136041
1241	370630020282	10	0.177543412	14.81363282	1.481363282
1242	370630020282	11	0.016711438	1.39434691	0.15337816
1243	370630020282	12	0.031539446	2.63154669	0.315785603
1244	370630020283	5	0.07290183	0.586362703	0.029318135
1245	370630020283	6	0.938966976	7.552282529	0.453136952
1246	370630020283	7	0.690853816	5.556663155	0.388966421
1247	370630020283	8	1.897353498	15.26076	1.2208608
1248	370630020283	9	3.892331916	31.30673502	2.817606152
1249	370630020283	10	1.1593626	9.324964695	0.93249647
1250	370630020283	11	2.101859579	16.90563968	1.859620365
1251	370630020283	12	0.875380006	7.040840936	0.844900912
1252	370630020283	13	0.542514068	4.363539526	0.567260138
1253	370630020283	14	0.26136557	2.102210916	0.294309528
1254	370630021001	1	0.468933391	0.792561413	0.007925614
1255	370630021002	1	3.107179512	2.86877149	0.028687715
1256	370630021002	2	1.448669182	1.337515529	0.026750311
1257	370630021002	3	1.435033809	1.324926372	0.039747791
1258	370630021003	1	20.47376168	32.78247763	0.327824776
1259	370630021003	2	6.236105845	9.985219302	0.199704386
1260	370630021003	3	10.73449927	17.18802277	0.515640683
1261	370630022001	15	0.684659673	36.01023256	5.401534884
1262	370630022001	16	0.701761521	36.90971814	5.905554903
1263	370630022001	17	0.323336337	17.0061377	2.891043408
1264	370630022001	18	0.051382867	2.702523674	0.486454261
1265	370630022001	19	0.139736735	7.349567248	1.396417777
1266	370630022001	20	0.000414884	0.021821169	0.004364234
1267	370630023001	16	0.038073646	4.532969994	0.725275199
1268	370630023001	17	0.002936967	0.349669217	0.059443767
1269	370630023001	18	0.056855832	6.769138487	1.218444928
1270	370630023001	19	0.527378205	62.78856532	11.92982741
1271	370630023001	20	0.112715288	13.41965061	2.683930121
1272	370630023001	21	0.101967203	12.14000567	2.549401191
1273	370630023002	17	0.043065897	6.032275431	1.025486823
1274	370630023002	18	0.059929665	8.394397273	1.510991509
1275	370630023002	19	0.216556426	30.33323592	5.763314825
1276	370630023002	20	0.380389986	53.28153683	10.65630737
1277	370630023002	21	0.013982604	1.958554798	0.411296508
1278	370639801001	3	1.370846784	5.230120065	0.156903602
1279	370639801001	4	3.309727659	12.6274309	0.505097236
1280	370639801001	5	3.380493025	12.8974183	0.644870915
1281	370639801001	6	2.186061149	8.340364811	0.500421889
1282	370639801001	7	3.322157728	12.67485469	0.887239828
1283	370639801001	8	1.364923606	5.207521675	0.416601734
1284	370639801001	9	1.55139047	5.918938952	0.532704506
1285	370639801001	10	2.183556139	8.330807577	0.833080758
1286	370639801001	11	2.837924568	10.82738523	1.191012375
1287	370639801001	12	2.018389156	7.700654621	0.924078555
1288	370639801001	13	1.213593572	4.630160108	0.601920814
1289	370639801001	14	0.680894704	2.597781964	0.363689475
1290	370639801001	15	0.531605839	2.028207964	0.304231195
1291	370639801001	16	0.232665418	0.887676207	0.142028193
1292	370639801001	17	0.026388002	0.100676764	0.01711505
1293	370779701012	1	13.64012979	7.966276855	0.079662769
1294	370779701013	1	17.86307039	14.89830519	0.148983052
1295	370779701021	1	0.113089224	0.080657637	0.000806576
1296	370779702001	1	5.887886444	8.9339393	0.089339393
1297	370779702002	1	0.596442686	16.1726045	0.161726045
1298	370779702003	1	8.758644784	23.68197708	0.236819771
1299	370779703001	1	0.733114129	33.10790693	0.331079069
1300	370779703002	1	0.025794194	1.129625344	0.011296253
1301	370779703003	1	0.471308042	0.814353455	0.008143535
1302	370779706033	1	0.124023487	0.256404352	0.002564044
1303	370779706033	2	0.080263934	0.16593649	0.00331873
1304	370779706033	3	0.021479953	0.044407342	0.00133222
1305	370779706033	4	0.048336395	0.09992996	0.003997198
1306	370779707031	1	0.085048441	0.271437215	0.002714372
1307	370779707031	2	0.070214984	0.224095343	0.004481907
1308	370779707031	3	0.032996914	0.105311635	0.003159349
1309	370779707031	4	0.052029376	0.166054882	0.006642195
1310	371350107011	1	0.007560198	0.029657336	0.000296573
1311	371350107011	2	5.598766806	21.96298467	0.439259693
1312	371350107011	3	4.138287916	16.23378097	0.487013429
1313	371350107011	4	9.028130354	35.41577911	1.416631165
1314	371350107011	5	2.975427732	11.6720835	0.583604175
1315	371350107011	6	3.36138773	13.18613718	0.791168231
1316	371350107011	7	0.093842486	0.368127689	0.025768938
1317	371350107011	8	0.048129293	0.188802812	0.015104225
1318	371350107031	5	0.109606159	7.551343886	0.377567194
1319	371350107031	6	0.851368839	58.6552703	3.519316218
1320	371350107031	7	0.322513357	22.21963886	1.55537472
1321	371350107031	8	0.130438594	8.986599707	0.718927977
1322	371350107031	9	0.037551903	2.587147832	0.232843305
1323	371350107032	5	0.193134105	34.62244305	1.731122153
1324	371350107032	6	0.263912853	47.3106898	2.838641388
1325	371350107032	7	0.100782261	18.06686653	1.264680657
1326	371350107033	6	0.135945211	41.9025444	2.514152664
1327	371350107033	7	0.052536355	16.1933393	1.133533751
1328	371350107033	8	0.076164186	23.47617224	1.87809378
1329	371350107033	9	0.059786132	18.42794627	1.658515164
1330	371350107034	6	0.3541372	60.16477122	3.609886273
1331	371350107034	7	0.057104975	9.701629095	0.679114037
1332	371350107034	8	0.177370064	30.13360162	2.41068813
1333	371350107041	3	0.612163058	32.67798367	0.98033951
1334	371350107041	4	0.006171012	0.329415896	0.013176636
1335	371350107041	5	0.677828154	36.18326367	1.809163184
1336	371350107041	6	0.240509479	12.83867873	0.770320724
1337	371350107041	7	0.082179314	4.386828379	0.307077987
1338	371350107041	8	0.201207668	10.74070186	0.859256149
1339	371350107041	9	0.05326088	2.843128388	0.255881555
1340	371350107042	3	1.618109875	46.07138871	1.382141661
1341	371350107042	4	0.015250919	0.434229487	0.017369179
1342	371350107042	5	1.391081486	39.60735723	1.980367861
1343	371350107042	6	0.315129524	8.972477717	0.538348663
1344	371350107042	7	0.098501781	2.804577075	0.196320395
1345	371350107042	8	0.074105895	2.109968884	0.168797511
1346	371350107043	1	0.334971733	1.753007138	0.017530071
1347	371350107043	2	0.233268822	1.220765428	0.024415309
1348	371350107043	3	9.491313661	49.67087958	1.490126388
1349	371350107043	4	1.638548641	8.575014499	0.34300058
1350	371350107043	5	1.466931608	7.676891296	0.383844565
1351	371350107051	6	1.41368111	56.0123155	3.36073893
1352	371350107051	7	0.759162154	30.0792235	2.105545645
1353	371350107051	8	0.006114556	0.242268538	0.019381483
1354	371350107051	9	0.281786718	11.16484224	1.004835802
1355	371350107051	10	0.063131011	2.501352021	0.250135202
1356	371350107052	3	0.067117216	6.860732565	0.205821977
1357	371350107052	4	0.007377086	0.754086901	0.030163476
1358	371350107052	5	0.012725443	1.300796848	0.065039842
1359	371350107052	6	0.34340376	35.10278727	2.106167236
1360	371350107052	7	0.021643408	2.212392601	0.154867482
1361	371350107052	8	0.002529457	0.258561524	0.020684922
1362	371350107052	9	0.272371703	27.84187906	2.505769115
1363	371350107052	10	0.251112534	25.66876341	2.566876341
1364	371350107053	6	0.658591688	59.42307513	3.565384508
1365	371350107053	7	0.164963926	14.88428104	1.041899673
1366	371350107053	8	0.284754021	25.69264065	2.055411252
1367	371350107054	6	0.22376448	81.77125717	4.90627543
1368	371350107054	7	0.00550287	2.010938487	0.140765694
1369	371350107054	8	0.000418247	0.152841979	0.012227358
1370	371350107054	9	0.043961273	16.06496499	1.445846849
1371	371350107061	3	0.692858331	28.0410975	0.841232925
1372	371350107061	4	0.287644943	11.64145617	0.465658247
1373	371350107061	5	0.344692698	13.95027112	0.697513556
1374	371350107061	6	0.617777305	25.00244692	1.500146815
1375	371350107061	7	0.258955229	10.48033702	0.733623591
1376	371350107061	8	0.098584715	3.989882901	0.319190632
1377	371350107061	9	0.170354136	6.894507469	0.620505672
1378	371350107062	3	1.928439345	41.92346123	1.257703837
1379	371350107062	4	0.124031139	2.696384856	0.107855394
1380	371350107062	5	0.618717488	13.45065827	0.672532913
1381	371350107062	6	0.647445457	14.07519224	0.844511535
1382	371350107062	7	0.09707861	2.110448191	0.147731373
1383	371350107062	8	0.277385779	6.030250297	0.482420024
1384	371350107062	9	0.6428951	13.97626939	1.257864245
1385	371350107062	10	0.263911992	5.737335843	0.573733584
1386	371350108011	1	0.462147843	0.52546471	0.005254647
1387	371350108011	2	0.01115217	0.01268008	0.000253602
1388	371350108011	3	0.969816079	1.102686364	0.033080591
1389	371350108012	1	1.833082298	1.988213638	0.019882136
1390	371350108012	2	0.032958919	0.035748189	0.000714964
1391	371350108012	3	8.383139552	9.092593607	0.272777808
1392	371350108013	1	10.08409994	21.70866765	0.217086676
1393	371350108013	2	0.401345833	0.864002078	0.017280042
1394	371350108013	3	1.9830128	4.268954698	0.128068641
1395	371350108013	4	1.099969035	2.367971594	0.094718864
1396	371350108021	1	38.4597763	41.85387751	0.418538775
1397	371350108021	2	5.447834985	5.928610098	0.118572202
1398	371350108021	3	5.359436629	5.832410529	0.174972316
1399	371350108021	4	1.283266243	1.396515355	0.055860614
1400	371350108022	1	11.75720721	12.65019467	0.126501947
1401	371350108022	2	0.717845167	0.772367191	0.015447344
1402	371350108022	3	25.15759362	27.06837185	0.812051156
1403	371350108022	4	0.856827694	0.921905766	0.036876231
1404	371350108022	5	0.158675055	0.170726797	0.00853634
1405	371350109011	1	1.225118975	2.084682184	0.020846822
1406	371350109011	2	0.073862511	0.125685639	0.002513713
1407	371350109011	3	27.15839775	46.21316711	1.386395013
1408	371350109011	4	4.17882674	7.110758897	0.284430356
1409	371350109012	1	0.097572512	0.430310763	0.004303108
1410	371350109012	2	0.281179111	1.240045938	0.024800919
1411	371350109012	3	0.247223054	1.090294165	0.032708825
1412	371350109012	4	0.894735419	3.945929761	0.15783719
1413	371350109012	5	1.050398695	4.632430305	0.231621515
1414	371350109012	6	4.046034092	17.8436731	1.070620386
1415	371350109012	7	0.092046296	0.405939245	0.028415747
1416	371350109012	8	0.488448273	2.154136896	0.172330952
1417	371350109012	9	0.206394622	0.91023409	0.081921068
1418	371350109012	10	0.615619703	2.714983733	0.271498373
1419	371350109012	11	0.166386792	0.733793006	0.080717231
1420	371350109013	1	1.071359761	3.5201701	0.035201701
1421	371350109013	2	8.654484706	28.43606733	0.568721347
1422	371350109013	3	1.436740644	4.720703205	0.141621096
1423	371350109013	4	0.368129627	1.209564661	0.048382586
1424	371350109013	5	0.251613943	0.826728717	0.041336436
1425	371350109013	6	0.416073885	1.367095258	0.082025715
1426	371350109013	7	0.110844802	0.36420311	0.025494218
1427	371350109013	8	0.101181697	0.332453015	0.026596241
1428	371350109013	9	0.313132958	1.028861933	0.092597574
1429	371350109013	10	0.499957451	1.642711753	0.164271175
1430	371350109013	11	0.62689864	2.059802813	0.226578309
1431	371350109013	12	0.067102447	0.22047872	0.026457446
1432	371350109013	13	0.041581544	0.13662461	0.017761199
1433	371350109013	14	0.104577775	0.343611519	0.048105613
1434	371350109013	15	0.036956246	0.121427253	0.018214088
1435	371350109013	16	0.05457495	0.179317082	0.028690733
1436	371350109013	17	0.083532231	0.27446211	0.046658559
1437	371350109013	18	0.058544133	0.192358639	0.034624555
1438	371350109013	19	0.053404803	0.175472327	0.033339742
1439	371350109021	1	2.522859641	17.41161491	0.174116149
1440	371350109021	2	4.906892648	33.86511236	0.677302247
1441	371350109021	3	1.907279702	13.16316579	0.394894974
1442	371350109021	4	1.516817449	10.46837521	0.418735008
1443	371350109021	5	0.252890706	1.745335142	0.087266757
1444	371350109021	6	0.489239711	3.376507082	0.202590425
1445	371350109021	7	0.805837157	5.561516794	0.389306176
1446	371350109021	8	0.236294726	1.630797336	0.130463787
1447	371350109021	9	0.385449171	2.660192597	0.239417334
1448	371350109021	10	0.539060918	3.720350098	0.37203501
1449	371350109021	11	0.452167204	3.120649721	0.343271469
1450	371350109021	12	0.165759882	1.143998335	0.1372798
1451	371350109021	13	0.054893365	0.378848715	0.049250333
1452	371350109021	14	0.069598589	0.480337395	0.067247235
1453	371350109021	15	0.02284805	0.157686711	0.023653007
1454	371350109021	16	0.033600869	0.231897714	0.037103634
1455	371350109021	17	0.053159699	0.366883747	0.062370237
1456	371350109021	18	0.040702633	0.280910821	0.050563948
1457	371350109021	19	0.03416913	0.235819591	0.044805722
1458	371350109022	1	4.293502088	15.87890639	0.158789064
1459	371350109022	2	2.448892027	9.056878615	0.181137572
1460	371350109022	3	7.454928463	27.57099188	0.827129756
1461	371350109022	4	5.658540819	20.92730785	0.837092314
1462	371350109022	5	2.398362514	8.870002404	0.44350012
1463	371350109022	6	3.900367622	14.42495452	0.865497271
1464	371350109022	7	0.521217677	1.927649395	0.134935458
1465	371350109022	8	0.193561049	0.715857992	0.057268639
1466	371350109022	9	0.017329526	0.064090787	0.005768171
1467	371350109022	10	0.115856463	0.428478639	0.042847864
1468	371350109022	11	0.036470686	0.134881642	0.014836981
1469	371350110001	3	2.812815855	25.25005262	0.757501578
1470	371350110001	4	8.215204713	73.74615401	2.94984616
1471	371350110001	5	0.11182091	1.003792642	0.050189632
1472	371350110002	3	0.791620879	5.862835493	0.175885065
1473	371350110002	4	7.45215048	55.1914856	2.207659424
1474	371350110002	5	3.746898254	27.74996045	1.387498022
1475	371350110002	6	1.511685702	11.19571859	0.671743115
1476	371350110003	4	2.314770125	100.0000011	4.000000043
1477	371350110004	4	2.495664241	99.99999981	3.999999992
1478	371350110005	4	9.56599182	89.12023225	3.56480929
1479	371350110005	5	1.167813077	10.8797681	0.543988405
1480	371350111011	1	0.663904226	3.226380806	0.032263808
1481	371350111011	2	0.134020937	0.651302648	0.013026053
1482	371350111012	1	0.878949331	4.387020682	0.043870207
1483	371350111012	2	0.116574468	0.581847647	0.011636953
1484	371350111012	3	2.118144876	10.57210586	0.317163176
1485	371350111012	4	1.192352517	5.951281795	0.238051272
1486	371350111012	5	0.387657863	1.934881798	0.09674409
1487	371350111013	1	1.761247543	17.56091016	0.175609102
1488	371350111013	2	4.49463848	44.81479213	0.896295843
1489	371350111013	3	1.135661067	11.32336112	0.339700834
1490	371350111013	4	0.868338684	8.657963883	0.346318555
1491	371350111013	5	0.741098232	7.389284668	0.369464233
1492	371350111013	6	1.028379645	10.25368786	0.615221271
1493	371350111014	1	2.424762441	21.73449992	0.217344999
1494	371350111014	2	2.718905406	24.37106758	0.487421352
1495	371350111014	3	0.202971824	1.819349808	0.054580494
1496	371350111014	5	0.050929666	0.456511035	0.022825552
1497	371350111015	1	0.265614849	0.886790124	0.008867901
1498	371350111015	2	0.025785942	0.08608976	0.001721795
1499	371350111015	3	7.678706636	25.63637248	0.769091175
1500	371350111015	4	4.912214125	16.40007322	0.656002929
1501	371350111015	5	0.465180377	1.553065897	0.077653295
1502	371350111015	6	0.075971612	0.253641224	0.015218473
1503	371350111021	1	7.782644587	9.750405997	0.09750406
1504	371350111021	2	9.596991701	12.02349206	0.240469841
1505	371350111021	3	0.852141365	1.06759652	0.032027896
1506	371350111021	4	0.965509178	1.209628215	0.048385129
1507	371350111021	5	1.191906167	1.493267347	0.074663367
1508	371350111021	6	0.765198782	0.958671401	0.057520284
1509	371350111022	1	4.75884861	37.04163962	0.370416396
1510	371350111022	2	0.02084388	0.162243337	0.003244867
1511	371350111022	3	0.65506086	5.098823327	0.1529647
1512	371350111022	4	3.860210709	30.04687596	1.201875039
1513	371350111022	5	0.23149569	1.80190223	0.090095112
1514	371350111022	6	0.665436398	5.179583817	0.310775029
1515	371350111023	4	2.633610429	72.78614462	2.911445785
1516	371350111023	5	0.121390464	3.354916805	0.16774584
1517	371350111023	6	0.840357706	23.22530198	1.393518119
1518	371350111023	7	0.022926734	0.633635318	0.044354472
1519	371350112021	2	4.273782894	41.20806486	0.824161297
1520	371350112021	3	0.500320337	4.824117977	0.144723539
1521	371350112021	4	1.131743706	10.91233906	0.436493563
1522	371350112021	5	0.355372932	3.426526615	0.171326331
1523	371350112021	6	1.905098311	18.36906944	1.102144166
1524	371350112021	7	0.419672492	4.046506735	0.283255471
1525	371350112021	8	1.189608218	11.47027208	0.917621766
1526	371350112021	9	0.524354047	5.055852419	0.455026718
1527	371350112021	10	0.071276339	0.687250638	0.068725064
1528	371350112022	1	1.866925602	4.846291147	0.048462911
1529	371350112022	2	11.79168009	30.60963692	0.612192738
1530	371350112022	3	4.333417472	11.24897677	0.337469303
1531	371350112022	4	2.420946529	6.284455961	0.251378238
1532	371350112022	5	0.95516296	2.479476306	0.123973815
1533	371350112022	6	1.228441944	3.18887229	0.191332337
1534	371350112022	7	0.14458434	0.375321763	0.026272523
1535	371350112022	8	0.055549028	0.144197907	0.011535833
1536	371350112023	1	10.62145949	23.02184744	0.230218474
1537	371350112023	2	1.216796163	2.637386666	0.052747733
1538	371350112023	3	1.357457776	2.942268514	0.088268055
1539	371350112023	4	1.346687649	2.918924433	0.116756977
1540	371350112023	5	0.339542677	0.735953445	0.036797672
1541	371350112023	6	0.062485923	0.135437262	0.008126236
1542	371350112031	1	5.064860604	5.860648239	0.058606482
1543	371350112031	2	1.078227045	1.247637383	0.024952748
1544	371350112031	3	0.123785975	0.143235147	0.004297054
1545	371350112032	1	2.942241988	4.28657673	0.042865767
1546	371350112032	2	0.191928834	0.279622708	0.005592454
1547	371350112032	3	0.088994909	0.12965742	0.003889723
1548	371350112033	1	5.911482319	13.70960222	0.137096022
1549	371350112033	2	1.267888639	2.940421365	0.058808427
1550	371350112033	3	4.086065711	9.476191002	0.28428573
1551	371350112033	4	2.191423095	5.082234423	0.203289377
1552	371350112041	1	6.393920059	22.87117702	0.22871177
1553	371350112041	2	4.160264219	14.88134642	0.297626928
1554	371350112041	3	1.354204569	4.844016213	0.145320486
1555	371350112041	4	1.637888387	5.858758774	0.234350351
1556	371350112041	5	1.239343831	4.433157106	0.221657855
1557	371350112041	6	1.365077759	4.882909826	0.29297459
1558	371350112041	7	0.483916866	1.730980088	0.121168606
1559	371350112041	8	0.412487026	1.475474153	0.118037932
1560	371350112041	9	0.354447001	1.26786385	0.114107746
1561	371350112041	10	0.385694863	1.379638064	0.137963806
1562	371350112041	11	0.076821962	0.274793659	0.030227303
1563	371350112041	12	0.274211937	0.98086146	0.117703375
1564	371350112041	13	0.147472622	0.527512452	0.068576619
1565	371350112041	14	0.010118226	0.036193092	0.005067033
1566	371350112041	15	0.17428736	0.623429293	0.093514394
1567	371350112041	16	0.022412861	0.080171241	0.012827399
1568	371350112042	1	0.014189001	0.080768521	0.000807685
1569	371350112042	2	1.829331662	10.4131656	0.208263312
1570	371350112042	3	1.35562992	7.716697382	0.231500921
1571	371350112042	4	1.021728942	5.816021719	0.232640869
1572	371350112042	5	0.913308636	5.198857196	0.25994286
1573	371350112042	6	3.32552449	18.92999391	1.135799635
1574	371350112042	7	0.475964374	2.70934787	0.189654351
1575	371350112042	8	0.4979664	2.83459074	0.226767259
1576	371350112042	9	0.244120023	1.389612542	0.125065129
1577	371350112042	10	1.240231446	7.059810802	0.70598108
1578	371350112042	11	0.453124267	2.579334369	0.283726781
1579	371350112042	12	1.098493328	6.252990189	0.750358823
1580	371350112042	13	0.244199895	1.390067201	0.180708736
1581	371350112042	14	0.476953013	2.714975536	0.380096575
1582	371350112042	15	0.442436033	2.518493381	0.377774007
1583	371350112042	16	0.057023934	0.32459924	0.051935878
1584	371350112051	2	0.610158509	14.80434736	0.296086947
1585	371350112051	3	0.155308251	3.768262288	0.113047869
1586	371350112051	4	0.083714899	2.031184397	0.081247376
1587	371350112051	5	0.052898684	1.283486974	0.064174349
1588	371350112051	6	0.131984478	3.202354841	0.19214129
1589	371350112051	7	0.662433319	16.0726972	1.125088804
1590	371350112051	8	0.416947906	10.11645587	0.80931647
1591	371350112051	9	0.534131814	12.95970277	1.166373249
1592	371350112051	10	0.626412109	15.19871037	1.519871037
1593	371350112051	11	0.642601546	15.59151657	1.715066823
1594	371350112051	12	0.204890515	4.971282555	0.596553907
1595	371350112052	7	1.420368713	34.60784277	2.422548994
1596	371350112052	8	0.478782315	11.66571957	0.933257566
1597	371350112052	9	0.615365688	14.99362721	1.349426449
1598	371350112052	10	0.498272398	12.14060311	1.214060311
1599	371350112052	11	0.351292508	8.559380221	0.941531824
1600	371350112052	12	0.294872934	7.1846951	0.862163412
1601	371350112052	13	0.132025876	3.216862448	0.418192118
1602	371350112052	14	0.135829265	3.309533497	0.46333469
1603	371350112052	15	0.170027073	4.14277656	0.621416484
1604	371350112052	16	0.007344859	0.178960385	0.028633662
1605	371350112053	10	0.438300143	19.53447031	1.953447031
1606	371350112053	11	0.072720831	3.241073375	0.356518071
1607	371350112053	12	0.118218637	5.268851718	0.632262206
1608	371350112053	13	0.166852606	7.436404781	0.966732621
1609	371350112053	14	0.401435301	17.89145203	2.504803284
1610	371350112053	15	0.651895607	29.0541438	4.358121571
1611	371350112053	16	0.235674411	10.50370359	1.680592574
1612	371350112053	17	0.158577735	7.067604486	1.201492763
1613	371350112053	18	5.15481E-05	0.002297432	0.000413538
1614	371350113001	6	0.12993072	9.790810883	0.587448653
1615	371350113001	7	0.165956853	12.50552726	0.875386908
1616	371350113001	8	0.016744829	1.261791323	0.100943306
1617	371350113001	9	0.157575316	11.87394422	1.06865498
1618	371350113001	10	0.856860286	64.56792528	6.456792528
1619	371350114001	8	0.383571634	11.37435752	0.909948602
1620	371350114001	9	0.237482141	7.042248528	0.633802368
1621	371350114001	10	1.556250435	46.14874316	4.614874316
1622	371350114001	11	0.544267907	16.13961307	1.775357437
1623	371350114001	12	0.649400623	19.25719786	2.310863743
1624	371350114001	13	0.001276053	0.03783983	0.004919178
1625	371350114002	10	0.643983714	98.06281129	9.806281129
1626	371350114002	11	0.012721619	1.937188383	0.213090722
1627	371350115001	8	0.742077524	15.95246519	1.276197215
1628	371350115001	9	1.751110471	37.64367995	3.387931196
1629	371350115001	10	0.851247237	18.29929012	1.829929012
1630	371350115001	11	0.415301517	8.927750501	0.982052555
1631	371350115001	12	0.768746741	16.52577422	1.983092906
1632	371350115001	13	0.12131258	2.607860569	0.339021874
1633	371350115001	14	0.002008605	0.043179058	0.006045068
1634	371350116011	8	0.08142258	28.37159004	2.269727203
1635	371350116011	9	0.001555902	0.542152153	0.048793694
1636	371350116011	10	0.147790918	51.49754924	5.149754924
1637	371350116011	11	0.056216923	19.58871226	2.154758349
1638	371350116012	8	0.405458219	75.66704438	6.053363551
1639	371350116012	9	0.079532671	14.84247176	1.335822458
1640	371350116012	10	0.044062268	8.222947294	0.822294729
1641	371350116012	11	0.00679201	1.267532085	0.139428529
1642	371350116021	8	0.357028094	79.11577389	6.329261911
1643	371350116021	9	0.081998442	18.17047543	1.635342788
1644	371350116021	10	0.012246432	2.713752567	0.271375257
1645	371350116022	8	0.728764834	99.99999822	7.999999858
1646	371350116023	8	0.652068945	89.80667971	7.184534377
1647	371350116023	9	0.074011756	10.19332401	0.917399161
1648	371350117001	7	0.071359863	10.58624724	0.741037307
1649	371350117001	8	0.361833512	53.67806049	4.294244839
1650	371350117001	9	0.002111372	0.313222381	0.028190014
1651	371350117001	10	0.238776098	35.4224731	3.54224731
1652	371350117002	8	2.365125515	99.72686916	7.978149533
1653	371350117002	9	0.006477613	0.273132249	0.024581902
1654	371350118001	9	2.519306009	60.01234348	5.401110913
1655	371350118001	10	1.444839767	34.41750231	3.441750231
1656	371350118001	11	0.233833942	5.570154158	0.612716957
1657	371350118002	3	0.010245106	0.437632667	0.01312898
1658	371350118002	4	0.001607382	0.068661358	0.002746454
1659	371350118002	5	0.000752337	0.032137008	0.00160685
1660	371350118002	6	0.054282896	2.318762492	0.13912575
1661	371350118002	7	0.007926569	0.338593402	0.023701538
1662	371350118002	8	0.001574959	0.067276362	0.005382109
1663	371350118002	9	0.032057781	1.36938864	0.123244978
1664	371350118002	10	2.184568016	93.31658306	9.331658306
1665	371350118002	11	0.048013694	2.050965615	0.225606218
1666	371350119011	7	0.33338687	8.619121814	0.603338527
1667	371350119011	8	0.161035454	4.163283921	0.333062714
1668	371350119011	9	0.723834724	18.7134534	1.684210806
1669	371350119011	10	1.107448461	28.63110111	2.863110111
1670	371350119011	11	1.264270209	32.6854472	3.595399192
1671	371350119011	12	0.278015447	7.187592617	0.862511114
1672	371350119012	9	0.190304658	8.693217244	0.782389552
1673	371350119012	10	1.067936951	48.78392373	4.878392373
1674	371350119012	11	0.623106343	28.46382673	3.13102094
1675	371350119012	12	0.307768618	14.05903296	1.687083956
1676	371350119013	9	0.092842066	9.313648361	0.838228352
1677	371350119013	10	0.411737977	41.30436648	4.130436648
1678	371350119013	11	0.291837432	29.27628957	3.220391853
1679	371350119013	12	0.200421385	20.10569539	2.412683447
1680	371350119021	7	0.671708054	20.15935629	1.41115494
1681	371350119021	8	0.286734997	8.605513864	0.688441109
1682	371350119021	9	1.005505661	30.17731702	2.715958532
1683	371350119021	10	0.423732625	12.71709774	1.271709774
1684	371350119021	11	0.148035612	4.442856737	0.488714241
1685	371350119021	12	0.514232471	15.43318641	1.851982369
1686	371350119021	13	0.057264235	1.718618847	0.22342045
1687	371350119021	14	0.07543971	2.264102664	0.316974373
1688	371350119021	15	0.14933824	4.481951296	0.672292694
1689	371350119022	7	0.004173852	0.198169928	0.013871895
1690	371350119022	8	0.06849822	3.252220495	0.26017764
1691	371350119022	9	0.330942703	15.7127972	1.414151748
1692	371350119022	10	0.232502684	11.03897285	1.103897285
1693	371350119022	11	0.16222086	7.702068806	0.847227569
1694	371350119022	12	1.001606357	47.55517321	5.706620786
1695	371350119022	13	0.204884423	9.727688079	1.26459945
1696	371350119022	14	0.04541505	2.15625686	0.30187596
1697	371350119022	15	0.055954349	2.656651248	0.398497687
1698	371350121001	8	0.044167295	1.575540292	0.126043223
1699	371350121001	9	0.252810804	9.018293023	0.811646372
1700	371350121001	10	0.263093219	9.385088364	0.938508836
1701	371350121001	11	0.245145533	8.744856682	0.961934235
1702	371350121001	12	0.579137563	20.65905474	2.479086569
1703	371350121001	13	0.181310164	6.467714825	0.840802927
1704	371350121001	14	0.370114898	13.20277671	1.84838874
1705	371350121001	15	0.213596409	7.61943306	1.142914959
1706	371350121001	16	0.538198495	19.19867208	3.071787533
1707	371350121001	17	0.115732953	4.128437788	0.701834424
1708	371350121001	18	3.71133E-06	0.000132391	2.38304E-05
1709	371350121002	4	0.207920233	6.267165255	0.25068661
1710	371350121002	5	0.057518156	1.733721541	0.086686077
1711	371350121002	6	0.014366226	0.433029091	0.025981745
1712	371350121002	7	0.107578572	3.242650686	0.226985548
1713	371350121002	8	0.394813408	11.90052952	0.952042361
1714	371350121002	9	0.309767535	9.337063092	0.840335678
1715	371350121002	10	0.626214228	18.87545044	1.887545044
1716	371350121002	11	0.922067072	27.79309466	3.057240412
1717	371350121002	12	0.593159734	17.87911654	2.145493985
1718	371350121002	13	0.083136398	2.505910754	0.325768398
1719	371350121002	14	0.001070497	0.032267079	0.004517391
1720	371350121003	5	0.087545557	6.423807003	0.32119035
1721	371350121003	6	0.013481987	0.989264198	0.059355852
1722	371350121003	7	0.025453967	1.867728914	0.130741024
1723	371350121003	8	0.01347477	0.988734607	0.079098769
1724	371350121003	9	0.000621036	0.045569611	0.004101265
1725	371350121003	10	0.047965967	3.519585933	0.351958593
1726	371350121003	11	0.126851561	9.307953176	1.023874849
1727	371350121003	12	0.326504119	23.95780559	2.87493667
1728	371350121003	13	0.412454002	30.26452726	3.934388544
1729	371350121003	14	0.132126103	9.694981785	1.35729745
1730	371350121003	15	0.176350773	12.94004362	1.941006543
1731	371350121004	4	0.035744086	1.334401813	0.053376073
1732	371350121004	5	0.41901748	15.64280271	0.782140136
1733	371350121004	6	0.080560156	3.007479832	0.18044879
1734	371350121004	7	0.383665442	14.32303688	1.002612582
1735	371350121004	8	0.328911081	12.27894156	0.982315325
1736	371350121004	9	0.42266565	15.77899656	1.42010969
1737	371350121004	10	0.127069048	4.74375447	0.474375447
1738	371350121004	11	0.207872368	7.760312157	0.853634337
1739	371350121004	12	0.171212582	6.391725349	0.767007042
1740	371350121004	13	0.215869754	8.058871358	1.047653277
1741	371350121004	14	0.162486907	6.065977562	0.849236859
1742	371350121004	15	0.122653334	4.578906604	0.686835991
1743	371350121004	16	0.000931964	0.034792171	0.005566747
1744	371350122011	1	0.266816825	1.626135925	0.016261359
1745	371350122011	2	0.513857319	3.131743461	0.062634869
1746	371350122011	3	0.1863947	1.135997016	0.03407991
1747	371350122011	4	0.859015285	5.235335574	0.209413423
1748	371350122011	5	2.884061311	17.57713633	0.878856816
1749	371350122011	6	0.348295697	2.122715257	0.127362915
1750	371350122011	7	0.295053748	1.798228053	0.125875964
1751	371350122011	8	2.382383672	14.51962288	1.16156983
1752	371350122011	9	0.518782185	3.161758438	0.284558259
1753	371350122011	10	0.199715088	1.21717916	0.121717916
1754	371350122011	11	0.496138718	3.023756064	0.332613167
1755	371350122011	12	0.276621216	1.685889552	0.202306746
1756	371350122012	1	0.09565406	1.163896925	0.011638969
1757	371350122012	2	0.052117388	0.63415257	0.012683051
1758	371350122012	3	0.083032742	1.010323588	0.030309708
1759	371350122012	4	0.693636613	8.440013101	0.337600524
1760	371350122012	5	2.084533463	25.36413072	1.268206536
1761	371350122012	6	0.844802464	10.27936491	0.616761895
1762	371350122012	7	0.338472412	4.118455595	0.288291892
1763	371350122012	8	0.628964965	7.653103135	0.612248251
1764	371350122021	7	0.584280634	48.35354368	3.384748057
1765	371350122021	8	0.624070565	51.64645477	4.131716382
1766	371350122022	5	1.556357364	70.34583951	3.517291975
1767	371350122022	6	0.217713716	9.840448274	0.590426896
1768	371350122022	7	0.113700148	5.139136116	0.359739528
1769	371350122022	8	0.324665742	14.67457582	1.173966066
1770	371350122023	5	2.422602939	69.43983533	3.471991767
1771	371350122023	6	0.431557503	12.3698694	0.742192164
1772	371350122023	7	0.199649841	5.722626631	0.400583864
1773	371350122023	8	0.434969541	12.46766971	0.997413577
1774	371459201003	1	0.208071134	0.657033982	0.00657034
1775	371459201003	2	0.091781225	0.289820999	0.00579642
1776	371459202002	1	2.986659391	1.927044827	0.019270448
1777	371459204001	1	0.2131545	3.636972804	0.036369728
1778	371459204001	2	0.084539446	1.442463879	0.028849278
1779	371459204002	1	0.226589848	13.80666848	0.138066685
1780	371459204002	2	0.035575842	2.167722252	0.043354445
1781	371459204003	1	0.004623848	0.124149298	0.001241493
1782	371459205001	1	1.567239849	1.495285068	0.014952851
1783	371459205001	2	1.906822303	1.819276685	0.036385534
1784	371459205002	1	0.92913423	2.807661733	0.028076617
1785	371459205002	2	6.729225114	20.33440081	0.406688016
1786	371459205002	3	4.214072344	12.73410157	0.382023047
1787	371459205003	1	4.281408498	8.518267738	0.085182677
1788	371459205003	2	25.21951247	50.17660883	1.003532177
1789	371459205003	3	0.242373421	0.482224879	0.014466746
1790	371459205004	1	0.792904674	2.528217588	0.025282176
1791	371459205004	2	4.088999046	13.03798507	0.260759701
1792	371459206011	1	2.559702803	11.88206059	0.118820606
1793	371459206011	2	3.435356172	15.94681622	0.318936324
1794	371459206012	1	5.425158038	18.69005865	0.186900586
1795	371459206012	2	2.957079115	10.1873497	0.203746994
1796	371459206021	1	13.68145785	17.3040242	0.173040242
1797	371459206021	2	1.357116941	1.716453366	0.034329067
1798	371459206021	3	0.849131884	1.0739644	0.032218932
1799	371459206022	1	8.475698396	11.6107106	0.116107106
1800	371459206022	2	32.87268835	45.03171928	0.900634386
1801	371459206022	3	5.4118663	7.413620737	0.222408622
1802	370779701022	0	128.4473114	100	0
1803	370779701011	0	107.014328	100	0
1804	370779707013	0	73.8629532	100	0
1805	370779704003	0	4.4639635	100	0
1806	370779704001	0	3.1295044	100	0
1807	370779706032	0	13.7965508	100	0
1808	370779706031	0	15.4988241	100	0
1809	371459201002	0	26.5580635	100	0
1810	370779707011	0	58.0366936	100	0
1811	370779707041	0	8.0879927	100	0
1812	371459201001	0	110.7742004	100	0
1813	371459201004	0	104.9717331	100	0
1814	371459202001	0	74.2553024	100	0
1815	370779707021	0	4.5765676	100	0
1816	370630016011	0	15.0780373	100	0
1817	370779705002	0	50.9928513	100	0
1818	370779706012	0	67.7190475	100	0
1819	370779706021	0	44.3001709	100	0
1820	371459203002	0	5.789825	100	0
1821	370779706011	0	67.5728455	100	0
1822	370779707022	0	3.5922701	100	0
1823	370779705001	0	35.0441589	100	0
1824	371459203005	0	12.4474344	100	0
1825	370779707032	0	5.5220256	100	0
1826	370779704002	0	1.47629	100	0
1827	370779705003	0	38.0971336	100	0
1828	370779707012	0	55.6996956	100	0
1829	370779706022	0	54.6496849	100	0
1830	371459203003	0	1.8954567	100	0
1831	370630016034	0	13.4162254	100	0
1832	370370207022	0	140.6276093	100	0
1833	370370201041	0	11.3892298	100	0
1834	371459203004	0	2.1130369	100	0
1835	371459206013	0	62.6021614	100	0
1836	371459203001	0	2.0060143	100	0
1837	371459202003	0	70.8725357	100	0
1838	371459202004	0	34.3572388	100	0
1839	371459206014	0	37.9400978	100	0
