# Supplementary material for: Food access and associated socioeconomic factors in the Durham-Chapel Hill Metropolitan Statistical Area (MSA), North Carolina
Source: PLoS One. 2025 Sep 5;20(9):e0330333. doi: 10.1371/journal.pone.0330333 (PMC12412965; doi:10.1371/journal.pone.0330333)
Supplement: S1 File — Contains block group–level data for food outlet categories in the Durham–Chapel Hill MSA. Includes: S1 Table (convenience stores), S2 Table (food banks), S3 Table (fruit and vegetable outlets), S4 Table (grocery stores), S5 Table (restaurants), S6 Table (specialty stores), and S7 Table (example Area Weighted Median calculation for grocery stores). (ZIP) [file pone.0330333.s001.zip › S7_Table.csv]

OID_	FIPS	COUNT_	AREA	PERCENTAGE	weighted	cumsum
		0		17.47698
1	370370201031	1	2.220000517	8.721644118	0.0872164	26.19862412
2	370370201031	2	0.493725376	1.939682892	0.0387937	28.13830701
3	370370201031	3	5.077251425	19.94683321	0.598405	48.08514022
4	370370201031	4	4.888966939	19.20712605	0.768285	67.29226627
5	370370201031	5	1.832853033	7.200670338	0.3600335	74.49293661
6	370370201031	6	2.777750261	10.91285747	0.6547714	85.40579408
7	370370201031	7	0.571661945	2.245869764	0.1572109	87.65166384
8	370370201031	8	0.279442728	1.097837592	0.087827	88.74950143
9	370370201031	9	0.430866016	1.692729361	0.1523456	90.4422308
10	370370201031	10	0.176560193	0.693646311	0.0693646	91.13587711
11	370370201031	11	0.401302301	1.576583352	0.1734242	92.71246046					82.52302239
12	370370201031	12	0.226008066	0.887910567	0.1065493	93.60037103
13	370370201031	13	0.146503422	0.575563249	0.0748232	94.17593427
14	370370201031	14	0.305540718	1.200367921	0.1680515	95.3763022
15	370370201031	15	0.434288293	1.706174351	0.2559262	97.08247655
16	370370201031	16	0.106350939	0.417817489	0.0668508	97.50029404
17	370370201031	17	0.144694174	0.568455316	0.0966374	98.06874935
18	370370201031	18	0.193830478	0.761495519	0.1370692	98.83024487
19	370370201031	19	0.274953819	1.080202161	0.2052384	99.91044703
20	370370201031	20	0.022795351	0.089555358	0.0179111	100.0000024
21	370370201032	3	4.95047025	50.45562659	1.5136688
22	370370201032	4	1.71904668	17.5206744	0.700827
23	370370201032	5	2.585939618	26.35612319	1.3178061
24	370370201032	6	0.387341176	3.947815205	0.2368689
25	370370201032	7	0.168734861	1.719760485	0.1203832
26	370370201041	1	0.050403658	0.359287647	0.0035929
27	370370201041	2	0.512595109	3.653883427	0.0730777
28	370370201041	3	3.17780007	22.65201285	0.6795604
29	370370201041	4	1.579236172	11.25712042	0.4502848
30	370370201041	5	0.973147346	6.936794544	0.3468397
31	370370201041	6	0.012632027	0.090043689	0.0054026
32	370370201042	1	1.646875049	4.382422199	0.0438242
33	370370201042	2	1.867505914	4.969532677	0.0993907
34	370370201042	3	3.9103553	10.40566367	0.3121699
35	370370201042	4	2.196253281	5.844346928	0.2337739
36	370370201051	4	2.743607115	34.26860523	1.3707442
37	370370201051	5	1.229120363	15.35213999	0.767607
38	370370201051	6	1.915826144	23.92933356	1.43576
39	370370201051	7	0.023236427	0.290231037	0.0203162
40	370370201051	8	0.283805907	3.544834289	0.2835867
41	370370201051	9	0.213868114	2.671286988	0.2404158
42	370370201051	10	0.061181959	0.764183902	0.0764184
43	370370201051	11	0.266694492	3.331106785	0.3664218
44	370370201051	12	0.239365322	2.989755966	0.3587707
45	370370201051	13	0.106815336	1.334160629	0.1734409
46	370370201051	14	0.098058317	1.224782424	0.1714695
47	370370201051	15	0.533011253	6.657495565	0.9986243
48	370370201051	16	0.004948199	0.06180472	0.0098888
49	370370201051	17	0.11645852	1.454607341	0.2472833
50	370370201051	18	0.041159525	0.514096754	0.0925374
51	370370201051	19	0.111999211	1.398909026	0.2657927
52	370370201051	20	0.017026439	0.212666136	0.0425332
53	370370201052	3	11.6011541	57.88390215	1.7365171
54	370370201052	4	5.825032861	29.06397321	1.1625589
55	370370201052	5	1.111929726	5.547967975	0.2773984
56	370370201052	6	1.09062472	5.441666751	0.3265
57	370370201052	7	0.025065456	0.125063969	0.0087545
58	370370201052	8	0.029374813	0.146565487	0.0117252
59	370370201052	9	0.125001489	0.623694322	0.0561325
60	370370201052	10	0.011989798	0.059823038	0.0059823
61	370370201052	11	0.156501365	0.780862801	0.0858949
62	370370201052	12	0.009949452	0.049642742	0.0059571
63	370370201052	13	0.006888281	0.034369043	0.004468
64	370370201052	14	0.040205736	0.200606325	0.0280849
65	370370201052	15	0.008390045	0.04186209	0.0062793
66	370370201061	1	6.200803742	13.05993447	0.1305993
67	370370201061	2	1.115349947	2.349114376	0.0469823
68	370370201061	3	0.883504917	1.860809793	0.0558243
69	370370201061	4	0.096557254	0.2033658	0.0081346
70	370370201061	5	0.026389419	0.055580551	0.002779
71	370370201061	6	0.056802725	0.119636082	0.0071782
72	370370201061	7	0.08515202	0.179344461	0.0125541
73	370370201061	8	0.366298483	0.771486146	0.0617189
74	370370201061	9	0.039667488	0.083546393	0.0075192
75	370370201061	10	0.025751605	0.054237207	0.0054237
76	370370201062	1	7.966410877	29.90445834	0.2990446
77	370370201062	2	2.294030244	8.611372538	0.1722275
78	370370201062	3	4.881248364	18.32331907	0.5496995
79	370370201062	4	2.222839076	8.344133836	0.3337654
80	370370201062	5	0.687789785	2.58183783	0.1290919
81	370370201062	6	0.268363486	1.007387744	0.0604433
82	370370201062	7	0.362421987	1.360466258	0.0952326
83	370370201062	8	0.412459922	1.548299574	0.123864
84	370370201062	9	0.05335028	0.200267253	0.0180241
85	370370201062	10	0.066178214	0.248420987	0.0248421
86	370370201062	11	0.010408497	0.039071604	0.0042979
87	370370201062	12	0.062836781	0.235877855	0.0283053
88	370370201062	13	0.03308478	0.12419425	0.0161453
89	370370201062	14	0.001127824	0.004233645	0.0005927
90	370370201062	15	0.004218162	0.015834212	0.0023751
91	370370201063	1	0.077663338	0.31320537	0.0031321
92	370370201063	2	13.77345206	55.54640359	1.1109281
93	370370201063	3	6.34769691	25.59937282	0.7679812
94	370370201063	4	1.890278899	7.62323012	0.3049292
95	370370201063	5	0.000342939	0.001383023	0.0000692
96	370370202001	1	4.775670635	4.803887751	0.0480389
97	370370202001	2	13.6107742	13.69119365	0.2738239
98	370370202001	3	6.796350054	6.836506382	0.2050952
99	370370202001	4	1.684555342	1.69450856	0.0677803
100	370370202001	5	1.02272049	1.028763248	0.0514382
101	370370202001	6	3.619669394	3.64105626	0.2184634
102	370370202001	7	1.394924618	1.403166549	0.0982217
103	370370202001	8	1.147844307	1.154626361	0.0923701
104	370370202001	9	0.610352935	0.613959213	0.0552563
105	370370202001	10	2.726235102	2.7423431	0.2742343
106	370370202001	11	0.314707728	0.316567182	0.0348224
107	370370202001	12	0.147655834	0.14852826	0.0178234
108	370370202002	1	2.175700829	2.389719503	0.0238972
109	370370202002	2	12.37162049	13.58858827	0.2717718
110	370370202002	3	6.609890489	7.260090176	0.2178027
111	370370202002	4	2.547444194	2.798030406	0.1119212
112	370370202002	5	1.351033642	1.483931706	0.0741966
113	370370202002	6	0.967988935	1.063207775	0.0637925
114	370370202002	7	1.279382401	1.405232298	0.0983663
115	370370202002	8	0.99045106	1.087879447	0.0870304
116	370370202002	9	0.131017561	0.143905456	0.0129515
117	370370202002	10	3.715416481	4.080893434	0.4080893
118	370370202003	1	1.057030374	0.685528369	0.0068553
119	370370202003	2	0.412333965	0.267415807	0.0053483
120	370370202003	3	0.633853265	0.41108033	0.0123324
121	370370202003	4	0.214203686	0.138920042	0.0055568
122	370370202004	1	4.908329467	2.919277902	0.0291928
123	370370202004	2	2.467343909	1.467477397	0.0293495
124	370370202004	3	2.76691956	1.645653004	0.0493696
125	370370202004	4	1.959358349	1.16534792	0.0466139
126	370370202004	5	0.440630727	0.262069519	0.0131035
127	370370202004	6	0.221609967	0.131804738	0.0079083
128	370370202004	7	0.690548214	0.410710437	0.0287497
129	370370202004	8	0.68010645	0.404500094	0.03236
130	370370202004	9	0.061624677	0.036651891	0.0032987
131	370370202004	10	1.287570369	0.765795318	0.0765795
132	370370203001	1	13.21606935	13.27607713	0.1327608
133	370370203001	2	0.888275225	0.892308454	0.0178462
134	370370203001	3	0.488970323	0.491190501	0.0147357
135	370370203001	4	0.610885275	0.613659009	0.0245464
136	370370203001	5	3.13116869	3.145385813	0.1572693
137	370370203001	6	6.627714481	6.657807728	0.3994685
138	370370203001	7	1.922021094	1.930748062	0.1351524
139	370370203001	8	0.622733072	0.625560601	0.0500448
140	370370203001	9	2.76768688	2.780253608	0.2502228
141	370370203001	10	8.063236696	8.099847955	0.8099848
142	370370203001	11	0.424593313	0.426521186	0.0469173
143	370370203002	1	0.370475826	0.468443997	0.0046844
144	370370203002	2	4.147446251	5.244191825	0.1048838
145	370370203002	3	1.41906727	1.79432367	0.0538297
146	370370203002	4	0.325604644	0.411707134	0.0164683
147	370370203002	5	0.422116878	0.533740945	0.026687
148	370370203002	6	0.754039733	0.953437071	0.0572062
149	370370203002	7	0.802402608	1.014588965	0.0710212
150	370370203002	8	1.797277232	2.272547008	0.1818038
151	370370203002	9	4.189849443	5.297808065	0.4768027
152	370370203002	10	16.66896825	21.07688966	2.1076889
153	370370204011	1	0.00570387	0.081588985	0.0008159
154	370370204011	2	0.000879663	0.012582827	0.0002517
155	370370204011	3	0.000155725	0.002227519	0.0000668
156	370370204011	7	0.001252796	0.017920178	0.0012544
157	370370204011	8	0.000404882	0.005791498	0.0004633
158	370370204011	9	1.542425038	22.06307073	1.9856764
159	370370204011	10	5.322994778	76.14088684	7.6140885
160	370370204012	7	0.000425702	0.007513854	0.000526
161	370370204012	8	0.000763804	0.013481528	0.0010785
162	370370204012	9	1.382327233	24.39878346	2.1958904
163	370370204012	10	4.282041321	75.58022187	7.558022
164	370370204013	10	9.998654199	99.99999914	10
165	370370204021	3	3.010382513	14.84961121	0.4454883
166	370370204021	4	0.023621541	0.116520308	0.0046608
167	370370204021	5	0.101083995	0.498627006	0.0249314
168	370370204021	6	2.54469321	12.55245958	0.7531476
169	370370204021	7	0.252977038	1.247884828	0.0873519
170	370370204021	8	0.152097964	0.750268652	0.0600215
171	370370204021	9	0.032723976	0.161420787	0.0145279
172	370370204021	10	14.1548866	69.82320745	6.9823208
173	370370204022	3	3.298756328	26.2942406	0.7888272
174	370370204022	4	0.001537654	0.012256576	0.0004903
175	370370204022	5	0.020819352	0.165950131	0.0082975
176	370370204022	6	0.000622902	0.004965122	0.0002979
177	370370204022	7	0.001245803	0.009930244	0.0006951
178	370370204022	8	0.010142271	0.080843589	0.0064675
179	370370204022	9	0.003114506	0.024825587	0.0022343
180	370370204022	10	9.209308364	73.4069891	7.3406987
181	370370205001	1	0.683648849	1.003211428	0.0100321
182	370370205001	2	16.84414458	24.71771637	0.4943543
183	370370205001	3	3.16825488	4.649213567	0.1394764
184	370370205001	4	0.43993355	0.645574648	0.025823
185	370370205001	5	0.980185828	1.438360683	0.071918
186	370370205001	6	0.67906071	0.996478624	0.0597887
187	370370205001	7	0.996709348	1.462607902	0.1023826
188	370370205001	8	1.379875012	2.02487927	0.1619903
189	370370205001	9	0.389473535	0.571527768	0.0514375
190	370370205001	10	0.174090475	0.255466756	0.0255467
191	370370205002	1	0.5250024	0.541803089	0.005418
192	370370205002	2	3.491128656	3.60284885	0.072057
193	370370205002	3	0.315661902	0.325763451	0.0097729
194	370370205002	4	0.124839781	0.128834799	0.0051534
195	370370205002	5	0.332166806	0.342796531	0.0171398
196	370370205002	6	0.135158178	0.139483398	0.008369
197	370370205002	7	0.130738172	0.134921946	0.0094445
198	370370205002	8	0.058167645	0.060029077	0.0048023
199	370370205003	1	0.238198398	0.245968871	0.0024597
200	370370205003	2	49.30027726	50.90854349	1.0181708
201	370370206001	1	0.209163506	0.274867418	0.0027487
202	370370206001	2	1.043951367	1.371884714	0.0274377
203	370370206001	3	0.344469422	0.45267658	0.0135803
204	370370206001	4	0.25071988	0.329477772	0.0131791
205	370370206001	5	0.345353278	0.453838079	0.0226919
206	370370206001	6	0.106851541	0.140416499	0.008425
207	370370206001	7	0.179143486	0.235417298	0.0164792
208	370370206001	8	0.267930872	0.352095202	0.0281676
209	370370206001	9	0.024659456	0.032405658	0.0029165
210	370370206001	10	0.119194752	0.156637046	0.0156637
211	370370206002	1	3.661840701	2.11331314	0.0211331
212	370370206002	2	2.353011347	1.357964533	0.0271593
213	370370206002	3	0.003624087	0.002091525	0.0000627
214	370370206004	1	0.522470833	1.31090591	0.0131091
215	370370206004	2	0.547512767	1.373737396	0.0274747
216	370370206004	3	0.171510542	0.430328678	0.0129099
217	370370206004	4	0.072280292	0.181354932	0.0072542
218	370370206004	5	0.018473487	0.046350918	0.0023175
219	370370207011	1	3.066248785	3.194450735	0.0319445
220	370370207011	2	1.901569612	1.981075532	0.0396215
221	370370207011	3	8.147557513	8.48821244	0.2546464
222	370370207011	4	1.707935868	1.77934583	0.0711738
223	370370207011	5	2.138878861	2.228306843	0.1114153
224	370370207011	6	9.43840275	9.833028795	0.5899817
225	370370207011	7	1.108146385	1.15447874	0.0808135
226	370370207011	8	0.530545819	0.552728301	0.0442183
227	370370207011	9	1.025427326	1.06830114	0.0961471
228	370370207011	10	0.628510517	0.654788969	0.0654789
229	370370207011	11	0.619003338	0.644884289	0.0709373
230	370370207011	12	0.342769977	0.357101423	0.0428522
231	370370207011	13	0.562818768	0.586350604	0.0762256
232	370370207011	14	0.44360712	0.462154636	0.0647016
233	370370207011	15	0.312020171	0.325065946	0.0487599
234	370370207011	16	0.830179192	0.864889549	0.1383823
235	370370207011	17	1.107949769	1.154273904	0.1962266
236	370370207011	18	0.785896353	0.818755215	0.1473759
237	370370207011	19	1.06763388	1.112272379	0.2113318
238	370370207011	20	0.679182512	0.707579595	0.1415159
239	370370207011	21	0.30671214	0.319535983	0.0671026
240	370370207011	22	0.242943083	0.253100699	0.0556822
241	370370207011	23	0.086625862	0.090247748	0.020757
242	370370207011	24	0.091598217	0.095428001	0.0229027
243	370370207021	1	7.812227843	6.868803787	0.068688
244	370370207021	2	2.100357272	1.846712906	0.0369343
245	370370207021	3	2.00997908	1.767249009	0.0530175
246	370370207021	4	0.526091881	0.462559717	0.0185024
247	370370207021	5	0.295008589	0.259382619	0.0129691
248	370370207021	6	1.189154113	1.045548906	0.0627329
249	370370207022	1	23.66091242	13.69159925	0.136916
250	370370207022	2	28.63853848	16.57194723	0.331439
251	370370207023	1	6.073071156	16.89125582	0.1689126
252	370370207023	2	9.569685808	26.61651854	0.5323304
253	370370207023	3	0.004112625	0.011438594	0.0003432
254	370370208001	1	17.37079514	53.02748615	0.5302749
255	370370208001	2	0.439808026	1.342593347	0.0268519
256	370370208001	3	0.721850948	2.203580255	0.0661074
257	370370208002	1	19.40164802	34.74197035	0.3474197
258	370370208002	2	2.961307735	5.302728174	0.1060546
259	370370208002	3	4.479009564	8.020432973	0.240613
260	370370208002	4	0.541527945	0.969698439	0.0387879
261	370370208003	1	18.86963478	19.20659809	0.192066
262	370370208003	2	2.095850857	2.133277381	0.0426655
263	370370208004	1	11.17852383	20.33827563	0.2033828
264	370630001011	33	0.663785209	29.03364118	9.5811014
265	370630001011	34	0.013210015	0.57779963	0.1964519
266	370630001011	35	0.016484387	0.721019049	0.2523567
267	370630001011	36	0.010615474	0.464315652	0.1671536
268	370630001011	37	0.013755536	0.601660422	0.2226144
269	370630001011	38	0.007975961	0.348864648	0.1325686
270	370630001011	39	0.016703178	0.730588839	0.2849296
271	370630001011	40	0.087540985	3.828999979	1.5316
272	370630001011	41	0.083266719	3.642045651	1.4932387
273	370630001011	42	0.075317378	3.294345363	1.383625
274	370630001011	43	0.097215686	4.252166664	1.8284316
275	370630001011	44	0.458798377	20.06761718	8.829752
276	370630001011	45	0.100894181	4.413062269	1.985878
277	370630001011	46	0.135349627	5.920126644	2.7232583
278	370630001011	47	0.12361315	5.406778881	2.5411861
279	370630001011	48	0.162999566	7.129521488	3.4221704
280	370630001011	49	0.062542567	2.735581384	1.3404349
281	370630001011	50	0.052743382	2.306969797	1.1534849
282	370630001011	51	0.087183244	3.813352562	1.9448098
283	370630001011	52	0.016267659	0.711539482	0.3700005
284	370630001012	16	0.137836603	7.19089873	1.1505438
285	370630001012	17	0.043648296	2.277119948	0.3871104
286	370630001012	18	0.04688298	2.445872527	0.440257
287	370630001012	19	0.07662296	3.997399334	0.7595059
288	370630001012	20	0.102365066	5.340358124	1.0680716
289	370630001012	21	0.034151857	1.781693252	0.3741556
290	370630001012	22	0.023663396	1.23451302	0.2715929
291	370630001012	23	0.046552978	2.428656407	0.5585909
292	370630001012	24	0.019561743	1.020530911	0.2449274
293	370630001012	25	0.011543295	0.602210616	0.1505527
294	370630001012	26	0.023534029	1.227763983	0.3192186
295	370630001012	27	0.032449664	1.692890285	0.4570804
296	370630001012	28	0.065687653	3.426907279	0.959534
297	370630001012	29	0.04289596	2.237870776	0.6489825
298	370630001012	30	0.053808177	2.807158188	0.8421475
299	370630001012	31	0.028329469	1.477940796	0.4581617
300	370630001012	32	0.023616291	1.2320556	0.3942578
301	370630001012	33	0.070355534	3.670429385	1.2112417
302	370630001012	34	0.07604184	3.967082436	1.3488081
303	370630001012	35	0.072396798	3.776921566	1.3219225
304	370630001012	36	0.15444706	8.057461836	2.9006863
305	370630001012	37	0.091554677	4.776383034	1.7672617
306	370630001012	38	0.069154592	3.607776567	1.3709551
307	370630001012	39	0.138223094	7.211061873	2.812314
308	370630001012	40	0.046539604	2.4279587	0.9711835
309	370630001012	41	0.052701572	2.749426912	1.127265
310	370630001012	42	0.052347058	2.730932031	1.1469915
311	370630001012	43	0.088349163	4.609152181	1.9819354
312	370630001012	44	0.184666967	9.634026262	4.2389717
313	370630001012	46	0.006891881	0.359547592	0.1653919
314	370630001021	38	0.082606699	4.327823292	1.6445729
315	370630001021	39	0.003162617	0.165691713	0.0646198
316	370630001021	40	0.008817355	0.461947432	0.184779
317	370630001021	41	0.046636443	2.443316179	1.0017596
318	370630001021	42	0.041442148	2.171183409	0.911897
319	370630001021	43	0.040269508	2.109747983	0.9071916
320	370630001021	44	0.098747028	5.173426528	2.2763076
321	370630001021	45	0.07730634	4.050133762	1.8225602
322	370630001021	46	0.330071799	17.29269465	7.9546394
323	370630001021	47	0.31103791	16.29549572	7.6588831
324	370630001021	48	0.267680278	14.0239588	6.7315001
325	370630001021	49	0.161440814	8.457998247	4.1444192
326	370630001021	50	0.065083286	3.409759308	1.7048796
327	370630001021	51	0.105126196	5.507635621	2.8088942
328	370630001021	52	0.087576337	4.588186146	2.3858569
329	370630001021	53	0.024595524	1.288576878	0.6829457
330	370630001021	54	0.055473402	2.9062907	1.569397
331	370630001021	55	0.092545558	4.848527152	2.6666899
332	370630001021	56	0.009116237	0.477606094	0.2674594
333	370630001022	28	0.003380956	0.112674363	0.0315488
334	370630001022	29	0.024237572	0.807745846	0.2342463
335	370630001022	30	0.431560825	14.38227663	4.314683
336	370630001022	31	0.023322445	0.777248146	0.2409469
337	370630001022	32	0.147002303	4.899026179	1.5676883
338	370630001022	33	0.195689719	6.521592105	2.1521254
339	370630001022	34	0.081808392	2.726361753	0.926963
340	370630001022	35	0.176482069	5.881474368	2.058516
341	370630001022	36	0.181208798	6.038998218	2.1740394
342	370630001022	37	0.17510894	5.835713236	2.1592138
343	370630001022	38	0.201145668	6.703418078	2.5472989
344	370630001022	39	0.406436066	13.5449642	5.282536
345	370630001022	40	0.123509273	4.116093091	1.6464373
346	370630001022	41	0.278366906	9.27690749	3.8035321
347	370630001022	42	0.119980535	3.998493693	1.6793673
348	370630001022	43	0.098611402	3.286341989	1.4131271
349	370630001022	44	0.073378271	2.445417943	1.0759839
350	370630001022	45	0.04341467	1.446845397	0.6510804
351	370630001022	46	0.148489459	4.94858742	2.2763503
352	370630001022	47	0.060170648	2.005258255	0.9424714
353	370630001022	48	0.007338419	0.244561511	0.1173895
354	370630002001	39	0.931255551	40.76471522	15.8982391
355	370630002001	40	0.040254016	1.762076466	0.7048306
356	370630002001	41	0.07801906	3.415200887	1.4002323
357	370630002001	42	0.024055523	1.053004792	0.442262
358	370630002001	43	0.036401579	1.593440151	0.6851793
359	370630002001	44	0.070214131	3.073548432	1.3523613
360	370630002001	45	0.082289083	3.602116542	1.6209525
361	370630002001	46	0.136773922	5.987132099	2.7540808
362	370630002001	47	0.177803978	7.783178878	3.6580942
363	370630002001	48	0.24091836	10.54594339	5.0620527
364	370630002001	49	0.085636041	3.748626061	1.8368268
365	370630002001	50	0.143113139	6.264624511	3.1323123
366	370630002001	51	0.185025549	8.099295416	4.1306405
367	370630002001	52	0.052704814	2.307096818	1.1996903
368	370630002002	42	0.007205903	1.156821942	0.4858652
369	370630002002	43	0.032226278	5.173545199	2.2246244
370	370630002002	44	0.031606401	5.074031333	2.2325737
371	370630002002	45	0.035377021	5.679359459	2.5557117
372	370630002002	46	0.058077322	9.323622491	4.2888665
373	370630002002	47	0.20527989	32.95524181	15.4889641
374	370630002002	48	0.253132349	40.63738427	19.5059452
375	370630002003	43	0.090669519	10.91691135	4.694272
376	370630002003	44	0.07313617	8.805837901	3.8745687
377	370630002003	45	0.04615998	5.557815013	2.5010169
378	370630002003	46	0.094377115	11.36331819	5.2271266
379	370630002003	47	0.233109362	28.06714174	13.1915569
380	370630002003	48	0.065919133	7.936882691	3.8097036
381	370630002003	49	0.025883328	3.116438722	1.527055
382	370630002003	50	0.068857688	8.290694396	4.1453471
383	370630002003	51	0.057416689	6.913160183	3.5257118
384	370630002003	52	0.057490681	6.922069077	3.5994759
385	370630002003	53	0.017522175	2.109728092	1.1181558
386	370630003011	46	0.190554068	17.24098516	7.9308534
387	370630003011	47	0.171086018	15.47955138	7.2753892
388	370630003011	48	0.075781875	6.856606091	3.2911708
389	370630003011	49	0.048347859	4.374426232	2.1434689
390	370630003011	50	0.140351936	12.69878765	6.3493938
391	370630003011	51	0.088677859	8.023411241	4.0919399
392	370630003011	52	0.02466451	2.231599951	1.160432
393	370630003011	53	0.093414488	8.451972783	4.4795456
394	370630003011	54	0.102590897	9.282237543	5.0124083
395	370630003011	55	0.141817525	12.83139146	7.0572653
396	370630003011	56	0.027951827	2.529030373	1.416257
397	370630003012	44	0.000207634	0.063697357	0.0280268
398	370630003012	45	0.124581942	38.21894814	17.1985264
399	370630003012	46	0.10968164	33.64786954	15.4780197
400	370630003012	47	0.038142725	11.70133325	5.4996266
401	370630003012	48	0.001183103	0.362949412	0.1742157
402	370630003012	49	0.00328276	1.007077273	0.4934679
403	370630003012	50	0.046490819	14.26234143	7.1311707
404	370630003012	51	0.002398428	0.735784035	0.3752499
405	370630003013	44	0.000155724	0.048419073	0.0213044
406	370630003013	45	0.184422703	57.34239755	25.8040791
407	370630003013	46	0.127460207	39.63109613	18.2303047
408	370630003013	47	0.009578021	2.978085991	1.3997004
409	370630003021	44	0.186727607	24.48611657	10.7738914
410	370630003021	45	0.130307514	17.08759099	7.6894159
411	370630003021	46	0.070592997	9.2570583	4.2582469
412	370630003021	47	0.073233473	9.603311355	4.5135565
413	370630003021	48	0.025587197	3.355321138	1.6105541
414	370630003021	49	0.035339447	4.634161147	2.2707391
415	370630003021	50	0.123389025	16.1803501	8.0901747
416	370630003021	51	0.076695073	10.05724082	5.1291928
417	370630003021	52	0.035335731	4.633673818	2.4095104
418	370630003021	53	0.005189222	0.680477333	0.360653
419	370630003021	54	0.000188396	0.024704949	0.0133407
420	370630003022	43	0.058861269	10.50853399	4.5186696
421	370630003022	44	0.126340146	22.55557404	9.9244528
422	370630003022	45	0.146640335	26.1797778	11.7809
423	370630003022	46	0.07107511	12.68907763	5.8369756
424	370630003022	47	0.136476589	24.36523869	11.4516621
425	370630003022	48	0.007182231	1.282247575	0.6154788
426	370630003022	49	6.25E-07	0.000111503	0.0000546
427	370630003022	50	0.013551941	2.41943524	1.2097176
428	370630003023	43	0.084188039	10.38013785	4.4634595
429	370630003023	44	0.036661296	4.520230079	1.9889013
430	370630003023	45	0.160971544	19.84731837	8.9312935
431	370630003023	46	0.18445278	22.74248579	10.4615431
432	370630003023	47	0.274215254	33.809935	15.8906698
433	370630003023	48	0.070560409	8.699891129	4.1759477
434	370630004011	43	0.097057873	6.117174863	2.6303852
435	370630004011	44	0.146741887	9.248562238	4.0693674
436	370630004011	45	0.099115286	6.246845475	2.8110805
437	370630004011	46	0.048074291	3.029932908	1.3937691
438	370630004011	47	0.085259861	5.373592662	2.5255885
439	370630004011	48	0.086554928	5.455215675	2.6185036
440	370630004011	49	0.22339688	14.07982402	6.8991137
441	370630004011	50	0.235701804	14.85535483	7.4276776
442	370630004011	51	0.127713737	8.049292989	4.1051393
443	370630004011	52	0.144670314	9.117999133	4.7413597
444	370630004011	53	0.062200577	3.920256973	2.0777361
445	370630004011	54	0.032984976	2.078912933	1.122613
446	370630004011	55	0.087632827	5.523151339	3.0377333
447	370630004011	56	0.109540176	6.903885176	3.8661757
448	370630004012	43	0.017247314	1.923862308	0.8272608
449	370630004012	44	0.081113935	9.047904129	3.9810779
450	370630004012	45	0.17831834	19.89062965	8.9507837
451	370630004012	46	0.207717778	23.17000814	10.6582041
452	370630004012	47	0.173267393	19.3272186	9.0837927
453	370630004012	48	0.10889195	12.14641998	5.8302817
454	370630004012	49	0.050561074	5.6398663	2.7635345
455	370630004012	50	0.023310934	2.600232573	1.3001163
456	370630004012	51	0.017603452	1.963587931	1.0014298
457	370630004012	52	0.013152632	1.467118517	0.7629016
458	370630004012	53	0.025309367	2.823149062	1.496269
459	370630004013	45	0.01256236	0.733803091	0.3302114
460	370630004013	46	0.080197738	4.684577223	2.1549056
461	370630004013	47	0.137383155	8.024939561	3.7717216
462	370630004013	48	0.054406002	3.178008815	1.5254443
463	370630004013	49	0.67059383	39.17128684	19.1939297
464	370630004013	50	0.082820496	4.837779992	2.41889
465	370630004013	51	0.254303387	14.85458183	7.5758367
466	370630004013	52	0.182269527	10.64687987	5.5363774
467	370630004013	53	0.091127577	5.323020138	2.8212006
468	370630004013	54	0.099434639	5.8082592	3.1364601
469	370630004013	55	0.025898345	1.512795748	0.8320377
470	370630004013	56	0.020943967	1.223396472	0.685102
471	370630004013	57	1.16E-05	0.000675379	0.000385
472	370630004021	43	0.009365284	0.530086017	0.227937
473	370630004021	44	0.097567538	5.522436831	2.4298723
474	370630004021	45	0.43462743	24.60042128	11.0701895
475	370630004021	46	0.409015123	23.15073472	10.6493378
476	370630004021	47	0.324499723	18.36706414	8.6325197
477	370630004021	48	0.230581457	13.05118034	6.2645664
478	370630004021	49	0.12458288	7.051536821	3.4552531
479	370630004021	50	0.049409974	2.796662362	1.3983312
480	370630004021	51	0.053269679	3.015126159	1.5377144
481	370630004021	52	0.007535938	0.426542901	0.2218023
482	370630004021	53	0.010276051	0.581636541	0.3082674
483	370630004021	54	0.016016785	0.90656878	0.4895471
484	370630005001	43	0.01810572	1.651836791	0.7102898
485	370630005001	44	0.044685414	4.07677865	1.7937826
486	370630005001	45	0.152650121	13.92670889	6.2670188
487	370630005001	46	0.070016627	6.387817962	2.9383962
488	370630005001	47	0.098863277	9.019580604	4.239203
489	370630005001	48	0.305915239	27.90952572	13.3965721
490	370630005001	49	0.143825525	13.12161566	6.4295917
491	370630005001	50	0.173329418	15.81334056	7.9066701
492	370630005001	51	0.088704825	8.092795945	4.127326
493	370630005002	43	0.076924572	13.40081636	5.762351
494	370630005002	44	0.015422017	2.686626797	1.1821158
495	370630005002	45	0.149445421	26.03447237	11.7155123
496	370630005002	46	0.071354078	12.43039613	5.7179823
497	370630005002	47	0.065183608	11.35545568	5.3370643
498	370630005002	48	0.172694033	30.08454857	14.4405832
499	370630005002	49	0.023005262	4.007682967	1.9637647
500	370630005003	39	0.006377756	1.251105909	0.4879313
501	370630005003	40	0.017546818	3.442108485	1.3768435
502	370630005003	41	0.034553754	6.778309717	2.7791071
503	370630005003	42	0.002835508	0.5562333	0.233618
504	370630005003	43	0.004184782	0.820916484	0.3529941
505	370630005003	44	0.054286432	10.64921205	4.6856532
506	370630005003	45	0.244852442	48.03199394	21.614397
507	370630005003	46	0.085502487	16.77277509	7.7154765
508	370630005003	47	0.032779739	6.430306365	3.022244
509	370630005003	48	0.015774596	3.094456745	1.4853393
510	370630005003	49	0.011075178	2.172585477	1.0645669
511	370630005004	39	0.069270473	11.87360793	4.6307073
512	370630005004	40	0.121509179	20.82781158	8.3311243
513	370630005004	41	0.068730694	11.78108482	4.8302445
514	370630005004	42	0.079426638	13.61446978	5.7180772
515	370630005004	43	0.119621203	20.50419468	8.8168039
516	370630005004	44	0.04954777	8.492951961	3.7368989
517	370630005004	45	0.061610524	10.5606209	4.7522793
518	370630005004	46	0.013682193	2.345256029	1.0788177
519	370630006001	34	0.20313012	9.191837015	3.1252246
520	370630006001	35	0.23980187	10.85126965	3.7979443
521	370630006001	36	0.305865759	13.84072538	4.9826612
522	370630006001	37	0.337499032	15.27216199	5.6507001
523	370630006001	38	0.190313308	8.611863731	3.2725081
524	370630006001	39	0.222523404	10.06940214	3.9270668
525	370630006001	40	0.284057621	12.85388576	5.1415544
526	370630006001	41	0.250415053	11.33152658	4.645926
527	370630006001	42	0.060977462	2.759289935	1.1589018
528	370630006001	43	0.072094136	3.26233031	1.402802
529	370630006001	44	0.04321915	1.955708888	0.8605119
530	370630006002	34	0.202938986	9.519022914	3.2364678
531	370630006002	35	0.116364447	5.458171749	1.9103601
532	370630006002	36	0.153425306	7.196542328	2.5907552
533	370630006002	37	0.221304267	10.38046176	3.840771
534	370630006002	38	0.257885772	12.09634784	4.596612
535	370630006002	39	0.305617681	14.33525299	5.5907488
536	370630006002	40	0.299498867	14.0482449	5.619298
537	370630006002	41	0.25460846	11.94262279	4.8964753
538	370630006002	42	0.248052745	11.63512151	4.8867512
539	370630006002	43	0.044283697	2.077163867	0.8931805
540	370630006002	44	0.02795065	1.31104863	0.5768614
541	370630006003	31	1.65819023	36.56172653	11.3341351
542	370630006003	32	0.056832024	1.25309924	0.4009918
543	370630006003	33	0.082920616	1.828331178	0.6033493
544	370630006003	34	0.045117599	0.994805834	0.338234
545	370630006003	35	0.277597717	6.12080064	2.1422803
546	370630006003	36	0.117212066	2.584429344	0.9303946
547	370630006003	37	0.143323254	3.160159495	1.1692591
548	370630006003	38	0.05084497	1.121089648	0.4260141
549	370630006003	39	0.441235545	9.728879732	3.7942631
550	370630006003	40	0.146847019	3.237855618	1.2951423
551	370630006003	41	0.146381049	3.22758137	1.3233083
552	370630006003	42	0.578834885	12.76283166	5.3603892
553	370630006003	43	0.196194254	4.32592143	1.8601462
554	370630006003	44	0.143592288	3.166091482	1.3930802
555	370630006003	45	0.096987762	2.138500128	0.962325
556	370630006003	46	0.091373768	2.014716188	0.9267694
557	370630006003	47	0.139448174	3.074717192	1.4451171
558	370630006003	48	0.078997824	1.74183685	0.8360817
559	370630006003	49	0.043386006	0.956625638	0.4687466
560	370630007001	40	0.044318643	3.953484635	1.5813938
561	370630007001	41	0.036642603	3.268736559	1.3401819
562	370630007001	42	0.038537863	3.437804951	1.4438781
563	370630007001	43	0.063114722	5.63020596	2.4209886
564	370630007001	44	0.082696714	7.377035283	3.2458956
565	370630007001	45	0.139705708	12.46257419	5.6081586
566	370630007001	46	0.219641123	19.59328528	9.0129108
567	370630007001	47	0.139924114	12.48205729	5.8665671
568	370630007001	48	0.153955535	13.7337429	6.5921965
569	370630007001	49	0.159673855	14.24385081	6.9794869
570	370630007001	50	0.042791152	3.817223461	1.9086118
571	370630007002	37	0.05496363	3.35756787	1.2423002
572	370630007002	38	0.075297648	4.599713763	1.7478912
573	370630007002	39	0.093737924	5.726176479	2.2332089
574	370630007002	40	0.352538526	21.53555067	8.6142206
575	370630007002	41	0.210573967	12.86334969	5.2739735
576	370630007002	42	0.141826333	8.663757138	3.638778
577	370630007002	43	0.164721304	10.06234418	4.326808
578	370630007002	44	0.284137388	17.3571246	7.637135
579	370630007002	45	0.24026553	14.67712071	6.6047044
580	370630007002	46	0.018945004	1.157295062	0.5323557
581	370630007003	36	0.128796135	9.366877569	3.372076
582	370630007003	37	0.233630367	16.99109249	6.2867041
583	370630007003	38	0.130256469	9.473082385	3.5997713
584	370630007003	39	0.194490435	14.1445866	5.5163889
585	370630007003	40	0.328600607	23.8979349	9.5591736
586	370630007003	41	0.193290111	14.0572914	5.7634892
587	370630007003	42	0.110137549	8.009905971	3.3641605
588	370630007003	43	0.055815055	4.059227274	1.7454678
589	370630009001	35	0.001363789	0.212390247	0.0743366
590	370630009001	36	0.013883063	2.162084135	0.7783503
591	370630009001	37	0.010414926	1.621972446	0.6001298
592	370630009001	38	0.046368971	7.221289605	2.7440901
593	370630009001	39	0.060095727	9.359031254	3.6500223
594	370630009001	40	0.068808117	10.71585866	4.2863436
595	370630009001	41	0.057122008	8.89591789	3.6473262
596	370630009001	42	0.211025782	32.86418154	13.8029566
597	370630009001	43	0.027270386	4.246964049	1.8261945
598	370630009001	44	0.068531694	10.67280975	4.6960363
599	370630009001	45	0.013981131	2.177356753	0.9798105
600	370630009001	46	0.027168804	4.231144208	1.9463264
601	370630009001	47	0.036080424	5.618998807	2.6409295
602	370630009002	40	0.000147651	0.023638333	0.0094553
603	370630009002	41	0.011264526	1.803405629	0.7393963
604	370630009002	42	0.273106801	43.72330941	18.3637905
605	370630009002	43	0.062316793	9.976669923	4.289968
606	370630009002	44	0.077510618	12.40914077	5.460022
607	370630009002	45	0.050788679	8.131064929	3.6589792
608	370630009002	46	0.089563915	14.33882549	6.5958595
609	370630009002	47	0.052386752	8.386910086	3.9418478
610	370630009002	48	0.007539463	1.207038018	0.5793782
611	370630010011	36	0.003584106	0.575852139	0.2073068
612	370630010011	37	0.035432802	5.692926493	2.1063828
613	370630010011	38	0.084177173	13.52459976	5.139348
614	370630010011	39	0.229178394	36.82169322	14.3604603
615	370630010011	40	0.208230772	33.45607539	13.3824301
616	370630010011	41	0.010400352	1.671006456	0.6851127
617	370630010011	42	0.051396854	8.257842989	3.4682941
618	370630010012	36	0.150743587	20.09290285	7.2334452
619	370630010012	37	0.068946025	9.189948382	3.400281
620	370630010012	38	0.212593187	28.33695503	10.7680426
621	370630010012	39	0.312759075	41.68825905	16.2584209
622	370630010012	40	0.005191082	0.691929371	0.2767718
623	370630010013	31	0.038042638	2.637252054	0.8175482
624	370630010013	32	0.008696695	0.602886107	0.1929236
625	370630010013	33	0.007322847	0.507646023	0.1675232
626	370630010013	34	0.042840018	2.969823655	1.00974
627	370630010013	35	0.189490136	13.13613555	4.5976477
628	370630010013	36	0.219375949	15.20792723	5.474854
629	370630010013	37	0.138323236	9.589062592	3.5479531
630	370630010013	38	0.420883416	29.17714726	11.0873156
631	370630010013	39	0.216770855	15.02733282	5.8606596
632	370630010013	40	0.040149753	2.783324789	1.1133299
633	370630010013	41	0.031420094	2.178153541	0.8930429
634	370630010013	42	0.021724119	1.505993825	0.6325174
635	370630010013	43	0.008767609	0.60780207	0.2613549
636	370630010013	44	0.002982456	0.20675452	0.090972
637	370630010013	45	0.002052456	0.14228363	0.0640276
638	370630010013	46	0.002632283	0.182479266	0.0839405
639	370630010013	47	0.002754812	0.190973471	0.0897575
640	370630010013	48	0.019762887	1.370034211	0.6576164
641	370630010013	49	0.028518278	1.976989301	0.9687248
642	370630010021	36	0.208427542	10.23763368	3.6855481
643	370630010021	37	0.058551251	2.875945522	1.0640998
644	370630010021	38	0.14852919	7.295520649	2.7722979
645	370630010021	39	0.374471899	18.39347188	7.1734538
646	370630010021	40	0.246758225	12.12037668	4.8481507
647	370630010021	41	0.226973744	11.14859404	4.5709233
648	370630010021	42	0.061953613	3.043064229	1.278087
649	370630010021	43	0.11583082	5.689428076	2.446454
650	370630010021	44	0.067440111	3.312552408	1.4575231
651	370630010021	45	0.094511665	4.642264639	2.0890191
652	370630010021	46	0.144588749	7.101972385	3.2669072
653	370630010021	47	0.261557215	12.84727986	6.0382214
654	370630010021	48	0.026301656	1.291896069	0.6201101
655	370630010022	31	0.015871843	1.433172963	0.4442836
656	370630010022	32	0.055982715	5.055047169	1.6176151
657	370630010022	33	0.026125374	2.359031655	0.7784805
658	370630010022	34	0.059821903	5.401712721	1.8365823
659	370630010022	35	0.126393541	11.41290335	3.9945161
660	370630010022	36	0.031816028	2.872878216	1.0342362
661	370630010022	37	0.087128434	7.867398774	2.9109375
662	370630010022	38	0.091700639	8.280253202	3.1464963
663	370630010022	39	0.103254219	9.323501864	3.6361656
664	370630010022	40	0.221919446	20.03856498	8.0154257
665	370630010022	41	0.169990612	15.34956935	6.2933235
666	370630010022	42	0.051812262	4.678469616	1.9649572
667	370630010022	43	0.015227521	1.374992962	0.591247
668	370630010022	44	0.011381099	1.027674211	0.4521767
669	370630010022	45	0.020751091	1.87375235	0.8431886
670	370630010022	46	0.006091792	0.550067943	0.2530313
671	370630010022	47	0.012193272	1.101010664	0.517475
672	370630010023	36	0.072271266	17.7626664	6.3945599
673	370630010023	37	0.046067297	11.32231486	4.1892567
674	370630010023	38	0.07404174	18.19780954	6.9151678
675	370630010023	39	0.059189086	14.54735823	5.6734695
676	370630010023	40	0.134362666	33.02334849	13.2093391
677	370630010023	41	0.02087853	5.131477206	2.1039057
678	370630010023	42	6.11E-05	0.015029185	0.0063123
679	370630010024	35	0.000240428	0.04125255	0.0144384
680	370630010024	36	0.015418553	2.645506539	0.9523823
681	370630010024	37	0.093325807	16.01278907	5.9247317
682	370630010024	38	0.17625535	30.24179301	11.4918814
683	370630010024	39	0.093183703	15.98840693	6.2354789
684	370630010024	40	0.12056349	20.68621532	8.2744865
685	370630010024	41	0.053606718	9.197810362	3.7711022
686	370630010024	42	0.025409548	4.359755903	1.8310975
687	370630010024	43	0.003408284	0.584791513	0.2514603
688	370630010024	44	0.001408567	0.241681146	0.1063397
689	370630011001	39	0.057147926	6.564233496	2.560051
690	370630011001	40	0.116121153	13.3381281	5.3352513
691	370630011001	41	0.135176192	15.52686415	6.3660145
692	370630011001	42	0.321879637	36.97234926	15.5283871
693	370630011001	43	0.110721835	12.71794138	5.4687147
694	370630011001	44	0.09860612	11.32628315	4.9835644
695	370630011001	45	0.030942689	3.554197869	1.5993891
696	370630011002	37	0.072320435	8.502779145	3.1460283
697	370630011002	38	0.041250218	4.849825518	1.8429337
698	370630011002	39	0.172625666	20.29575614	7.9153447
699	370630011002	40	0.11918647	14.01286137	5.6051445
700	370630011002	41	0.298574462	35.10367021	14.3925047
701	370630011002	42	0.116698351	13.72033099	5.7625389
702	370630011002	43	0.023975463	2.818816893	1.2120912
703	370630011002	44	0.002044795	0.240408441	0.1057797
704	370630011002	45	0.001991929	0.234192863	0.1053868
705	370630011002	46	0.001388168	0.163208113	0.0750757
706	370630011002	47	0.000494606	0.058151261	0.0273311
707	370630013011	37	0.051800196	5.594224877	2.0698633
708	370630013011	38	0.043617613	4.710536993	1.790004
709	370630013011	39	0.081033138	8.751271863	3.4129961
710	370630013011	40	0.223453843	24.13216845	9.6528673
711	370630013011	41	0.099947068	10.79390474	4.4255009
712	370630013011	42	0.266927775	28.82718847	12.107419
713	370630013011	43	0.125233757	13.5247713	5.8156519
714	370630013011	44	0.009984446	1.078282381	0.4744442
715	370630013011	45	0.005035755	0.543842491	0.2447291
716	370630013011	46	0.010405863	1.123793808	0.5169451
717	370630013011	47	0.008518956	0.920014965	0.432407
718	370630013031	38	0.035649183	2.554203899	0.9705975
719	370630013031	39	0.032024053	2.29446945	0.8948431
720	370630013031	40	0.053871668	3.859814229	1.5439256
721	370630013031	41	0.158258169	11.33893114	4.6489615
722	370630013031	42	0.144710682	10.36827651	4.3546762
723	370630013031	43	0.22639489	16.22081243	6.9749494
724	370630013031	44	0.199002513	14.25819472	6.2736058
725	370630013031	45	0.076195348	5.459268298	2.4566708
726	370630013031	46	0.14964886	10.72208864	4.9321609
727	370630013031	47	0.181923284	13.0344968	6.1262136
728	370630013031	48	0.042581484	3.050891562	1.4644279
729	370630013031	49	0.037941338	2.71843296	1.3320322
730	370630013031	50	0.032173455	2.305173841	1.1525869
731	370630013031	51	0.0253313	1.814944997	0.9256219
732	370630013032	31	0.034111511	6.995044205	2.1684637
733	370630013032	32	0.012586667	2.581072788	0.8259433
734	370630013032	33	0.00936417	1.920254459	0.633684
735	370630013032	34	0.010343415	2.121062546	0.7211612
736	370630013032	35	0.019813545	4.063045487	1.422066
737	370630013032	36	0.042607909	8.737349889	3.1454461
738	370630013032	37	0.048280021	9.900496147	3.6631837
739	370630013032	38	0.041799773	8.571630213	3.2572196
740	370630013032	39	0.073691102	15.11139493	5.8934441
741	370630013032	40	0.059018197	12.10250982	4.8410039
742	370630013032	41	0.02277815	4.670979334	1.9151015
743	370630013032	42	0.019295858	3.956886646	1.6618924
744	370630013032	43	0.053956005	11.06443621	4.7577076
745	370630013032	44	0.0274184	5.622527783	2.4739122
746	370630013032	45	0.001057319	0.216818124	0.0975682
747	370630013032	46	0.005201818	1.066705871	0.4906847
748	370630013032	47	0.006328681	1.297784902	0.6099589
749	370630013041	27	0.059507498	2.89586124	0.7818825
750	370630013041	28	0.000719952	0.035035587	0.00981
751	370630013041	29	0.001441724	0.07015978	0.0203463
752	370630013041	30	0.000417357	0.020310186	0.0060931
753	370630013041	31	0.140664569	6.845273087	2.1220345
754	370630013041	32	0.178831191	8.702606135	2.7848339
755	370630013041	33	0.038328679	1.865219368	0.6155224
756	370630013041	34	0.072299041	3.518346401	1.1962378
757	370630013041	35	0.052552423	2.557400871	0.8950903
758	370630013041	36	0.103323804	5.028129402	1.8101265
759	370630013041	37	0.11121639	5.412212693	2.0025187
760	370630013041	38	0.185692979	9.036526876	3.4338803
761	370630013041	39	0.062708605	3.051639316	1.1901393
762	370630013041	40	0.112324068	5.466116497	2.1864467
763	370630013041	41	0.156994617	7.639955394	3.1323817
764	370630013041	42	0.182169627	8.865067138	3.7233281
765	370630013041	43	0.151119437	7.354046738	3.16224
766	370630013041	44	0.089434393	4.35221781	1.9149759
767	370630013041	45	0.125102383	6.087957911	2.7395811
768	370630013041	46	0.117649258	5.725260488	2.6336198
769	370630013041	47	0.088072527	4.285944257	2.0143938
770	370630013041	48	0.014444797	0.702938772	0.3374106
771	370630013041	49	0.009633307	0.468793357	0.2297087
772	370630013041	50	0.000266755	0.012981304	0.0064907
773	370630014001	30	0.038325047	7.275237403	2.1825712
774	370630014001	31	0.026383512	5.008377831	1.5525972
775	370630014001	32	0.045814551	8.696968863	2.78303
776	370630014001	33	0.023366903	4.435735386	1.4637927
777	370630014001	34	0.102791023	19.51280332	6.6343532
778	370630014001	35	0.00523605	0.993958543	0.3478855
779	370630014001	36	0.032725661	6.212306992	2.2364304
780	370630014001	37	0.021044212	3.994819378	1.4780831
781	370630014001	38	0.032693936	6.206284594	2.3583882
782	370630014001	39	0.047200674	8.960096401	3.4944377
783	370630014001	40	0.009331681	1.771431523	0.7085726
784	370630014001	41	0.01221549	2.318864425	0.9507344
785	370630014001	42	0.018203055	3.455483043	1.4513029
786	370630014001	43	0.031385248	5.957856511	2.5618782
787	370630014001	44	0.007098538	1.347514409	0.5929064
788	370630014001	45	0.01120755	2.127527417	0.9573873
789	370630014001	46	0.030199091	5.732688613	2.6370368
790	370630014001	47	0.031565344	5.992044161	2.8162608
791	370630014002	32	0.09530319	5.359766115	1.7151252
792	370630014002	33	0.049155413	2.764456448	0.9122706
793	370630014002	34	0.146410436	8.233991926	2.7995572
794	370630014002	35	0.075713244	4.258045113	1.4903158
795	370630014002	36	0.028886643	1.624558953	0.5848413
796	370630014002	37	0.097133669	5.462710643	2.021203
797	370630014002	38	0.110295849	6.202939823	2.3571172
798	370630014002	39	0.176551938	9.92912298	3.8723578
799	370630014002	40	0.137644714	7.741015537	3.0964062
800	370630014002	41	0.102585541	5.769319031	2.3654208
801	370630014002	42	0.06363429	3.578735533	1.5030689
802	370630014002	43	0.076814428	4.319974677	1.8575891
803	370630014002	44	0.113137899	6.362774176	2.7996206
804	370630014002	45	0.171130861	9.624246461	4.3309107
805	370630014002	46	0.134726228	7.576882485	3.4853659
806	370630014002	47	0.065685156	3.694074367	1.736215
807	370630014002	48	0.046118112	2.593641363	1.2449479
808	370630014002	49	0.087194563	4.903744186	2.4028347
809	370630015011	37	0.08038257	2.379933192	0.8805753
810	370630015011	38	0.387710523	11.47916948	4.3620844
811	370630015011	39	0.217709017	6.445836645	2.5138762
812	370630015011	40	0.177818512	5.264775431	2.1059101
813	370630015011	41	0.572077625	16.9378328	6.9445114
814	370630015011	42	0.802163798	23.75012705	9.9750538
815	370630015011	43	0.239416616	7.088546095	3.0480747
816	370630015011	44	0.326805124	9.675908145	4.2573996
817	370630015011	45	0.267609429	7.923266974	3.5654702
818	370630015011	46	0.147519439	4.367693258	2.0091388
819	370630015011	47	0.014546925	0.430699224	0.2024286
820	370630015011	48	0.023013001	0.681359232	0.3270524
821	370630015011	49	0.100026092	2.961530292	1.4511498
822	370630015011	50	0.014702073	0.435292762	0.2176464
823	370630015011	51	0.006012998	0.178030314	0.0907955
824	370630015021	44	0.076849081	7.186061132	3.1618669
825	370630015021	45	0.015598527	1.458598655	0.6563694
826	370630015021	46	0.28236713	26.40379609	12.1457462
827	370630015021	47	0.049549224	4.633285765	2.1776443
828	370630015021	48	0.057689593	5.394481489	2.5893512
829	370630015021	49	0.093281646	8.722649694	4.2740984
830	370630015021	50	0.087537991	8.185567687	4.0927839
831	370630015021	51	0.161165125	15.07034869	7.6858778
832	370630015021	52	0.229963489	21.50359735	11.1818705
833	370630015021	53	0.015416895	1.441614505	0.7640557
834	370630015022	44	0.120733303	50.36529196	22.1607285
835	370630015022	45	0.046779708	19.5146955	8.7816133
836	370630015022	46	0.065088695	27.15250085	12.4901505
837	370630015022	47	0.007113581	2.967512599	1.3947309
838	370630015023	42	0.105970182	10.18395012	4.2772589
839	370630015023	43	0.121186441	11.64626353	5.0078931
840	370630015023	44	0.20465329	19.66759757	8.6537428
841	370630015023	45	0.210658143	20.24467617	9.1101046
842	370630015023	46	0.088120022	8.468513427	3.8955162
843	370630015023	47	0.036449389	3.502860421	1.6463444
844	370630015023	48	0.04388425	4.217365682	2.0243356
845	370630015023	49	0.024831478	2.386355526	1.1693143
846	370630015023	50	0.017659218	1.697086795	0.8485434
847	370630015023	51	0.026876857	2.582920617	1.3172895
848	370630015023	52	0.07560695	7.265981674	3.7783105
849	370630015023	53	0.050760907	4.878226464	2.5854599
850	370630015023	54	0.030398642	2.921371345	1.5775405
851	370630015023	55	0.003504905	0.336828474	0.1852557
852	370630015024	42	0.252481498	36.8217543	15.4651365
853	370630015024	43	0.118778067	17.32252391	7.4486852
854	370630015024	44	0.075228293	10.97125036	4.8273501
855	370630015024	45	0.04559881	6.650103882	2.9925468
856	370630015024	46	0.014844543	2.164919471	0.995863
857	370630015024	47	0.012616505	1.839983656	0.8647923
858	370630015024	48	0.049404114	7.205067087	3.4584322
859	370630015024	49	0.044145652	6.438176067	3.1547062
860	370630015024	50	0.002115366	0.308503747	0.1542519
861	370630015024	51	0.003834321	0.559195077	0.2851895
862	370630015024	52	0.066638552	9.718527495	5.0536342
863	370630015031	42	0.024024737	4.600765729	1.9323215
864	370630015031	43	0.078958834	15.12071045	6.5019054
865	370630015031	44	0.041289151	7.906921417	3.4790454
866	370630015031	45	0.116225756	22.25737024	10.0158167
867	370630015031	46	0.150591422	28.83843615	13.2656803
868	370630015031	47	0.075949727	14.54446287	6.8358974
869	370630015031	48	0.034359183	6.579824329	3.1583157
870	370630015031	49	0.000791149	0.151506068	0.074238
871	370630016011	1	3.292113993	17.66217095	0.1766217
872	370630016011	2	6.900380193	37.02049651	0.7404099
873	370630016011	3	0.58017363	3.112627891	0.0933788
874	370630016011	4	0.688053898	3.691404851	0.1476562
875	370630016011	5	0.185340461	0.994350411	0.0497175
876	370630016011	6	0.803149542	4.308892264	0.2585335
877	370630016011	7	0.21457535	1.151195406	0.0805837
878	370630016011	8	0.047670787	0.255753473	0.0204603
879	370630016011	9	0.081905652	0.439423311	0.0395481
880	370630016012	4	3.228952498	39.42750725	1.5771003
881	370630016012	5	2.440429475	29.79915341	1.4899577
882	370630016012	6	0.751381982	9.174838769	0.5504903
883	370630016012	7	0.623963379	7.618978812	0.5333285
884	370630016012	8	0.268871438	3.283086567	0.2626469
885	370630016012	9	0.106239985	1.297255931	0.116753
886	370630016012	10	0.233108162	2.846394843	0.2846395
887	370630016012	11	0.496828588	6.066584366	0.6673243
888	370630016012	12	0.020627316	0.251872285	0.0302247
889	370630016012	13	0.000922105	0.011259468	0.0014637
890	370630016012	14	0.004965584	0.060632852	0.0084886
891	370630016012	15	0.013302808	0.162435512	0.0243653
892	370630016013	2	2.21819089	37.22246724	0.7444493
893	370630016013	3	0.272873717	4.578971558	0.1373691
894	370630016013	4	0.755755293	12.68199088	0.5072796
895	370630016013	5	2.175995926	36.51441246	1.8257207
896	370630016013	6	0.09040665	1.517073481	0.0910244
897	370630016013	7	0.179090487	3.00523721	0.2103666
898	370630016013	8	0.112209567	1.882938466	0.1506351
899	370630016013	9	0.005711119	0.095835734	0.0086252
900	370630016013	10	0.096307929	1.616100196	0.16161
901	370630016013	11	0.052738027	0.884973197	0.0973471
902	370630016031	7	0.046042925	1.872081528	0.1310457
903	370630016031	8	1.291906256	52.52824088	4.2022591
904	370630016031	9	0.284917291	11.58458985	1.042613
905	370630016031	10	0.195186192	7.936169728	0.793617
906	370630016031	11	0.146947211	5.974797661	0.6572278
907	370630016031	12	0.274304412	11.15307566	1.3383691
908	370630016031	13	0.160139561	6.511191832	0.8464549
909	370630016031	14	0.005013081	0.203829303	0.0285361
910	370630016031	15	0.013964527	0.567790466	0.0851686
911	370630016031	16	0.023733473	0.96499073	0.1543985
912	370630016031	17	0.005381365	0.21880354	0.0371966
913	370630016031	18	0.01191453	0.48443862	0.087199
914	370630016032	5	3.484692528	49.22184848	2.4610925
915	370630016032	6	0.79036529	11.16403821	0.6698423
916	370630016032	7	1.20039818	16.95581944	1.1869074
917	370630016032	8	0.611714173	8.640562135	0.691245
918	370630016032	9	0.308543332	4.358224724	0.3922402
919	370630016032	10	0.157429465	2.223716794	0.2223717
920	370630016032	11	0.32535974	4.595759223	0.5055335
921	370630016032	12	0.143273544	2.023762107	0.2428515
922	370630016032	13	0.036459402	0.514994977	0.0669493
923	370630016032	14	0.005088097	0.071870204	0.0100618
924	370630016032	15	0.016240814	0.229404144	0.0344106
925	370630016033	4	1.517960046	25.70044059	1.0280176
926	370630016033	5	2.360554168	39.96632344	1.9983162
927	370630016033	6	1.593663348	26.98216617	1.61893
928	370630016033	7	0.186112638	3.151055792	0.2205739
929	370630016033	8	0.105237092	1.781759434	0.1425408
930	370630016033	9	0.00794015	0.134433939	0.0120991
931	370630016033	10	0.105683254	1.789313367	0.1789313
932	370630016033	11	0.029207348	0.494506894	0.0543958
933	370630016034	1	3.336792204	20.11297207	0.2011297
934	370630016034	2	3.661172491	22.06821868	0.4413644
935	370630016034	3	0.320246596	1.930330226	0.0579099
936	370630016034	4	1.524827683	9.191107725	0.3676443
937	370630016034	5	2.374685777	14.31374379	0.7156872
938	370630016034	6	1.884278329	11.35774573	0.6814647
939	370630016041	1	0.206330062	3.20499174	0.0320499
940	370630016041	2	0.001330657	0.020669529	0.0004134
941	370630016041	3	0.000231658	0.003598415	0.000108
942	370630016041	4	0.002553892	0.039670437	0.0015868
943	370630016041	5	0.105879788	1.64466507	0.0822333
944	370630016041	6	0.008679142	0.134815926	0.008089
945	370630016041	7	2.479506483	38.51497794	2.6960485
946	370630016041	8	0.769776837	11.95719314	0.9565755
947	370630016041	9	1.131454671	17.57525216	1.5817727
948	370630016041	10	0.578341903	8.983572255	0.8983572
949	370630016041	11	0.349201153	5.424254701	0.596668
950	370630016041	12	0.448704634	6.969874533	0.836385
951	370630016041	13	0.075558196	1.173669945	0.1525771
952	370630016041	14	0.054059329	0.839721088	0.117561
953	370630016041	15	0.046435453	0.721296946	0.1081945
954	370630016041	16	0.08532221	1.325337553	0.212054
955	370630016041	17	0.083521523	1.297366889	0.2205524
956	370630016041	18	0.010884456	0.169071779	0.0304329
957	370630016042	1	0.293493438	3.348923568	0.0334892
958	370630016042	2	0.005614275	0.064062001	0.0012812
959	370630016042	3	0.001969885	0.02247749	0.0006743
960	370630016042	4	0.005579494	0.063665131	0.0025466
961	370630016042	5	0.400510245	4.570044931	0.2285022
962	370630016042	6	2.87016454	32.75017574	1.9650105
963	370630016042	7	0.706348804	8.059833205	0.5641883
964	370630016042	8	0.880129381	10.04276637	0.8034213
965	370630016042	9	2.060870555	23.51568068	2.1164112
966	370630016042	10	0.928160465	10.59082778	1.0590827
967	370630016042	11	0.379907487	4.334955992	0.4768451
968	370630016042	12	0.231065509	2.636586137	0.3163903
969	370630016043	5	10.06201512	65.40507653	3.2702539
970	370630016043	6	3.542774953	23.02873373	1.381724
971	370630016043	7	0.650760999	4.230074436	0.2961052
972	370630016043	8	0.744320265	4.838228062	0.3870583
973	370630016043	9	0.20712134	1.346329431	0.1211696
974	370630016043	10	0.085916376	0.558473335	0.0558473
975	370630016043	11	0.072483209	0.47115511	0.0518271
976	370630016043	12	0.018757868	0.121929828	0.0146316
977	370630017051	19	0.083390767	3.282425141	0.6236608
978	370630017051	20	0.049988319	1.967638858	0.3935278
979	370630017051	21	0.112854897	4.442191444	0.9328602
980	370630017051	22	0.101816078	4.007681742	0.88169
981	370630017051	23	0.122789557	4.833239262	1.111645
982	370630017051	24	0.130202801	5.125039162	1.2300094
983	370630017051	25	0.051589701	2.030672438	0.5076681
984	370630017051	26	0.248360615	9.775963872	2.5417507
985	370630017051	27	0.088502416	3.48362973	0.94058
986	370630017051	28	0.400478591	15.76362755	4.4138155
987	370630017051	29	0.082959872	3.265464274	0.9469846
988	370630017051	30	0.123557692	4.863474559	1.4590423
989	370630017051	31	0.321282481	12.6463124	3.9203568
990	370630017051	32	0.107025979	4.212753716	1.3480812
991	370630017051	33	0.062890617	2.475498787	0.8169146
992	370630017051	34	0.163648786	6.441539122	2.1901233
993	370630017051	35	0.074969294	2.950939324	1.0328288
994	370630017051	36	0.025700096	1.011606505	0.3641783
995	370630017051	37	0.009503394	0.374072338	0.1384068
996	370630017051	38	0.016511858	0.649939321	0.2469769
997	370630017051	39	0.023387644	0.920583824	0.3590277
998	370630017051	40	0.028633991	1.127090404	0.4508362
999	370630017051	41	0.021513802	0.846825693	0.3471985
1000	370630017051	42	0.000791988	0.031174195	0.0130932
1001	370630017051	43	0.041568773	1.636228915	0.7035784
1002	370630017051	44	0.017944498	0.706330866	0.3107856
1003	370630017051	45	0.02865853	1.128056283	0.5076253
1004	370630017052	28	0.035824431	0.872378135	0.2442659
1005	370630017052	29	0.055257557	1.345603612	0.3902251
1006	370630017052	30	0.031998413	0.779208904	0.2337627
1007	370630017052	31	0.005305355	0.129193276	0.0400499
1008	370630017052	32	0.033990098	0.827709385	0.264867
1009	370630017052	33	0.342234604	8.333921107	2.7501941
1010	370630017052	34	0.190755846	4.645188273	1.5793641
1011	370630017052	35	0.093332905	2.272794918	0.7954782
1012	370630017052	36	0.094849329	2.309722083	0.8314999
1013	370630017052	37	0.078519616	1.912069313	0.7074656
1014	370630017052	38	0.243657312	5.93341757	2.2546988
1015	370630017052	39	0.048107129	1.171480067	0.4568772
1016	370630017052	40	0.100323011	2.443014376	0.9772058
1017	370630017052	41	0.103754248	2.526570106	1.0358938
1018	370630017052	42	0.060607154	1.475874246	0.6198672
1019	370630017052	43	0.160839265	3.916675077	1.6841702
1020	370630017052	44	0.51244035	12.47868391	5.4906211
1021	370630017052	45	0.136809045	3.331503521	1.4991766
1022	370630017052	46	0.127669833	3.108950133	1.430117
1023	370630017052	47	0.453046266	11.03234972	5.1852045
1024	370630017052	48	0.353817739	8.615987667	4.135674
1025	370630017052	49	0.100163389	2.439127349	1.1951724
1026	370630017052	50	0.208780071	5.084104937	2.5420525
1027	370630017052	51	0.185399897	4.514762969	2.3025291
1028	370630017052	52	0.082897693	2.018681998	1.0497147
1029	370630017052	53	0.034016853	0.828360909	0.4390313
1030	370630017052	54	0.070337958	1.712833785	0.9249302
1031	370630017052	55	0.048656178	1.18485023	0.6516677
1032	370630017052	56	0.112714386	2.744762785	1.5370672
1033	370630017052	57	0.000419674	0.010219684	0.0058252
1034	370630017053	30	0.606782296	23.24728347	6.974185
1035	370630017053	31	0.219915642	8.425495117	2.6119034
1036	370630017053	32	0.176009299	6.743337916	2.1578681
1037	370630017053	33	0.017269623	0.661640639	0.2183414
1038	370630017053	34	0.241920383	9.268549453	3.1513069
1039	370630017053	35	0.052131359	1.997277269	0.699047
1040	370630017053	36	0.109988537	4.213924354	1.5170127
1041	370630017053	37	0.025144393	0.963341919	0.3564365
1042	370630017053	38	0.097440582	3.733182143	1.4186093
1043	370630017053	39	0.167811596	6.429264287	2.5074131
1044	370630017053	40	0.065795842	2.520796319	1.0083185
1045	370630017053	41	0.083167547	3.18634798	1.3064027
1046	370630017053	42	0.047533398	1.821118355	0.7648697
1047	370630017053	43	0.182469418	6.990840539	3.0060613
1048	370630017053	44	0.141881465	5.435818853	2.3917603
1049	370630017053	45	0.099171282	3.799489392	1.7097702
1050	370630017053	46	0.025180131	0.964711131	0.4437671
1051	370630017053	47	0.026012444	0.996599061	0.4684016
1052	370630017053	48	0.044478682	1.704084866	0.8179607
1053	370630017053	49	0.013431153	0.514579658	0.252144
1054	370630017053	50	0.035166834	1.347325666	0.6736628
1055	370630017053	51	0.009569956	0.36664795	0.1869905
1056	370630017053	52	0.007574879	0.290211776	0.1509101
1057	370630017053	53	0.011297711	0.432842363	0.2294064
1058	370630017053	54	0.031564364	1.209306399	0.6530254
1059	370630017053	55	0.070322894	2.69423854	1.4818312
1060	370630017053	56	0.001089573	0.041744159	0.0233767
1061	370630017061	14	1.553959245	30.22843352	4.2319808
1062	370630017061	15	0.023808102	0.463127737	0.0694692
1063	370630017061	16	0.043789778	0.85182183	0.1362915
1064	370630017061	17	0.108706827	2.11462244	0.3594858
1065	370630017061	18	0.117621587	2.288037051	0.4118467
1066	370630017061	19	0.128398434	2.497673943	0.4745581
1067	370630017061	20	0.072914565	1.418372521	0.2836745
1068	370630017061	21	0.020727805	0.40320818	0.0846737
1069	370630017061	22	0.018187048	0.353784029	0.0778325
1070	370630017061	23	0.017394766	0.33837215	0.0778256
1071	370630017061	24	0.16341503	3.178835218	0.7629204
1072	370630017061	25	0.034640926	0.673853529	0.1684634
1073	370630017061	26	0.072080866	1.402154961	0.3645603
1074	370630017061	27	0.103227781	2.008041152	0.5421711
1075	370630017061	28	0.058811306	1.14402849	0.320328
1076	370630017061	29	0.029818073	0.580036858	0.1682107
1077	370630017061	30	0.105925407	2.060516798	0.6181551
1078	370630017061	31	0.046679461	0.908033461	0.2814904
1079	370630017061	32	0.212448304	4.132656285	1.32245
1080	370630017061	33	0.944445264	18.3718466	6.0627093
1081	370630017061	34	0.031030183	0.603615459	0.2052293
1082	370630017061	35	0.098618662	1.918382136	0.6714337
1083	370630017061	36	0.067960693	1.322007187	0.4759226
1084	370630017061	37	0.059772369	1.162723597	0.4302077
1085	370630017061	38	0.144156461	2.804207381	1.0655988
1086	370630017061	39	0.082997313	1.614507447	0.6296579
1087	370630017061	40	0.035799472	0.696390187	0.2785561
1088	370630017061	41	0.183314719	3.565934449	1.4620332
1089	370630017061	42	0.134473364	2.615846689	1.0986556
1090	370630017061	43	0.098248427	1.911180147	0.8218074
1091	370630017061	44	0.070978599	1.380713075	0.6075137
1092	370630017061	45	0.04174948	0.812132876	0.3654598
1093	370630017061	46	0.018131864	0.352710562	0.1622469
1094	370630017061	47	0.018669034	0.363159883	0.1706851
1095	370630017061	48	0.049113494	0.955381548	0.4585831
1096	370630017061	49	0.04977019	0.968155935	0.4743964
1097	370630017061	50	0.00772298	0.150231477	0.0751157
1098	370630017061	51	0.010708973	0.20831658	0.1062415
1099	370630017061	52	0.060503525	1.176946433	0.6120121
1100	370630017062	25	0.02497101	1.175013034	0.2937533
1101	370630017062	26	0.007934752	0.373370445	0.0970763
1102	370630017062	27	0.010814107	0.508858712	0.1373919
1103	370630017062	28	0.013206265	0.62142191	0.1739981
1104	370630017062	29	0.166604701	7.839598483	2.2734835
1105	370630017062	30	0.067016563	3.153470099	0.946041
1106	370630017062	31	0.04024591	1.893774756	0.5870702
1107	370630017062	32	0.046013294	2.165159497	0.6928511
1108	370630017062	33	0.020975159	0.986987923	0.325706
1109	370630017062	34	0.035094116	1.651356639	0.5614613
1110	370630017062	35	0.029279127	1.37773183	0.4822061
1111	370630017062	36	0.035775261	1.683407988	0.6060269
1112	370630017062	37	0.031654906	1.48952432	0.551124
1113	370630017062	38	0.037631663	1.770761132	0.6728892
1114	370630017062	39	0.016826646	0.791779248	0.3087939
1115	370630017062	40	0.01908122	0.897868466	0.3591474
1116	370630017062	41	0.192394234	9.053127168	3.7117822
1117	370630017062	42	0.175235032	8.245699456	3.4631937
1118	370630017062	43	0.06328714	2.977981785	1.2805321
1119	370630017062	44	0.250222495	11.77424098	5.180666
1120	370630017062	45	0.161026895	7.577134343	3.4097104
1121	370630017062	46	0.066175858	3.113910662	1.4323989
1122	370630017062	47	0.016430219	0.773125385	0.3633689
1123	370630017062	48	0.035896993	1.689136087	0.8107853
1124	370630017062	49	0.045286125	2.130942485	1.0441618
1125	370630017062	50	0.136164416	6.407228274	3.2036142
1126	370630017062	51	0.044439292	2.091094699	1.0664583
1127	370630017062	52	0.216711389	10.19737301	5.3026338
1128	370630017062	53	0.038275761	1.801069213	0.9545667
1129	370630017062	54	0.078754929	3.70581993	2.0011427
1130	370630017062	55	0.001682361	0.079163637	0.04354
1131	370630017062	57	6.10E-05	0.00286907	0.0016354
1132	370630017071	5	0.331852672	15.33939029	0.7669695
1133	370630017071	6	0.013243016	0.612138467	0.0367283
1134	370630017071	7	0.030825203	1.424848609	0.0997394
1135	370630017071	8	0.030966145	1.431363429	0.1145091
1136	370630017071	9	0.516738211	23.885446	2.1496902
1137	370630017071	10	0.135354631	6.256564083	0.6256564
1138	370630017071	11	0.275016035	12.71220226	1.3983423
1139	370630017071	12	0.168221252	7.775774182	0.9330929
1140	370630017071	13	0.13376709	6.183182396	0.8038137
1141	370630017071	14	0.128246951	5.92802229	0.8299231
1142	370630017071	15	0.089191809	4.122757115	0.6184136
1143	370630017071	16	0.032576083	1.505780405	0.2409249
1144	370630017071	17	0.085245644	3.940351565	0.6698598
1145	370630017071	18	0.060863788	2.813337007	0.5064006
1146	370630017071	19	0.061450616	2.840462227	0.5396878
1147	370630017071	20	0.014734798	0.681093838	0.1362188
1148	370630017071	21	0.015714566	0.72638218	0.1525403
1149	370630017071	22	0.009372335	0.433222078	0.0953089
1150	370630017071	23	0.006654228	0.307581692	0.0707438
1151	370630017071	24	0.021477397	0.99276033	0.2382625
1152	370630017071	25	0.001526676	0.07056828	0.0176421
1153	370630017071	26	4.45E-05	0.002055099	0.0005343
1154	370630017071	27	3.98E-05	0.001840753	0.000497
1155	370630017071	28	0.000278577	0.012876821	0.0036055
1156	370630017072	9	0.084124896	1.598404165	0.1438564
1157	370630017072	10	0.01333248	0.253322048	0.0253322
1158	370630017072	11	0.051454143	0.97764777	0.1075413
1159	370630017072	12	0.024345121	0.462566304	0.055508
1160	370630017072	13	0.207168732	3.936282611	0.5117167
1161	370630017072	14	0.17013103	3.232552551	0.4525574
1162	370630017072	15	0.160811298	3.055474201	0.4583211
1163	370630017072	16	0.129611617	2.462668713	0.394027
1164	370630017072	17	0.321088065	6.100792104	1.0371346
1165	370630017072	18	0.082164947	1.561164413	0.2810096
1166	370630017072	19	0.065396458	1.242556907	0.2360858
1167	370630017072	20	0.074532359	1.41614241	0.2832285
1168	370630017072	21	0.095063702	1.806245533	0.3793116
1169	370630017072	22	0.447289964	8.498674912	1.8697085
1170	370630017072	23	0.049059366	0.932146113	0.2143936
1171	370630017072	24	0.108209836	2.056026948	0.4934465
1172	370630017072	25	0.136355412	2.590803316	0.6477008
1173	370630017072	26	0.270386811	5.137449517	1.3357369
1174	370630017072	27	0.149265106	2.836092266	0.7657449
1175	370630017072	28	0.123918088	2.354489541	0.6592571
1176	370630017072	29	0.189261632	3.596041068	1.0428519
1177	370630017072	30	0.167400762	3.180676454	0.954203
1178	370630017072	31	0.055927524	1.062643663	0.3294195
1179	370630017072	32	0.096494434	1.833429972	0.5866976
1180	370630017072	33	0.048739896	0.926076068	0.3056051
1181	370630017072	34	0.097208402	1.846995633	0.6279785
1182	370630017072	35	0.046800019	0.889217688	0.3112262
1183	370630017072	36	0.045083166	0.856596846	0.3083749
1184	370630017072	37	0.044917412	0.853447465	0.3157756
1185	370630017072	38	0.022630292	0.429983925	0.1633939
1186	370630017072	39	0.006039865	0.114759669	0.0447563
1187	370630017072	40	0.022265633	0.423055267	0.1692221
1188	370630017072	41	0.027205174	0.516908384	0.2119324
1189	370630017072	42	0.010727857	0.203833249	0.08561
1190	370630017072	43	0.048684473	0.925023001	0.3977599
1191	370630017072	44	0.041995178	0.79792393	0.3510865
1192	370630017072	45	0.10626873	2.019145213	0.9086154
1193	370630017072	46	0.093904306	1.784216581	0.8207396
1194	370630017072	47	0.174538349	3.316293252	1.5586579
1195	370630017072	48	0.136533309	2.594183409	1.245208
1196	370630017072	49	0.04294613	0.815992366	0.3998363
1197	370630017072	50	0.091341222	1.735517026	0.8677585
1198	370630017072	51	0.14714697	2.795846902	1.4258819
1199	370630017072	52	0.302377371	5.745281985	2.9875467
1200	370630017072	53	0.114406982	2.173775014	1.1521008
1201	370630017072	54	0.123385151	2.344363549	1.2659563
1202	370630017072	55	0.020633267	0.392039705	0.2156218
1203	370630017072	56	0.049683231	0.943999773	0.5286399
1204	370630017072	57	0.124799157	2.371230187	1.3516012
1205	370630017073	10	0.000279894	0.028401535	0.0028402
1206	370630017073	11	0.009584665	0.972578233	0.1069836
1207	370630017073	12	0.00158643	0.160978737	0.0193174
1208	370630017073	13	0.000954986	0.096904648	0.0125976
1209	370630017073	14	0.012999528	1.319092316	0.1846729
1210	370630017073	15	0.043600323	4.424226145	0.6636339
1211	370630017073	16	0.069320781	7.034140868	1.1254625
1212	370630017073	17	0.111942187	11.35903411	1.9310358
1213	370630017073	18	0.004311654	0.437513524	0.0787524
1214	370630017073	19	0.073916924	7.500522233	1.4250993
1215	370630017073	20	0.026020976	2.640408972	0.5280818
1216	370630017073	21	0.01750511	1.776284227	0.3730197
1217	370630017073	22	0.045076536	4.574021004	1.0062846
1218	370630017073	23	0.031571416	3.203625058	0.7368338
1219	370630017073	24	0.113053325	11.47178387	2.7532282
1220	370630017073	25	0.003841271	0.389782741	0.0974457
1221	370630017073	26	0.023111265	2.345153821	0.60974
1222	370630017073	27	0.142339494	14.44351956	3.8997502
1223	370630017073	28	0.06936647	7.038777087	1.9708576
1224	370630017073	29	0.0534804	5.42678058	1.5737664
1225	370630017073	30	0.006761695	0.686124881	0.2058375
1226	370630017073	31	0.002298367	0.233220623	0.0722984
1227	370630017073	32	0.045033595	4.569663584	1.4622923
1228	370630017073	33	0.0072402	0.734679928	0.2424444
1229	370630017073	34	0.005966503	0.605434909	0.2058479
1230	370630017073	35	0.019412851	1.969867168	0.6894535
1231	370630017073	36	0.019969302	2.026331563	0.7294794
1232	370630017073	37	0.015517566	1.574603554	0.5826033
1233	370630017073	38	0.000487427	0.049460379	0.0187949
1234	370630017073	39	0.000371186	0.037665119	0.0146894
1235	370630017073	40	0.008568046	0.869419562	0.3477678
1236	370630017074	7	1.461241976	22.64742277	1.5853196
1237	370630017074	8	0.07975192	1.236054993	0.0988844
1238	370630017074	9	0.259073842	4.015320479	0.3613788
1239	370630017074	10	0.035513857	0.550420364	0.055042
1240	370630017074	11	1.422835793	22.05217498	2.4257393
1241	370630017074	12	0.24550036	3.804948482	0.4565938
1242	370630017074	13	0.217939906	3.377795917	0.4391135
1243	370630017074	14	0.226719141	3.513863092	0.4919408
1244	370630017074	15	0.479587553	7.43300716	1.114951
1245	370630017074	16	0.501987252	7.780174468	1.2448279
1246	370630017074	17	0.204655579	3.17190548	0.5392239
1247	370630017074	18	0.421610548	6.534436099	1.1761985
1248	370630017074	19	0.21773687	3.37464912	0.6411833
1249	370630017074	20	0.136359451	2.113400924	0.4226802
1250	370630017074	21	0.02700136	0.418487307	0.0878823
1251	370630017074	22	0.051412092	0.796823112	0.1753011
1252	370630017074	23	0.063936447	0.990934958	0.227915
1253	370630017074	24	0.125899351	1.951282452	0.4683078
1254	370630017074	25	0.007415352	0.11492868	0.0287322
1255	370630017074	26	0.014947776	0.231671837	0.0602347
1256	370630017074	27	0.091703745	1.421293338	0.3837492
1257	370630017074	28	0.04385326	0.679670669	0.1903078
1258	370630017074	29	0.047711267	0.73946495	0.2144448
1259	370630017074	30	0.003853678	0.059727194	0.0179182
1260	370630017074	31	0.00139299	0.021589607	0.0066928
1261	370630017074	32	0.036233874	0.56157973	0.1797055
1262	370630017074	33	0.013084149	0.202787947	0.06692
1263	370630017074	34	0.010193824	0.157991528	0.0537171
1264	370630017074	35	0.002980415	0.046192709	0.0161674
1265	370630017075	17	1.77918441	34.76080028	5.9093361
1266	370630017075	18	0.475465119	9.289395721	1.6720912
1267	370630017075	19	0.10697479	2.090019052	0.3971036
1268	370630017075	20	0.177493006	3.467768102	0.6935536
1269	370630017075	21	0.043240569	0.844812243	0.1774106
1270	370630017075	22	0.090812086	1.774240364	0.3903329
1271	370630017075	23	0.230203655	4.497601956	1.0344485
1272	370630017075	24	0.094512501	1.846537186	0.4431689
1273	370630017075	25	0.462961615	9.045108616	2.2612772
1274	370630017075	26	0.282734694	5.523926672	1.4362209
1275	370630017075	27	0.156765088	3.06279657	0.8269551
1276	370630017075	28	0.153998711	3.008748505	0.8424496
1277	370630017075	29	0.055134511	1.077190045	0.3123851
1278	370630017075	30	0.035744964	0.698366934	0.2095101
1279	370630017075	31	0.073507451	1.436151201	0.4452069
1280	370630017075	32	0.174758461	3.414341949	1.0925894
1281	370630017075	33	0.050795389	0.992414482	0.3274968
1282	370630017075	34	0.046174448	0.902132881	0.3067252
1283	370630017075	35	0.064420312	1.258611301	0.440514
1284	370630017075	36	0.017625374	0.344355601	0.123968
1285	370630017075	37	0.076479896	1.494225319	0.5528634
1286	370630017075	38	0.044926725	0.877755511	0.3335471
1287	370630017075	39	0.004966154	0.097026195	0.0378402
1288	370630017075	40	0.049273737	0.962685209	0.3850741
1289	370630017075	41	0.058242754	1.137917305	0.4665461
1290	370630017075	42	0.014102035	0.27551839	0.1157177
1291	370630017075	43	0.007901423	0.154373975	0.0663808
1292	370630017075	44	0.168965716	3.301166232	1.4525131
1293	370630017075	45	0.01039614	0.20311449	0.0914015
1294	370630017075	46	0.004323414	0.08446867	0.0388556
1295	370630017075	47	0.08637362	1.687523871	0.7931362
1296	370630017075	48	0.019905555	0.388904606	0.1866742
1297	370630017081	4	3.553673386	44.22674694	1.7690699
1298	370630017081	5	0.109689041	1.365119676	0.068256
1299	370630017081	6	0.377598346	4.699347603	0.2819608
1300	370630017081	7	0.158159899	1.968356987	0.137785
1301	370630017081	8	0.21641103	2.693313325	0.2154651
1302	370630017081	9	0.247083045	3.075037612	0.2767534
1303	370630017081	10	0.413986993	5.152217429	0.5152217
1304	370630017081	11	1.174675403	14.61925904	1.6081185
1305	370630017081	12	0.406181529	5.055075615	0.606609
1306	370630017081	13	0.169319167	2.1072381	0.273941
1307	370630017081	14	0.380746531	4.738527892	0.6633939
1308	370630017081	15	0.412778569	5.137178167	0.7705767
1309	370630017081	16	0.04892046	0.608832774	0.0974132
1310	370630017081	17	0.036199223	0.450512384	0.0765871
1311	370630017081	18	0.259699727	3.232056767	0.5817702
1312	370630017081	19	0.041471999	0.516133988	0.0980655
1313	370630017081	20	0.028528363	0.355045766	0.0710092
1314	370630017091	8	0.057976699	4.582208671	0.3665767
1315	370630017091	9	0.004433056	0.350368116	0.0315331
1316	370630017091	10	0.001017656	0.08043079	0.0080431
1317	370630017091	11	0.00313558	0.247821654	0.0272604
1318	370630017091	12	0.00451644	0.356958444	0.042835
1319	370630017091	13	0.019373753	1.53121133	0.1990575
1320	370630017091	14	0.062156822	4.912586113	0.6877621
1321	370630017091	15	0.034727124	2.74467037	0.4117005
1322	370630017091	16	0.089033258	7.036774675	1.1258839
1323	370630017091	17	0.184161747	14.555288	2.4743989
1324	370630017091	18	0.071485044	5.649845408	1.0169722
1325	370630017091	19	0.150446161	11.89056489	2.2592072
1326	370630017091	20	0.054233613	4.28637255	0.8572745
1327	370630017091	21	0.086629734	6.846811328	1.4378303
1328	370630017091	22	0.035006934	2.766785292	0.6086928
1329	370630017091	23	0.0715497	5.654955501	1.3006397
1330	370630017091	24	0.117051576	9.251212221	2.2202909
1331	370630017091	25	0.085171847	6.731586712	1.6828967
1332	370630017091	26	0.028949626	2.288043827	0.5948914
1333	370630017091	27	0.026252532	2.074878048	0.5602171
1334	370630017091	28	0.004149427	0.327951382	0.0918264
1335	370630017091	29	0.00408604	0.322941579	0.0936531
1336	370630017091	30	0.006081274	0.480635623	0.1441907
1337	370630017091	31	0.001227597	0.097023522	0.0300773
1338	370630017091	32	0.025683297	2.029888329	0.6495643
1339	370630017091	33	0.036484719	2.883582539	0.9515823
1340	370630017091	34	0.000235413	0.018605961	0.006326
1341	370630017092	16	0.253484533	22.32295541	3.5716729
1342	370630017092	17	0.032391413	2.852529365	0.48493
1343	370630017092	18	0.054126302	4.766598599	0.8579878
1344	370630017092	19	0.203988861	17.9641503	3.4131885
1345	370630017092	20	0.095357684	8.397614286	1.6795229
1346	370630017092	21	0.158456623	13.95438251	2.9304204
1347	370630017092	22	0.059951579	5.279597996	1.1615115
1348	370630017092	23	0.053262703	4.690546373	1.0788257
1349	370630017092	24	0.06100393	5.372272609	1.2893454
1350	370630017092	25	0.009180615	0.80848504	0.2021213
1351	370630017092	26	0.01374022	1.210023788	0.3146062
1352	370630017092	27	0.02910124	2.562782297	0.6919512
1353	370630017092	28	0.011165758	0.983305437	0.2753255
1354	370630017092	29	0.041715863	3.673681124	1.0653676
1355	370630017092	30	0.036128905	3.181669259	0.9545008
1356	370630017092	31	0.013019412	1.146546306	0.3554294
1357	370630017092	32	0.00210786	0.18562736	0.0594008
1358	370630017092	33	0.007152632	0.629892025	0.2078644
1359	370630017092	34	5.40E-05	0.00475384	0.0016163
1360	370630017092	35	0.000131975	0.011622325	0.0040678
1361	370630017092	36	1.10E-05	0.000965586	0.0003476
1362	370630017093	1	0.007858	0.099904687	0.000999
1363	370630017093	2	0.005559963	0.070688001	0.0014138
1364	370630017093	3	0.006615921	0.08411319	0.0025234
1365	370630017093	4	0.002067207	0.026281966	0.0010513
1366	370630017093	6	1.40E-05	0.000178207	0.0000107
1367	370630017093	7	0.001004186	0.01276697	0.0008937
1368	370630017093	8	0.00251678	0.031997729	0.0025598
1369	370630017093	9	0.014754322	0.187582832	0.0168825
1370	370630017093	10	0.02603199	0.330964328	0.0330964
1371	370630017093	11	0.007104985	0.09033104	0.0099364
1372	370630017093	12	0.031767144	0.403879673	0.0484656
1373	370630017093	13	1.56557307	19.90431178	2.5875604
1374	370630017093	14	1.10763485	14.08219764	1.9715077
1375	370630017093	15	0.627869201	7.982574922	1.1973863
1376	370630017093	16	0.398049252	5.060700493	0.8097121
1377	370630017093	17	0.366243081	4.656324648	0.7915752
1378	370630017093	18	0.404281947	5.13994145	0.9251894
1379	370630017093	19	0.547338516	6.958727562	1.3221582
1380	370630017093	20	0.431374744	5.484392621	1.0968785
1381	370630017093	21	0.624279579	7.936937355	1.6667569
1382	370630017093	22	0.211303522	2.686461117	0.5910214
1383	370630017093	23	0.089248908	1.134688714	0.2609784
1384	370630017093	24	0.218738408	2.780986439	0.6674367
1385	370630017093	25	0.190616091	2.423446204	0.6058615
1386	370630017093	26	0.058830982	0.74796267	0.1944703
1387	370630017093	27	0.038134118	0.484827822	0.1309035
1388	370630017093	28	0.127232088	1.617597544	0.4529273
1389	370630017093	29	0.07961712	1.012232527	0.2935474
1390	370630017093	30	0.106887537	1.358941919	0.4076826
1391	370630017093	31	0.045355526	0.576639025	0.1787581
1392	370630017093	32	0.008583126	0.109123755	0.0349196
1393	370630017093	33	0.045890702	0.583443121	0.1925362
1394	370630017093	34	0.001630295	0.020727168	0.0070472
1395	370630017093	35	0.072637361	0.923493585	0.3232228
1396	370630017093	36	0.028018948	0.356226024	0.1282414
1397	370630017093	37	0.004890835	0.062180872	0.0230069
1398	370630017101	8	0.833244928	22.82248248	1.8257986
1399	370630017101	9	0.026379344	0.722527178	0.0650274
1400	370630017101	10	0.043982124	1.204665317	0.1204665
1401	370630017101	11	0.175292524	4.801242012	0.5281366
1402	370630017101	12	0.180209569	4.935919323	0.5923103
1403	370630017101	13	0.223689632	6.126833227	0.7964883
1404	370630017101	14	0.099938436	2.737302248	0.3832223
1405	370630017101	15	0.177943817	4.873860637	0.7310791
1406	370630017101	16	0.103048053	2.822474276	0.4515959
1407	370630017101	17	0.299977446	8.216347654	1.3967791
1408	370630017101	18	0.355754732	9.744081071	1.7539346
1409	370630017101	19	0.318338077	8.719243223	1.6566563
1410	370630017101	20	0.204277636	5.59514088	1.1190282
1411	370630017101	21	0.275163157	7.536687147	1.5827043
1412	370630017101	22	0.085765847	2.349116661	0.5168056
1413	370630017101	23	0.008581666	0.235050841	0.0540617
1414	370630017101	24	0.032137283	0.880236474	0.2112568
1415	370630017101	25	0.041222986	1.129092832	0.2822732
1416	370630017101	26	0.055976678	1.533194762	0.3986306
1417	370630017101	27	0.027843139	0.762620361	0.2059075
1418	370630017101	28	0.001267154	0.034707198	0.009718
1419	370630017101	29	0.069658165	1.907929116	0.5532994
1420	370630017101	30	0.002042137	0.055933911	0.0167802
1421	370630017101	31	0.009248361	0.253311546	0.0785266
1422	370630017102	19	0.61471612	58.9768152	11.205595
1423	370630017102	20	0.224290422	21.51877	4.3037539
1424	370630017102	21	0.095258337	9.139232216	1.9192388
1425	370630017102	22	0.048901386	4.691674559	1.0321684
1426	370630017102	23	0.023369191	2.24207631	0.5156776
1427	370630017102	24	0.005176835	0.496673557	0.1192017
1428	370630017102	25	0.00030056	0.028836145	0.007209
1429	370630017102	26	0.002284779	0.219205213	0.0569934
1430	370630017102	27	0.005388726	0.517002706	0.1395907
1431	370630017102	28	0.013117193	1.258483739	0.3523754
1432	370630017102	29	0.005262376	0.504880515	0.1464154
1433	370630017102	30	1.88E-06	0.000180213	0.0000541
1434	370630017102	31	0.004233504	0.406168969	0.1259124
1435	370630017111	8	0.656317333	23.49154616	1.8793237
1436	370630017111	9	0.159342552	5.703343064	0.5133009
1437	370630017111	10	0.076548027	2.739881165	0.2739881
1438	370630017111	11	0.040076844	1.434469241	0.1577916
1439	370630017111	12	0.198976465	7.121958494	0.854635
1440	370630017111	13	0.023961407	0.857649915	0.1114945
1441	370630017111	14	0.028458122	1.018600671	0.1426041
1442	370630017111	15	0.010329571	0.369726019	0.0554589
1443	370630017111	16	0.50489634	18.07173921	2.8914783
1444	370630017111	17	0.122587398	4.387766973	0.7459204
1445	370630017111	18	0.089261705	3.194941484	0.5750895
1446	370630017111	19	0.234046647	8.377224461	1.5916727
1447	370630017111	20	0.139696872	5.000165863	1.0000331
1448	370630017111	21	0.22993266	8.229972627	1.7282943
1449	370630017111	22	0.006462276	0.231304059	0.0508869
1450	370630017111	23	0.074806427	2.677544136	0.6158351
1451	370630017111	24	0.077908837	2.788588628	0.6692613
1452	370630017111	25	0.061614192	2.205354895	0.5513387
1453	370630017111	26	0.058621058	2.098221737	0.5455377
1454	370630017112	19	0.549199256	53.12075797	10.0929441
1455	370630017112	20	0.080132187	7.750707016	1.5501415
1456	370630017112	21	0.149565853	14.46661004	3.0379882
1457	370630017112	22	0.039538488	3.824321392	0.8413507
1458	370630017112	23	0.028878743	2.793268014	0.6424516
1459	370630017112	24	0.002021693	0.195546246	0.0469311
1460	370630017112	25	0.074528572	7.208702823	1.8021758
1461	370630017112	26	0.043672245	4.224154941	1.0982803
1462	370630017112	27	0.001082447	0.104698616	0.0282686
1463	370630017112	28	0.065249907	6.311233078	1.7671453
1464	370630017113	24	0.188772725	18.89834882	4.5356035
1465	370630017113	25	0.094579447	9.468504457	2.3671262
1466	370630017113	26	0.144535019	14.46963915	3.7621062
1467	370630017113	27	0.054620526	5.468150961	1.4764007
1468	370630017113	28	0.187467539	18.76768452	5.2549515
1469	370630017113	29	0.01438443	1.440048993	0.4176142
1470	370630017113	30	0.029681412	2.971455086	0.8914365
1471	370630017113	31	0.043640698	4.36894228	1.3543721
1472	370630017113	32	0.049206304	4.926124303	1.5763597
1473	370630017113	33	0.019978288	2.000059375	0.6600196
1474	370630017113	34	0.046619587	4.667163736	1.5868356
1475	370630017113	35	0.039049735	3.909333333	1.3682667
1476	370630017113	36	0.013429112	1.344410574	0.4839878
1477	370630017113	37	0.018358493	1.837899041	0.6800227
1478	370630017113	38	0.011469275	1.148207999	0.4363191
1479	370630017113	39	0.010846313	1.085842297	0.4234785
1480	370630017113	40	0.00655543	0.65627492	0.26251
1481	370630017113	41	0.01437707	1.439312196	0.590118
1482	370630017113	42	0.004176457	0.418112009	0.175607
1483	370630017113	43	0.000746738	0.074757195	0.0321456
1484	370630017113	44	0.006390157	0.639729152	0.2814808
1485	370630018011	1	0.013598454	0.237154862	0.0023715
1486	370630018011	2	0.000922959	0.016096255	0.0003219
1487	370630018011	3	0.000814115	0.014198028	0.0004259
1488	370630018011	4	0.000265369	0.004627987	0.0001851
1489	370630018011	6	0.000502985	0.00877198	0.0005263
1490	370630018011	7	3.56E-05	0.000620764	0.0000435
1491	370630018011	8	0.000540042	0.009418243	0.0007535
1492	370630018011	9	0.000418727	0.007302529	0.0006572
1493	370630018011	10	0.00537572	0.093751702	0.0093752
1494	370630018011	11	0.000648971	0.011317957	0.001245
1495	370630018011	12	0.002952793	0.051496239	0.0061795
1496	370630018011	13	1.020051177	17.7895293	2.3126388
1497	370630018011	14	0.228591825	3.986604847	0.5581247
1498	370630018011	15	0.312970857	5.458161666	0.8187243
1499	370630018011	16	0.035750264	0.623478881	0.0997566
1500	370630018011	17	0.154434645	2.693315491	0.4578636
1501	370630018011	18	0.049425378	0.861970685	0.1551547
1502	370630018011	19	0.06594074	1.149995952	0.2184992
1503	370630018011	20	0.050172701	0.875003885	0.1750008
1504	370630018011	21	1.649426015	28.76572575	6.0408025
1505	370630018011	22	0.199784715	3.484213462	0.7665269
1506	370630018011	23	0.144533445	2.520640152	0.5797473
1507	370630018011	24	0.172191032	3.00298404	0.7207162
1508	370630018011	25	0.174768942	3.047942375	0.7619856
1509	370630018011	26	0.059997247	1.046342381	0.272049
1510	370630018011	27	0.079996221	1.395121298	0.3766828
1511	370630018011	28	0.108667161	1.895137902	0.5306386
1512	370630018011	29	0.141048609	2.459865172	0.7133609
1513	370630018011	30	0.149730717	2.611279751	0.7833839
1514	370630018011	31	0.194033986	3.383921672	1.0490158
1515	370630018011	32	0.165878658	2.892897246	0.9257271
1516	370630018011	33	0.092186723	1.607721696	0.5305482
1517	370630018011	34	0.086739392	1.512721117	0.5143252
1518	370630018011	35	0.044929888	0.783570049	0.2742495
1519	370630018011	36	0.057087616	0.995598882	0.3584156
1520	370630018011	37	0.052671694	0.91858592	0.3398768
1521	370630018011	38	0.048100923	0.838872392	0.3187715
1522	370630018011	39	0.029234571	0.509846246	0.19884
1523	370630018011	40	0.016594522	0.289405807	0.1157623
1524	370630018011	41	0.006337228	0.110520236	0.0453133
1525	370630018011	42	0.021019176	0.366571064	0.1539598
1526	370630018011	43	0.065359643	1.139861711	0.4901405
1527	370630018011	44	0.007109185	0.123983051	0.0545525
1528	370630018011	45	0.021909769	0.382102861	0.1719463
1529	370630018011	46	0.00124715	0.021750097	0.010005
1530	370630018012	21	0.053696864	4.507306881	0.9465345
1531	370630018012	22	0.068031339	5.710540614	1.2563189
1532	370630018012	23	0.03098944	2.601249096	0.5982873
1533	370630018012	24	0.017999368	1.510864358	0.3626074
1534	370630018012	25	0.007584926	0.636677587	0.1591694
1535	370630018012	26	0.004722839	0.396434425	0.1030729
1536	370630018012	27	0.012243099	1.02768391	0.2774746
1537	370630018012	28	0.223994565	18.80207103	5.2645798
1538	370630018012	29	0.043873447	3.682730745	1.067992
1539	370630018012	30	0.024105982	2.023452613	0.6070358
1540	370630018012	31	0.017331378	1.454793305	0.4509859
1541	370630018012	32	0.057048913	4.788677426	1.5323768
1542	370630018012	33	0.038659993	3.245114147	1.0708877
1543	370630018012	34	0.012842428	1.077991497	0.3665171
1544	370630018012	35	0.185300469	15.55409426	5.443933
1545	370630018012	36	0.08883396	7.456709575	2.6844153
1546	370630018012	37	0.022611984	1.898046631	0.7022772
1547	370630018012	38	0.045036637	3.780368708	1.4365401
1548	370630018012	39	0.061047863	5.124348721	1.9984961
1549	370630018012	40	0.022638089	1.90023784	0.7600951
1550	370630018012	41	0.005095143	0.427685547	0.1753511
1551	370630018012	42	0.004776312	0.400922922	0.1683876
1552	370630018012	43	0.028893572	2.425322172	1.0428885
1553	370630018012	44	0.012340501	1.035859864	0.4557783
1554	370630018012	45	0.024385361	2.046903667	0.9211066
1555	370630018012	46	0.035428958	2.973901518	1.3679947
1556	370630018012	47	0.039266002	3.295982455	1.5491117
1557	370630018012	48	0.002549809	0.214030565	0.1027347
1558	370630018013	2	6.248371991	48.91912429	0.9783825
1559	370630018013	3	0.04183535	0.327533103	0.009826
1560	370630018013	4	0.070667132	0.553259986	0.0221304
1561	370630018013	5	0.169839697	1.329691836	0.0664846
1562	370630018013	6	0.122094701	0.955891532	0.0573535
1563	370630018013	7	0.126817283	0.992865089	0.0695006
1564	370630018013	8	0.346530722	2.713023405	0.2170419
1565	370630018013	9	0.552384796	4.324675372	0.3892208
1566	370630018013	10	0.483457739	3.785038609	0.3785039
1567	370630018013	11	0.261171497	2.044737564	0.2249211
1568	370630018013	12	0.182357011	1.427691136	0.1713229
1569	370630018013	13	0.403384298	3.15813569	0.4105576
1570	370630018013	14	0.546584005	4.279260404	0.5990965
1571	370630018013	15	0.278814885	2.182869399	0.3274304
1572	370630018013	16	0.051975925	0.406924672	0.0651079
1573	370630018013	17	0.298699175	2.338545481	0.3975527
1574	370630018013	18	0.074627271	0.584264307	0.1051676
1575	370630018013	19	0.127100908	0.995085618	0.1890663
1576	370630018013	20	0.151590502	1.18681708	0.2373634
1577	370630018013	21	0.027335396	0.21401153	0.0449424
1578	370630018013	22	0.084709285	0.663197401	0.1459034
1579	370630018013	23	0.058565555	0.458515539	0.1054586
1580	370630018013	24	0.051801272	0.405557297	0.0973338
1581	370630018013	25	0.053038203	0.415241353	0.1038103
1582	370630018013	26	0.084376523	0.660592167	0.171754
1583	370630018013	27	0.09161106	0.71723208	0.1936527
1584	370630018013	28	0.020670215	0.161829165	0.0453122
1585	370630018013	29	0.009990406	0.078215877	0.0226826
1586	370630018013	30	0.06349802	0.497132297	0.1491397
1587	370630018013	31	0.10584978	0.828708427	0.2568996
1588	370630018013	32	0.140355963	1.098860763	0.3516355
1589	370630018013	33	0.328247925	2.569885576	0.8480622
1590	370630018013	34	0.113907518	0.891793263	0.3032097
1591	370630018013	35	0.253109458	1.981619063	0.6935667
1592	370630018013	36	0.118624662	0.928724252	0.3343407
1593	370630018013	37	0.070517065	0.5520851	0.2042715
1594	370630018013	38	0.108463624	0.849172477	0.3226855
1595	370630018013	39	0.107140352	0.838812443	0.3271368
1596	370630018013	40	0.075621021	0.592044473	0.2368178
1597	370630018013	41	0.006921497	0.054189086	0.0222175
1598	370630018013	42	0.021354492	0.167186433	0.0702183
1599	370630018013	43	0.024910971	0.195030463	0.0838631
1600	370630018013	44	0.008027102	0.062844978	0.0276518
1601	370630018013	45	0.011044412	0.086467796	0.0389105
1602	370630018013	46	0.01537869	0.120401293	0.0553846
1603	370630018013	47	0.016998349	0.133081763	0.0625484
1604	370630018013	48	0.048453793	0.379349552	0.1820878
1605	370630018013	49	0.073871709	0.578348938	0.283391
1606	370630018013	50	0.001065895	0.008344995	0.0041725
1607	370630018013	51	0.039096382	0.306089451	0.1561056
1608	370630018014	6	2.537190917	28.4666376	1.7079983
1609	370630018014	7	0.022055201	0.247453754	0.0173218
1610	370630018014	8	0.059590127	0.668586084	0.0534869
1611	370630018014	9	0.120297555	1.349708014	0.1214737
1612	370630018014	10	0.149793224	1.680641919	0.1680642
1613	370630018014	11	0.043997328	0.493638848	0.0543003
1614	370630018014	12	0.059012948	0.662110291	0.0794532
1615	370630018014	13	0.308148643	3.457349503	0.4494554
1616	370630018014	14	0.044373805	0.49786282	0.0697008
1617	370630018014	15	0.040503477	0.454438725	0.0681658
1618	370630018014	16	0.022750636	0.255256361	0.040841
1619	370630018014	17	0.396183197	4.44507483	0.7556627
1620	370630018014	18	0.035897737	0.402763486	0.0724974
1621	370630018014	19	0.116583228	1.308034208	0.2485265
1622	370630018014	20	0.115876911	1.300109512	0.2600219
1623	370630018014	21	0.040518155	0.454603402	0.0954667
1624	370630018014	22	0.043244666	0.485194165	0.1067427
1625	370630018014	23	0.022968755	0.257703598	0.0592718
1626	370630018014	24	0.042699718	0.479079989	0.1149792
1627	370630018014	25	0.025693581	0.288275449	0.0720689
1628	370630018014	26	0.175082773	1.964384237	0.5107399
1629	370630018014	27	0.180881022	2.029439122	0.5479485
1630	370630018014	28	0.252687017	2.835084142	0.7938235
1631	370630018014	29	0.070758943	0.793897364	0.2302302
1632	370630018014	30	0.596073018	6.687787846	2.0063365
1633	370630018014	31	0.408222124	4.580148534	1.4198461
1634	370630018014	32	0.709091763	7.955829461	2.5458655
1635	370630018014	33	0.229758625	2.577833405	0.850685
1636	370630018014	34	0.281860356	3.162401594	1.0752165
1637	370630018014	35	0.311529721	3.495284332	1.2233496
1638	370630018014	36	0.206218802	2.313722571	0.8329401
1639	370630018014	37	0.14911179	1.672996407	0.6190087
1640	370630018014	38	0.130035875	1.458969486	0.5544084
1641	370630018014	39	0.056339472	0.632114569	0.2465247
1642	370630018014	40	0.104292973	1.170140659	0.4680563
1643	370630018014	41	0.063588094	0.713442257	0.2925113
1644	370630018014	42	0.115801357	1.299261811	0.5456899
1645	370630018014	43	0.114273035	1.282114422	0.5513092
1646	370630018014	44	0.296509314	3.326759186	1.4637741
1647	370630018014	45	0.088932824	0.99780369	0.4490117
1648	370630018014	46	0.084410213	0.947061144	0.4356481
1649	370630018014	47	0.040018846	0.449001291	0.2110306
1650	370630018015	1	6.255621087	17.61524954	0.1761525
1651	370630018015	2	0.305819734	0.861160043	0.0172232
1652	370630018015	3	0.307087253	0.864729261	0.0259419
1653	370630018015	4	0.4312255	1.214291065	0.0485716
1654	370630018015	5	0.545492098	1.536055221	0.0768028
1655	370630018015	6	2.919954938	8.222322641	0.4933394
1656	370630018015	7	0.656395096	1.84834779	0.1293843
1657	370630018015	8	0.223074661	0.628157582	0.0502526
1658	370630018015	9	0.512777737	1.443934609	0.1299541
1659	370630018015	10	0.356102782	1.002752449	0.1002752
1660	370630018015	11	0.661327367	1.862236609	0.204846
1661	370630018015	12	0.449624429	1.266100745	0.1519321
1662	370630018015	13	0.196548128	0.553461323	0.07195
1663	370630018015	14	0.380056306	1.070203355	0.1498285
1664	370630018015	15	0.537428158	1.513347912	0.2270022
1665	370630018015	16	0.50738377	1.428745699	0.2285993
1666	370630018015	17	0.326491875	0.919370877	0.156293
1667	370630018015	18	0.140164848	0.394691228	0.0710444
1668	370630018015	19	0.113925248	0.320802946	0.0609526
1669	370630018015	20	0.093888494	0.264381303	0.0528763
1670	370630018015	21	0.072939565	0.205391058	0.0431321
1671	370630018015	22	0.293623788	0.826817389	0.1818998
1672	370630018015	23	0.109589853	0.308594874	0.0709768
1673	370630018015	24	0.200009701	0.563208793	0.1351701
1674	370630018015	25	0.004501586	0.01267605	0.003169
1675	370630018015	26	0.032788841	0.09233034	0.0240059
1676	370630018015	27	0.053570145	0.150848567	0.0407291
1677	370630018015	28	0.037921666	0.106783899	0.0298995
1678	370630018015	29	0.027324357	0.076942857	0.0223134
1679	370630018015	30	0.028368799	0.079883912	0.0239652
1680	370630018021	20	1.390738061	30.50943636	6.1018872
1681	370630018021	21	0.155974347	3.42170072	0.7185572
1682	370630018021	22	0.102223527	2.242537449	0.4933582
1683	370630018021	23	0.052849535	1.159391243	0.26666
1684	370630018021	24	0.050727136	1.112830931	0.2670794
1685	370630018021	25	0.069212258	1.518349879	0.3795875
1686	370630018021	26	0.029820195	0.654183094	0.1700876
1687	370630018021	27	0.038897443	0.853316016	0.2303953
1688	370630018021	28	0.700481271	15.36686841	4.3027229
1689	370630018021	29	0.285617841	6.265766062	1.8170722
1690	370630018021	30	0.168438505	3.695134255	1.1085403
1691	370630018021	31	0.055546616	1.218558684	0.3777532
1692	370630018021	32	0.051297021	1.125332828	0.3601065
1693	370630018021	33	0.116946906	2.565532848	0.8466259
1694	370630018021	34	0.087402182	1.917392926	0.6519136
1695	370630018021	35	0.146875452	3.222092925	1.1277325
1696	370630018021	36	0.309430062	6.788148726	2.4437335
1697	370630018021	37	0.162877392	3.57313685	1.3220606
1698	370630018021	38	0.08227407	1.804894511	0.6858599
1699	370630018021	39	0.042263655	0.927162586	0.3615934
1700	370630018021	40	0.024980911	0.548020885	0.2192084
1701	370630018021	41	0.043378585	0.951621451	0.3901648
1702	370630018021	42	0.058749482	1.288821836	0.5413052
1703	370630018021	43	0.128263804	2.813798288	1.2099333
1704	370630018021	44	0.017063256	0.374326653	0.1647037
1705	370630018021	45	0.037598553	0.824821509	0.3711697
1706	370630018021	46	0.032701552	0.717393131	0.3300008
1707	370630018021	47	0.099614311	2.185297564	1.0270898
1708	370630018021	48	0.016142692	0.354131694	0.1699832
1709	370630018022	20	0.135520121	10.0746988	2.0149398
1710	370630018022	21	0.00421833	0.313594774	0.0658549
1711	370630018022	22	0.242038578	17.99338547	3.9585447
1712	370630018022	23	0.00446664	0.33205441	0.0763725
1713	370630018022	24	0.105558226	7.84730213	1.8833525
1714	370630018022	25	0.116890918	8.689785611	2.1724465
1715	370630018022	26	0.086847924	6.456359906	1.6786536
1716	370630018022	27	0.061227485	4.551711327	1.2289621
1717	370630018022	28	0.130715031	9.717483717	2.7208955
1718	370630018022	29	0.242776152	18.04821748	5.233983
1719	370630018022	30	0.15186294	11.28964003	3.3868921
1720	370630018022	31	0.020729646	1.541062226	0.4777293
1721	370630018022	32	0.001531574	0.113858705	0.0364348
1722	370630018022	33	0.015123738	1.124313538	0.3710235
1723	370630018022	34	0.018094677	1.345176017	0.4573599
1724	370630018022	35	0.007551076	0.561354428	0.196474
1725	370630018023	25	0.91428063	29.73636791	7.434092
1726	370630018023	26	0.218013683	7.090749677	1.8435949
1727	370630018023	27	0.527088063	17.14318783	4.6286607
1728	370630018023	28	0.159505752	5.187818236	1.4525892
1729	370630018023	29	0.301390072	9.802511157	2.8427281
1730	370630018023	30	0.201670493	6.559198326	1.9677595
1731	370630018023	31	0.074896581	2.435961347	0.755148
1732	370630018023	32	0.019667351	0.63966749	0.2046936
1733	370630018023	33	0.074614295	2.426780203	0.8008375
1734	370630018023	34	0.065004299	2.1142215	0.7188353
1735	370630018023	35	0.039762656	1.29325389	0.4526389
1736	370630018023	36	0.081729525	2.658198318	0.9569514
1737	370630018023	37	0.052979428	1.723120578	0.6375546
1738	370630018023	38	0.061619316	2.00412717	0.7615683
1739	370630018023	39	0.056258753	1.82977844	0.7136136
1740	370630018023	40	0.031032539	1.009312646	0.4037251
1741	370630018023	41	0.060651685	1.972655606	0.8087888
1742	370630018023	42	0.007893323	0.256725059	0.1078245
1743	370630018023	43	0.013356827	0.434421878	0.1868014
1744	370630018023	44	0.025010964	0.813464929	0.3579246
1745	370630018023	45	0.059336757	1.929888466	0.8684498
1746	370630018023	46	0.012315482	0.400552856	0.1842543
1747	370630018023	47	0.016542588	0.538036648	0.2528772
1748	370630018024	19	0.319201948	12.89546836	2.450139
1749	370630018024	20	0.008872534	0.358442311	0.0716885
1750	370630018024	21	0.010641557	0.429909209	0.0902809
1751	370630018024	22	0.002693735	0.108824446	0.0239414
1752	370630018024	23	0.002959252	0.119551076	0.0274967
1753	370630018024	24	0.002364563	0.09552621	0.0229263
1754	370630018024	25	0.005329032	0.215288033	0.053822
1755	370630018024	26	0.414771929	16.75640867	4.3566661
1756	370630018024	27	0.121159593	4.894737376	1.3215791
1757	370630018024	28	0.036553283	1.476719384	0.4134814
1758	370630018024	29	0.103007258	4.161399552	1.2068058
1759	370630018024	30	0.046258207	1.868789484	0.5606368
1760	370630018024	31	0.128351047	5.185265559	1.6074324
1761	370630018024	32	0.183870694	7.428208803	2.3770268
1762	370630018024	33	0.207219338	8.371472797	2.7625861
1763	370630018024	34	0.111086379	4.487788673	1.5258482
1764	370630018024	35	0.112614076	4.54950625	1.5923272
1765	370630018024	36	0.103264769	4.171802758	1.5018489
1766	370630018024	37	0.170663944	6.894668112	2.5510273
1767	370630018024	38	0.204481088	8.260849959	3.139123
1768	370630018024	39	0.066621851	2.691462185	1.0496702
1769	370630018024	40	0.060294848	2.435857026	0.9743428
1770	370630018024	41	0.019936223	0.805405288	0.3302162
1771	370630018024	42	0.005231277	0.211338837	0.0887623
1772	370630018024	43	0.014286599	0.577165624	0.2481812
1773	370630018024	44	0.006801403	0.274770498	0.120899
1774	370630018024	45	0.005825743	0.235354711	0.1059096
1775	370630018024	46	0.000941123	0.038020519	0.0174894
1776	370630018061	1	10.11112825	27.35266027	0.2735266
1777	370630018061	2	0.219577241	0.594001138	0.01188
1778	370630018061	3	0.246979001	0.668128477	0.0200439
1779	370630018061	4	3.099664034	8.385222219	0.3354089
1780	370630018061	5	4.450098253	12.03842169	0.6019211
1781	370630018061	6	3.991148184	10.79686833	0.6478121
1782	370630018061	7	2.786109719	7.536993965	0.5275896
1783	370630018061	8	0.099226951	0.268429101	0.0214743
1784	370630018061	9	0.419476835	1.134770233	0.1021293
1785	370630018061	10	0.487420215	1.318570908	0.1318571
1786	370630018061	11	0.696864864	1.885161321	0.2073677
1787	370630018061	12	0.404809702	1.095092652	0.1314111
1788	370630018061	13	0.491306516	1.329084141	0.1727809
1789	370630018061	14	0.326850841	0.884198062	0.1237877
1790	370630018061	15	0.102139761	0.276308847	0.0414463
1791	370630018061	16	0.023307852	0.063052485	0.0100884
1792	370630018062	9	3.941928679	30.17843993	2.7160597
1793	370630018062	10	0.696534761	5.332499434	0.5332499
1794	370630018062	11	0.587511172	4.497841554	0.4947626
1795	370630018062	12	0.454685535	3.480961029	0.4177153
1796	370630018062	13	1.273978568	9.753267709	1.2679248
1797	370630018062	14	0.51397268	3.934848882	0.5508788
1798	370630018062	15	2.357686297	18.0498685	2.7074802
1799	370630018062	16	0.6520152	4.991668581	0.798667
1800	370630018062	17	0.633439808	4.849459936	0.8244082
1801	370630018062	18	0.17998322	1.377907426	0.2480233
1802	370630018062	19	0.313339541	2.398850739	0.4557816
1803	370630018062	20	0.455476231	3.4870144	0.6974029
1804	370630018062	21	0.254771528	1.95046838	0.4095984
1805	370630018062	22	0.14262721	1.091918963	0.2402222
1806	370630018062	23	0.18775526	1.437408259	0.3306039
1807	370630018062	24	0.060500747	0.463178893	0.1111629
1808	370630018062	25	0.132460695	1.014086617	0.2535217
1809	370630018062	26	0.007111573	0.054444458	0.0141556
1810	370630018062	27	0.013696478	0.10485688	0.0283114
1811	370630018062	28	0.06106677	0.467512222	0.1309034
1812	370630018062	29	0.062857639	0.481222681	0.1395546
1813	370630018062	30	4.96E-05	0.000379794	0.0001139
1814	370630018062	31	0.014882876	0.113939655	0.0353213
1815	370630018062	32	0.009172474	0.070222214	0.0224711
1816	370630018062	33	0.041022363	0.314057154	0.1036389
1817	370630018062	34	0.013542185	0.103675646	0.0352497
1818	370630018071	16	0.756304404	19.03410652	3.0454571
1819	370630018071	17	0.171026373	4.304264509	0.731725
1820	370630018071	18	0.131650224	3.313274892	0.5963895
1821	370630018071	19	0.202904047	5.106538088	0.9702423
1822	370630018071	20	0.417093528	10.49709959	2.0994198
1823	370630018071	21	0.31697011	7.977267893	1.6752262
1824	370630018071	22	0.319851004	8.049772089	1.7709498
1825	370630018071	23	0.183191716	4.610432798	1.0603995
1826	370630018071	24	0.248435632	6.252443131	1.5005864
1827	370630018071	25	0.122470428	3.082244601	0.7705612
1828	370630018071	26	0.05128961	1.290818748	0.3356129
1829	370630018071	27	0.341407945	8.592301139	2.3199213
1830	370630018071	28	0.161900917	4.074601806	1.1408885
1831	370630018071	29	0.143768708	3.618263876	1.0492965
1832	370630018071	30	0.046179305	1.162206393	0.3486619
1833	370630018071	31	0.019411361	0.4885307	0.1514445
1834	370630018071	32	0.006728304	0.169332958	0.0541865
1835	370630018071	33	0.016545843	0.416413463	0.1374164
1836	370630018071	34	0.015242746	0.383618096	0.1304301
1837	370630018071	35	0.073827068	1.858024707	0.6503087
1838	370630018071	36	0.038421745	0.966969893	0.3481092
1839	370630018071	37	0.079831999	2.009152359	0.7433864
1840	370630018071	38	0.108134982	2.721460761	1.0341551
1841	370630018071	39	0.000828899	0.020861115	0.0081358
1842	370630018072	8	0.589604418	13.10228994	1.0481832
1843	370630018072	9	0.37535319	8.341162611	0.7507046
1844	370630018072	10	1.225136428	27.22519069	2.7225192
1845	370630018072	11	0.373693594	8.304282792	0.9134711
1846	370630018072	12	0.285375975	6.341673604	0.7610008
1847	370630018072	13	0.612507173	13.61123887	1.769461
1848	370630018072	14	0.302081091	6.71289754	0.9398056
1849	370630018072	15	0.092458449	2.054627434	0.3081941
1850	370630018072	16	0.161320963	3.584901963	0.5735843
1851	370630018072	17	0.089573031	1.990507172	0.3383862
1852	370630018072	18	0.110779027	2.461750424	0.4431151
1853	370630018072	19	0.110017665	2.44483131	0.464518
1854	370630018072	20	0.072072544	1.601608359	0.3203217
1855	370630018072	21	0.084606154	1.880132397	0.3948278
1856	370630018072	22	0.014870557	0.33045605	0.0727003
1857	370630018072	23	0.000560229	0.012449497	0.0028634
1858	370630018073	13	0.882318487	27.57186359	3.5843422
1859	370630018073	14	0.125765744	3.930095511	0.5502134
1860	370630018073	15	0.17442987	5.450816978	0.8176225
1861	370630018073	16	0.306200232	9.568552787	1.5309684
1862	370630018073	17	0.111457783	3.482981293	0.5921068
1863	370630018073	18	0.202702994	6.334333213	1.14018
1864	370630018073	19	0.642308086	20.07169882	3.8136227
1865	370630018073	20	0.339644305	10.61365774	2.1227314
1866	370630018073	21	0.090078245	2.814885024	0.5911258
1867	370630018073	22	0.112379006	3.511768896	0.7725891
1868	370630018073	23	0.023548448	0.735873282	0.1692509
1869	370630018073	24	0.056051554	1.751573643	0.4203777
1870	370630018073	25	0.051713512	1.616012718	0.4040032
1871	370630018073	26	0.0309435	0.966963709	0.2514106
1872	370630018073	27	0.007620905	0.23814819	0.0643
1873	370630018073	28	0.034153117	1.067262103	0.2988334
1874	370630018073	29	0.00875259	0.273512594	0.0793187
1875	370630018081	9	1.008445873	26.80740018	2.4126661
1876	370630018081	10	0.209853799	5.578519298	0.5578519
1877	370630018081	11	0.31780668	8.448218283	0.929304
1878	370630018081	12	0.322870553	8.582830623	1.0299397
1879	370630018081	13	0.177498467	4.718421257	0.6133947
1880	370630018081	14	0.762724678	20.27542205	2.8385592
1881	370630018081	15	0.227092418	6.036771514	0.9055157
1882	370630018081	16	0.197960737	5.262367417	0.8419788
1883	370630018081	17	0.127233446	3.382232	0.5749794
1884	370630018081	18	0.011087624	0.294741017	0.0530534
1885	370630018081	19	0.063957961	1.700187085	0.3230355
1886	370630018081	20	0.106946429	2.842944575	0.5685889
1887	370630018081	21	0.103788909	2.75900858	0.5793918
1888	370630018081	22	0.063591991	1.690458542	0.3719009
1889	370630018081	23	0.021377089	0.568264682	0.1307009
1890	370630018081	24	0.003625286	0.096370556	0.0231289
1891	370630018081	25	0.031930459	0.848803708	0.2122009
1892	370630018081	26	0.004026618	0.107039126	0.0278302
1893	370630018082	7	5.326963351	28.4716254	1.9930137
1894	370630018082	8	0.245941736	1.3145127	0.105161
1895	370630018082	9	0.430869492	2.302917058	0.2072625
1896	370630018082	10	1.943414881	10.38719001	1.0387191
1897	370630018082	11	1.792901431	9.582723695	1.0540996
1898	370630018082	12	0.545004079	2.912945136	0.3495534
1899	370630018082	13	1.00909778	5.393439396	0.7011471
1900	370630018082	14	2.35376708	12.58044596	1.7612624
1901	370630018082	15	0.976191466	5.217561285	0.7826342
1902	370630018082	16	0.696122866	3.720646863	0.5953035
1903	370630018082	17	1.112583253	5.946549945	1.0109135
1904	370630018082	18	0.37018143	1.978550687	0.3561391
1905	370630018082	19	0.183352069	0.979982608	0.1861967
1906	370630018082	20	0.137987015	0.737514856	0.147503
1907	370630018082	21	0.119894469	0.640813571	0.1345709
1908	370630018082	22	0.186355002	0.996032723	0.2191272
1909	370630018082	23	0.090062313	0.481366263	0.1107142
1910	370630018082	24	0.032748613	0.175035228	0.0420085
1911	370630018082	25	0.02832756	0.151405526	0.0378514
1912	370630018082	26	0.111920474	0.598194057	0.1555305
1913	370630018082	27	0.293682891	1.56968027	0.4238137
1914	370630018082	28	0.239661571	1.280946387	0.358665
1915	370630018082	29	0.145863076	0.779610932	0.2260872
1916	370630018082	30	0.068352893	0.365333463	0.1096
1917	370630018082	31	0.053579186	0.286370752	0.0887749
1918	370630018082	32	0.016590405	0.08867262	0.0283752
1919	370630018082	33	0.020106521	0.107465604	0.0354636
1920	370630018082	34	0.024139479	0.12902101	0.0438671
1921	370630018082	35	0.079142503	0.423001918	0.1480507
1922	370630018082	36	0.072496875	0.387482271	0.1394936
1923	370630018082	37	0.000941272	0.005030924	0.0018614
1924	370630018082	38	0.001483827	0.007930777	0.0030137
1925	370630018091	20	0.502654162	5.439678297	1.0879357
1926	370630018091	21	0.011028014	0.119344182	0.0250623
1927	370630018091	22	0.796165727	8.616034161	1.8955275
1928	370630018091	23	0.536152067	5.802189634	1.3345037
1929	370630018091	24	0.116487839	1.260620959	0.302549
1930	370630018091	25	0.117381059	1.270287304	0.3175718
1931	370630018091	26	0.356648888	3.859622315	1.0035018
1932	370630018091	27	1.227390396	13.28270889	3.5863314
1933	370630018091	28	0.359828531	3.894032126	1.0903291
1934	370630018091	29	0.243138724	2.63122549	0.7630554
1935	370630018091	30	0.333277067	3.606694555	1.0820084
1936	370630018091	31	0.506403853	5.480257125	1.6988797
1937	370630018091	32	0.222121307	2.403776878	0.7692086
1938	370630018091	33	0.255382263	2.763723965	0.9120289
1939	370630018091	34	0.253528512	2.743662838	0.9328454
1940	370630018091	35	0.339932691	3.67872112	1.2875524
1941	370630018091	36	0.417751544	4.520869774	1.6275132
1942	370630018091	37	0.311536153	3.371416336	1.247424
1943	370630018091	38	0.301538048	3.263217737	1.2400228
1944	370630018091	39	0.338069504	3.658557878	1.4268376
1945	370630018091	40	0.219941548	2.380187724	0.9520751
1946	370630018091	41	0.26059781	2.820166147	1.1562681
1947	370630018091	42	0.146163666	1.581770095	0.6643434
1948	370630018091	43	0.111052475	1.201799939	0.516774
1949	370630018091	44	0.085062312	0.920536716	0.4050362
1950	370630018091	45	0.105934495	1.146413613	0.5158861
1951	370630018091	46	0.089523817	0.968818721	0.4456566
1952	370630018091	47	0.113047804	1.223393205	0.5749948
1953	370630018091	48	0.052909237	0.572579025	0.2748379
1954	370630018091	49	0.084667452	0.91626358	0.4489692
1955	370630018091	50	0.031816213	0.344312208	0.1721561
1956	370630018091	51	0.038016839	0.411414824	0.2098216
1957	370630018091	52	0.055447697	0.600050012	0.312026
1958	370630018091	53	0.066185033	0.716248496	0.3796117
1959	370630018091	54	0.098963875	1.070978189	0.5783283
1960	370630018091	55	0.089404235	0.967524624	0.5321385
1961	370630018091	56	0.045361749	0.490900787	0.2749044
1962	370630018092	10	0.666903194	11.26960081	1.12696
1963	370630018092	11	0.195291669	3.300117875	0.363013
1964	370630018092	12	0.457433986	7.729905127	0.9275886
1965	370630018092	13	0.203193215	3.433641405	0.4463734
1966	370630018092	14	0.102455377	1.731332538	0.2423865
1967	370630018092	15	0.856845964	14.4793308	2.1718996
1968	370630018092	16	0.295501608	4.993506096	0.798961
1969	370630018092	17	0.409490719	6.919740342	1.1763558
1970	370630018092	18	0.366494696	6.193176098	1.1147717
1971	370630018092	19	0.30212387	5.105411756	0.9700282
1972	370630018092	20	0.502253319	8.4872804	1.6974561
1973	370630018092	21	0.190039149	3.21135865	0.6743853
1974	370630018092	22	0.18107992	3.059961969	0.6731916
1975	370630018092	23	0.153773541	2.598527698	0.5976614
1976	370630018092	24	0.023679741	0.400149878	0.096036
1977	370630018092	25	0.124812526	2.109132708	0.5272832
1978	370630018092	26	0.063442569	1.072078284	0.2787403
1979	370630018092	27	0.188808221	3.190557941	0.8614507
1980	370630018092	28	0.100126386	1.691976296	0.4737534
1981	370630018092	29	0.101150094	1.709275327	0.4956898
1982	370630018092	30	0.026529955	0.448313941	0.1344942
1983	370630018092	31	0.096799766	1.635761723	0.5070862
1984	370630018092	32	0.067096261	1.133819849	0.3628224
1985	370630018092	33	0.044889168	0.758555378	0.2503233
1986	370630018092	34	0.103092939	1.742106316	0.5923162
1987	370630018092	35	0.021807886	0.368518508	0.1289815
1988	370630018092	36	0.007126738	0.120430518	0.043355
1989	370630018092	37	0.014177968	0.23958505	0.0886465
1990	370630018092	38	0.011385374	0.192394678	0.07311
1991	370630018092	39	0.033487259	0.565881286	0.2206937
1992	370630018092	40	0.006424878	0.10857019	0.0434281
1993	370630019001	2	5.740264181	19.79952444	0.3959905
1994	370630019001	3	0.026549296	0.091574783	0.0027472
1995	370630019001	4	0.022748233	0.078464017	0.0031386
1996	370630019001	5	0.006890745	0.023767802	0.0011884
1997	370630019001	6	0.020550383	0.070883116	0.004253
1998	370630019001	7	0.060576253	0.208941778	0.0146259
[truncated: 2,613 more rows]
