# Supplementary material for: Food access and associated socioeconomic factors in the Durham-Chapel Hill Metropolitan Statistical Area (MSA), North Carolina
Source: PLoS One. 2025 Sep 5;20(9):e0330333. doi: 10.1371/journal.pone.0330333 (PMC12412965; doi:10.1371/journal.pone.0330333)
Supplement: S2 File — Block group–level dataset of Area Weighted Median (AWM) accessibility values for food outlet categories (e.g., restaurants, grocery stores, convenience stores) in the Durham–Chapel Hill MSA. (CSV) [file pone.0330333.s002.csv]

FIPS	Convenience_Stores	Food_Banks	Fruits_and_Veggies	Grocery_Stores	Restaurants	Specialty
370370201031	4	0	0	4	21	0
370370201032	3	0	0	3	21	0
370370201042	1	1	0	0	1	0
370370201051	2	0	0	6	27	0
370370201052	2	0	0	3	21	0
370370201062	2	0	0	1	11	0
370370201063	2	1	0	2	29	0
370370204011	5	1	0	10	33	3
370370204012	4	1	0	10	30	3
370370204013	5	1	0	10	33	3
370370204021	5	1	0	10	33	3
370370204022	5	1	0	10	34	3
370370205003	3	0	0	2	3	1
370370207021	1	0	0	0	1	0
370370208001	3	1	0	1	31	2
370370208002	1	1	0	0	18	1
370370208004	1	1	0	0	2	1
370630001011	32	8	5	44	321	14
370630001012	25	7	4	34	292	11
370630001021	37	9	6	47	362	15
370630001022	27	7	4	38	319	13
370630002001	37	9	5	44	334	13
370630002002	46	10	6	47	360	16
370630002003	44	10	6	47	365	16
370630003011	40	9	6	50	397	16
370630003012	40	9	6	46	375	15
370630003013	39	9	6	45	370	16
370630003021	42	9	6	46	376	16
370630003022	42	9	6	45	368	16
370630003023	42	10	6	46	370	16
370630004011	35	8	6	50	399	16
370630004012	36	9	6	46	379	16
370630004013	38	9	6	49	407	19
370630004021	37	10	6	46	381	18
370630005001	42	10	6	48	391	19
370630005002	42	10	6	46	379	19
370630005003	41	10	6	45	368	19
370630005004	38	9	6	42	350	18
370630006001	35	8	6	38	344	19
370630006002	34	7	6	39	348	19
370630006003	33	4	5	37	340	17
370630007001	48	10	6	46	404	20
370630007002	39	10	6	42	350	19
370630007003	37	9	6	40	344	19
370630009001	42	10	5	42	311	13
370630009002	46	10	6	43	341	15
370630010011	45	10	5	39	300	14
370630010012	42	10	5	38	271	13
370630010013	41	11	4	38	257	13
370630010021	33	9	6	40	312	13
370630010022	38	10	6	39	257	14
370630010023	41	10	5	39	267	13
370630010024	40	10	5	39	273	13
370630011001	46	10	6	42	349	15
370630011002	47	10	6	41	347	16
370630013011	46	10	6	41	358	19
370630013031	46	10	6	44	350	19
370630013032	37	10	5	39	264	17
370630013041	38	9	5	40	282	16
370630014001	42	10	6	36	320	16
370630014002	47	10	6	40	362	16
370630015011	33	6	6	42	347	18
370630015021	40	9	6	49	399	19
370630015022	34	6	6	44	373	19
370630015023	34	6	6	45	404	20
370630015024	36	4	6	43	408	20
370630015031	39	10	6	46	371	17
370630016011	2	1	0	2	12	0
370630016012	4	1	0	5	63	0
370630016013	3	1	0	4	55	0
370630016031	9	1	1	8	99	2
370630016032	5	1	0	6	66	0
370630016033	3	1	0	5	53	0
370630016034	2	1	0	2	14	0
370630016041	6	1	0	8	79	1
370630016042	6	1	0	8	71	0
370630016043	3	1	0	5	32	0
370630017051	23	3	2	28	294	10
370630017052	30	5	6	44	375	16
370630017053	26	5	4	35	332	13
370630017061	21	1	2	30	287	9
370630017062	33	6	6	44	396	19
370630017071	12	0	1	11	103	4
370630017072	21	2	3	27	266	10
370630017073	17	1	1	24	244	7
370630017074	10	1	1	11	119	4
370630017075	18	2	1	21	231	7
370630017081	6	1	0	6	72	0
370630017091	19	4	2	19	160	7
370630017092	20	5	2	20	175	8
370630017093	15	2	1	16	133	4
370630017101	14	2	1	16	159	4
370630017102	18	2	1	19	213	5
370630017111	16	2	1	16	181	6
370630017112	18	2	1	19	207	5
370630017113	23	3	1	28	273	8
370630018011	25	5	4	21	158	10
370630018012	28	8	6	33	268	13
370630018013	8	1	0	5	49	0
370630018014	26	5	3	27	229	9
370630018015	1	0	0	0	1	0
370630018021	24	6	6	28	149	10
370630018022	22	6	5	26	141	9
370630018023	25	8	5	27	147	10
370630018024	31	10	4	32	185	11
370630018061	4	0	1	1	8	1
370630018062	14	3	1	13	62	4
370630018071	22	6	3	21	105	7
370630018072	12	2	1	11	53	2
370630018073	18	4	1	17	75	4
370630018081	15	3	1	13	72	4
370630018082	13	2	1	11	76	4
370630018091	26	9	3	31	205	8
370630018092	19	2	2	17	178	8
370630019001	5	1	1	9	84	1
370630020071	34	5	5	35	328	16
370630020072	30	2	1	25	210	10
370630020073	32	5	3	28	255	13
370630020081	29	2	1	26	241	12
370630020082	30	0	1	23	244	10
370630020091	41	9	5	35	248	13
370630020092	36	8	5	37	252	13
370630020093	34	6	4	38	247	13
370630020131	26	0	0	17	211	3
370630020132	26	0	0	18	228	3
370630020133	20	0	0	17	198	2
370630020151	35	6	5	37	358	19
370630020152	32	4	3	33	347	16
370630020153	34	5	5	38	383	20
370630020161	33	0	2	32	311	15
370630020162	36	2	3	37	336	16
370630020171	20	1	2	21	218	11
370630020172	30	4	3	31	333	15
370630020173	19	0	2	24	239	11
370630020181	12	0	1	20	222	9
370630020182	20	0	2	26	284	13
370630020183	17	0	1	21	238	9
370630020191	23	0	1	25	264	8
370630020192	1	0	0	0	5	0
370630020193	15	0	1	18	223	7
370630020201	18	0	0	13	160	3
370630020202	18	0	0	16	177	2
370630020211	29	0	0	21	268	5
370630020212	35	0	0	20	263	5
370630020221	34	2	0	18	234	4
370630020222	33	3	1	18	222	5
370630020231	29	0	0	22	226	5
370630020232	31	0	0	19	228	5
370630020241	32	3	2	24	218	10
370630020242	30	0	0	18	189	5
370630020243	30	2	0	18	196	5
370630020251	37	5	3	32	258	10
370630020252	36	4	3	21	238	9
370630020253	38	5	2	27	272	9
370630020261	37	6	4	40	262	13
370630020262	39	7	5	37	266	13
370630020271	37	8	4	32	235	9
370630020272	32	1	0	21	248	5
370630020273	32	1	0	21	250	4
370630020281	18	1	1	15	201	6
370630020282	23	2	2	19	228	9
370630020283	25	1	1	26	297	9
370630022001	46	10	6	44	367	16
370630023001	47	10	6	43	377	19
370630023002	47	10	6	43	376	20
370639801001	37	4	3	27	299	7
370779702001	1	0	0	1	0	0
370779702002	7	1	0	7	34	0
370779702003	2	1	0	5	6	0
370779703001	7	1	0	8	34	0
370779703002	7	1	0	8	34	0
370779703003	2	0	0	2	7	0
370779704001	7	1	0	7	34	0
370779704002	7	1	0	5	34	0
370779704003	7	1	0	6	34	0
370779705001	1	0	0	0	12	0
370779706021	2	0	0	1	0	0
370779706031	4	2	0	6	29	0
370779706032	2	2	0	1	9	0
370779706033	5	3	0	7	34	0
370779707021	5	0	0	7	32	0
370779707022	4	0	0	6	26	0
370779707031	1	0	0	1	6	0
370779707032	1	0	0	1	5	0
371350107011	4	1	0	14	79	4
371350107031	9	1	0	22	196	6
371350107032	9	1	0	22	190	6
371350107033	11	1	0	26	224	7
371350107034	10	1	0	24	219	6
371350107041	6	1	0	19	165	5
371350107042	7	1	0	18	165	5
371350107043	3	1	0	13	79	3
371350107051	6	1	0	21	185	6
371350107052	6	1	1	25	213	9
371350107053	9	1	0	24	219	6
371350107054	9	1	0	27	218	6
371350107061	5	1	0	17	120	5
371350107062	5	1	0	17	149	5
371350108021	1	0	0	0	1	1
371350108022	1	0	0	1	1	0
371350109011	2	0	0	2	13	3
371350109013	4	0	0	3	17	0
371350109021	8	0	1	7	53	2
371350109022	7	3	1	11	61	3
371350110001	9	4	1	9	54	4
371350110002	10	4	1	11	59	4
371350110003	9	5	1	9	56	4
371350110004	8	4	1	9	56	4
371350110005	9	4	1	9	57	4
371350111011	1	0	0	3	6	0
371350111012	3	0	0	3	4	0
371350111013	9	1	0	13	75	2
371350111014	7	0	0	9	56	0
371350111015	1	0	0	2	2	0
371350111021	2	0	0	1	5	0
371350111022	3	3	1	6	45	1
371350111023	9	4	1	11	63	4
371350112021	4	1	0	14	57	4
371350112022	1	0	0	4	21	2
371350112023	1	0	0	1	3	0
371350112031	1	0	0	1	2	0
371350112033	3	0	0	5	11	0
371350112041	3	0	0	4	11	1
371350112042	5	0	1	7	104	5
371350112051	8	1	1	17	205	8
371350112052	9	0	1	15	171	9
371350112053	14	0	2	25	294	14
371350113001	10	1	1	27	236	10
371350114001	11	1	1	25	254	10
371350114002	11	1	1	29	249	10
371350115001	12	1	1	26	275	9
371350116011	11	1	1	29	254	10
371350116012	13	1	1	29	263	8
371350116021	13	1	1	27	255	8
371350116022	13	1	1	27	248	8
371350116023	13	1	1	28	251	8
371350117001	11	1	1	28	245	8
371350117002	12	1	1	28	244	8
371350118001	7	1	1	23	203	9
371350118002	11	1	1	27	231	10
371350119011	8	1	1	20	221	10
371350119012	11	1	1	22	236	10
371350119013	11	1	1	26	240	10
371350119021	9	0	1	16	197	9
371350119022	9	1	1	22	271	12
371350121001	12	0	1	25	278	13
371350121002	15	1	1	27	301	10
371350121003	12	1	1	29	308	13
371350121004	11	0	1	17	208	9
371350122011	7	0	0	12	93	4
371350122012	8	1	0	17	154	4
371350122021	11	1	1	27	236	8
371350122022	8	1	0	21	185	5
371350122023	8	1	0	20	178	5
371459201002	4	2	0	3	8	0
371459201003	4	0	0	0	9	0
371459203001	12	4	0	6	45	0
371459203002	9	4	0	5	42	0
371459203003	9	4	0	5	42	0
371459203004	11	4	0	6	43	0
371459203005	7	3	0	5	31	0
371459204001	6	2	0	2	40	0
371459204002	11	4	0	6	45	0
371459204003	11	4	0	5	45	0
371459205004	3	0	0	2	13	0
371459206011	9	2	0	4	44	0
371459206012	2	0	0	2	5	0
371459206014	2	0	0	0	4	0
371459206022	1	0	0	1	1	2
370370201041	0	1	0	0	1	0
370370201061	0	0	0	0	1	0
370370202001	0	0	0	0	5	0
370370202002	0	0	0	0	2	0
370370202003	0	0	0	0	0	0
370370202004	0	0	0	0	1	0
370370203001	0	0	0	0	0	0
370370203002	0	0	0	0	0	1
370370205001	0	0	0	0	1	0
370370205002	0	0	0	0	2	1
370370206001	0	0	0	0	1	0
370370206002	0	0	0	0	0	0
370370206003	0	0	0	0	1	0
370370206004	0	0	0	0	4	0
370370207011	0	0	0	0	0	0
370370207022	0	0	0	0	0	0
370370207023	0	0	0	0	0	0
370370208003	0	0	0	0	0	0
370630019002	0	0	0	0	0	0
370630021001	0	0	0	0	0	0
370630021002	0	0	0	0	0	0
370630021003	0	0	1	0	1	1
370779701011	0	0	0	0	0	0
370779701012	0	0	0	0	0	0
370779701013	0	0	0	0	0	0
370779701021	0	0	0	0	0	0
370779701022	0	0	0	0	0	0
370779705002	0	0	0	0	0	0
370779705003	0	0	0	0	0	0
370779706011	0	0	0	2	1	0
370779706012	0	0	0	1	1	0
370779706022	0	0	0	0	0	0
370779707011	0	0	0	0	0	0
370779707012	0	0	0	0	0	0
370779707013	0	0	0	0	0	0
370779707041	0	0	0	0	0	0
371350108011	0	1	0	0	2	0
371350108012	0	0	0	0	0	0
371350108013	0	1	0	0	0	0
371350109012	0	0	0	0	0	0
371350112032	0	0	0	1	1	0
371459201001	0	0	0	0	0	0
371459201004	0	0	0	0	0	0
371459202001	0	0	0	0	0	0
371459202002	0	0	0	0	0	0
371459202003	0	0	0	0	0	0
371459202004	0	0	0	2	6	0
371459205001	0	0	0	1	0	0
371459205002	0	0	0	1	0	0
371459205003	0	0	0	2	3	2
371459206013	0	0	0	0	0	0
371459206021	0	0	0	1	0	0
